# Supplementary material for: Medical records-based chronic kidney disease phenotype for clinical care and “big data” observational and genetic studies
Source: NPJ Digit Med. 2021 Apr 13;4:70. doi: 10.1038/s41746-021-00428-1 (PMC8044136; doi:10.1038/s41746-021-00428-1)
Supplement: Supplementary file 3 — Supplementary Data 1 [file 41746_2021_428_MOESM3_ESM.csv]

phenotype	snp	beta	SE	OR	p	type	n_total	n_cases	n_controls	HWE_p	allele_freq	bonferroni	description	group
585.33	`16:20392332_G`	0.133342313	0.02606657	1.142641073	3.13E-07	logistic	58613	6315	52298	0.396947551	0.809120843	TRUE	Chronic Kidney Disease, Stage III	genitourinary
594.1	`16:20392332_G`	-0.149093321	0.029589828	0.861488716	4.69E-07	logistic	72389	3666	68723	0.469916893	0.809321858	TRUE	Calculus of kidney	genitourinary
585.3	`16:20392332_G`	0.099769216	0.020796266	1.104915892	1.61E-06	logistic	62711	10413	52298	0.611914449	0.809546969	TRUE	Chronic renal failure [CKD]	genitourinary
594	`16:20392332_G`	-0.125885247	0.026731696	0.881716021	2.49E-06	logistic	73351	4628	68723	0.593943516	0.809273221	TRUE	Urinary calculus	genitourinary
585	`16:20392332_G`	0.079127184	0.018329934	1.08234197	1.58E-05	logistic	66251	13953	52298	0.622168237	0.809550045	TRUE	Renal failure	genitourinary
250.7	`16:20392332_G`	-0.163528283	0.040277134	0.849142483	4.91E-05	logistic	63276	1961	61315	0.803875464	0.809682976	FALSE	Diabetic retinopathy	endocrine/metabolic
588.2	`16:20392332_G`	0.270327615	0.066769483	1.310393685	5.15E-05	logistic	53198	900	52298	0.250239923	0.807878116	FALSE	Secondary hyperparathyroidism (of renal origin)	genitourinary
594.3	`16:20392332_G`	-0.185992921	0.046594408	0.830279472	6.56E-05	logistic	70121	1398	68723	0.246017719	0.809892899	FALSE	Calculus of ureter	genitourinary
585.34	`16:20392332_G`	0.161477891	0.041551801	1.175246475	0.000101833	logistic	54582	2284	52298	0.27025617	0.808315928	FALSE	Chronic Kidney Disease, Stage IV	genitourinary
592.11	`16:20392332_G`	-0.210921352	0.05508797	0.809837757	0.000128765	logistic	50556	1105	49451	0.299079332	0.810615951	FALSE	Acute cystitis	genitourinary
426.4	`16:20392332_G`	-0.50827282	0.142087112	0.601533639	0.000347306	logistic	37913	123	37790	0.418565427	0.810012397	FALSE	Anomalous atrioventricular excitation	circulatory system
250.13	`16:20392332_G`	-0.26287894	0.078428562	0.768834967	0.000802803	logistic	51025	459	50566	0.918597553	0.811102401	FALSE	Type 1 diabetes with ophthalmic manifestations	endocrine/metabolic
586	`16:20392332_G`	0.072420367	0.021904533	1.075107189	0.000945767	logistic	60776	8478	52298	0.86094737	0.808723838	FALSE	Other disorders of the kidney and ureters	genitourinary
246.2	`16:20392332_G`	0.207671532	0.062927411	1.230808822	0.000966242	logistic	57708	980	56728	0.705953036	0.808648714	FALSE	Thyroid cyst	endocrine/metabolic
246	`16:20392332_G`	0.13184021	0.04044948	1.140925996	0.001116562	logistic	59053	2325	56728	0.758342453	0.808968215	FALSE	Other disorders of thyroid	endocrine/metabolic
297	`16:20392332_G`	-0.152500161	0.047996371	0.858558755	0.001486394	logistic	42646	1445	41201	0.665233476	0.810685645	FALSE	Suicidal ideation or attempt	mental disorders
592.1	`16:20392332_G`	-0.128858932	0.041090196	0.87909797	0.001712681	logistic	51556	2105	49451	0.142273576	0.810507021	FALSE	Cystitis	genitourinary
593	`16:20392332_G`	-0.07345499	0.023474699	0.929177967	0.001753347	logistic	56678	7227	49451	0.402907154	0.809696884	FALSE	Hematuria	genitourinary
747.2	`16:20392332_G`	-0.256353848	0.082186834	0.773868089	0.001813677	logistic	71836	414	71422	0.904591743	0.808341222	FALSE	Congenital anomalies of peripheral vascular system	congenital anomalies
426.25	`16:20392332_G`	-0.409347333	0.136432136	0.664083534	0.00269649	logistic	37931	141	37790	0.350038774	0.810063009	FALSE	Other heart block	circulatory system
426.9	`16:20392332_G`	-0.097962146	0.032653764	0.906683225	0.002699565	logistic	41222	3432	37790	0.382704867	0.809094658	FALSE	Cardiac pacemaker/device in situ	circulatory system
870	`16:20392332_G`	-0.097081142	0.032419251	0.907482368	0.002748479	logistic	65142	3217	61925	0.548347322	0.810168555	FALSE	Open wounds of head; neck; and trunk	injuries & poisonings
401.22	`16:20392332_G`	0.082626714	0.027596496	1.086136294	0.002752542	logistic	39136	6362	32774	0.558787199	0.811695114	FALSE	Hypertensive chronic kidney disease	circulatory system
755	`16:20392332_G`	-0.192805196	0.064585967	0.824642602	0.002833476	logistic	74200	707	73493	0.759634879	0.808975741	FALSE	Congenital anomalies of limbs	congenital anomalies
426.91	`16:20392332_G`	-0.112916516	0.038107802	0.893225227	0.003045761	logistic	40186	2396	37790	0.455652234	0.809311701	FALSE	Cardiac pacemaker in situ	circulatory system
755.1	`16:20392332_G`	-0.26461302	0.090050885	0.7675029	0.003298224	logistic	73835	342	73493	0.773021566	0.809081059	FALSE	Congenital deformities of feet	congenital anomalies
586.3	`16:20392332_G`	-0.412434415	0.142208274	0.662036615	0.003729081	logistic	52425	127	52298	0.115098088	0.807095851	FALSE	Vascular disorders of kidney/hypertrophy	genitourinary
250.6	`16:20392332_G`	-0.096138532	0.033177202	0.908338173	0.003758755	logistic	53652	3086	50566	0.807086311	0.810547603	FALSE	Polyneuropathy in diabetes	endocrine/metabolic
250.1	`16:20392332_G`	-0.093630766	0.032472791	0.910618932	0.003934568	logistic	53759	3193	50566	0.893363892	0.810692163	FALSE	Type 1 diabetes	endocrine/metabolic
295.1	`16:20392332_G`	-0.240316591	0.084003835	0.786378862	0.004225986	logistic	41618	417	41201	0.586583397	0.810887116	FALSE	Schizophrenia	mental disorders
588	`16:20392332_G`	0.137967126	0.048700313	1.147937813	0.004611593	logistic	53898	1600	52298	0.322731396	0.807850013	FALSE	Disorders resulting from impaired renal function	genitourinary
703.1	`16:20392332_G`	-0.116698407	0.042122554	0.889853526	0.005597899	logistic	66438	1832	64606	0.783427843	0.809506608	FALSE	Ingrowing nail	dermatologic
379.4	`16:20392332_G`	-0.323611974	0.116956395	0.723530937	0.005658421	logistic	60654	194	60460	0.776126621	0.810375243	FALSE	Anomalies of pupillary function	sense organs
594.8	`16:20392332_G`	-0.279292673	0.101137438	0.756318517	0.005753366	logistic	69000	277	68723	0.169507454	0.810326087	FALSE	Renal colic	genitourinary
291.1	`16:20392332_G`	-0.459347695	0.167240038	0.631695569	0.006020971	logistic	56581	92	56489	0.084140363	0.81095244	FALSE	Transient mental disorders due to conditions classified elsewhere	mental disorders
477	`16:20392332_G`	0.130055401	0.047450432	1.138891478	0.0061277	logistic	47097	1677	45420	0.614834828	0.809457078	FALSE	Epistaxis or throat hemorrhage	respiratory
531.3	`16:20392332_G`	-0.198525641	0.072565275	0.819938746	0.006222476	logistic	72778	544	72234	0.743252776	0.809475391	FALSE	Duodenal ulcer	digestive
700	`16:20392332_G`	-0.111492395	0.040764156	0.894498194	0.006236898	logistic	61527	2038	59489	0.666472479	0.809238221	FALSE	Corns and callosities	dermatologic
790.8	`16:20392332_G`	0.339718557	0.125624986	1.404552233	0.006846338	logistic	63248	260	62988	0.552634657	0.80944852	FALSE	Elevated C-reactive protein (CRP)	symptoms
250.23	`16:20392332_G`	-0.123154294	0.045875459	0.884127236	0.007263069	logistic	52097	1531	50566	0.905452191	0.810872027	FALSE	Type 2 diabetes with ophthalmic manifestations	endocrine/metabolic
250.14	`16:20392332_G`	-0.19172305	0.071786254	0.825535469	0.007568227	logistic	51143	577	50566	0.918487841	0.811166729	FALSE	Type 1 diabetes with neurological manifestations	endocrine/metabolic
771	`16:20392332_G`	-0.147051845	0.055069642	0.863249221	0.007578604	logistic	63061	1046	62015	0.282949579	0.809771491	FALSE	Musculoskeletal symptoms referable to limbs	symptoms
202.22	`16:20392332_G`	-0.246778945	0.092962815	0.781313388	0.007940287	logistic	72912	328	72584	0.735866957	0.809160358	FALSE	Reticulosarcoma	neoplasms
599.6	`16:20392332_G`	0.384481013	0.145547181	1.468851808	0.008250945	logistic	48729	207	48522	0.482564424	0.810328552	FALSE	Oliguria and anuria	genitourinary
277.4	`16:20392332_G`	0.345995276	0.131206681	1.413395939	0.008363671	logistic	71566	236	71330	0.803808168	0.809553419	FALSE	Disorders of bilirubin excretion	endocrine/metabolic
580.31	`16:20392332_G`	-0.146913286	0.055786487	0.863368841	0.008451174	logistic	53277	979	52298	0.323818871	0.806783415	FALSE	Nephritis and nephropathy in diseases classified elsewhere	genitourinary
703	`16:20392332_G`	-0.08979094	0.03429686	0.914122271	0.00884335	logistic	67583	2977	64606	0.641604427	0.809323351	FALSE	Diseases of nail, NOS	dermatologic
611.1	`16:20392332_G`	0.072828347	0.027856849	1.075545901	0.008938995	logistic	66673	6502	60171	0.599117116	0.809188127	FALSE	Abnormal mammogram	genitourinary
687.3	`16:20392332_G`	-0.38608246	0.148793388	0.679714474	0.009465823	logistic	51915	117	51798	0.637161057	0.808947318	FALSE	Changes in skin texture	dermatologic
31	`16:20392332_G`	0.42350484	0.163688635	1.527305146	0.009674294	logistic	63690	163	63527	0.798716386	0.810362694	FALSE	Diseases due to other mycobacteria	infectious diseases
742	`16:20392332_G`	-0.109985732	0.042632737	0.895846917	0.009884548	logistic	58690	1755	56935	0.216001271	0.809371273	FALSE	Derangement of joint, non-traumatic	musculoskeletal
592	`16:20392332_G`	-0.100568363	0.039094455	0.904323288	0.01009828	logistic	51811	2360	49451	0.122631406	0.810609716	FALSE	Cystitis and urethritis	genitourinary
694.2	`16:20392332_G`	0.073819872	0.028822339	1.07661286	0.010431026	logistic	60073	4773	55300	0.78532952	0.810106038	FALSE	Other dyschromia	dermatologic
250.3	`16:20392332_G`	-0.091387603	0.036406301	0.912663891	0.012065805	logistic	53123	2557	50566	0.855345942	0.810957589	FALSE	Insulin pump user	endocrine/metabolic
474.1	`16:20392332_G`	0.360914295	0.143783481	1.4346405	0.012068894	logistic	45625	205	45420	0.561657512	0.809172603	FALSE	Acute tonsillitis	respiratory
694	`16:20392332_G`	0.06942714	0.027923424	1.07189396	0.012906441	logistic	60407	5107	55300	0.791191181	0.810096512	FALSE	Dyschromia and Vitiligo	dermatologic
375.2	`16:20392332_G`	0.256327321	0.103435944	1.292175615	0.013207443	logistic	60827	367	60460	0.71490272	0.81075016	FALSE	Epiphora	sense organs
211	`16:20392332_G`	0.14210221	0.057387374	1.152694459	0.01327918	logistic	71085	1105	69980	0.535338288	0.809270592	FALSE	Benign neoplasm of other parts of digestive system	neoplasms
646	`16:20392332_G`	0.216662291	0.087767668	1.241924622	0.013564695	logistic	76962	510	76452	0.754886436	0.809185052	FALSE	Other complications of pregnancy NEC	pregnancy complications
394.1	`16:20392332_G`	0.149182912	0.060624514	1.16088531	0.013863969	logistic	57895	989	56906	0.350519293	0.808593143	FALSE	Mitral valve stenosis and aortic valve stenosis	circulatory system
427.8	`16:20392332_G`	-0.100457859	0.040873288	0.904423225	0.013979584	logistic	39810	2020	37790	0.604216015	0.809620698	FALSE	Sinoatrial node dysfunction (Bradycardia)	circulatory system
870.3	`16:20392332_G`	-0.121964616	0.049687766	0.885179689	0.014103333	logistic	63231	1306	61925	0.444096299	0.810599231	FALSE	Other open wound of head and face	injuries & poisonings
300.9	`16:20392332_G`	-0.131722645	0.05368486	0.876584087	0.014142343	logistic	42354	1153	41201	0.529308196	0.810856117	FALSE	Posttraumatic stress disorder	mental disorders
250	`16:20392332_G`	-0.041735549	0.017151549	0.959123389	0.014960247	logistic	66309	15743	50566	0.827293389	0.80971663	FALSE	Diabetes mellitus	endocrine/metabolic
591	`16:20392332_G`	-0.046355406	0.019080898	0.954702595	0.015123244	logistic	62714	13263	49451	0.080658994	0.809659725	FALSE	Urinary tract infection	genitourinary
285.21	`16:20392332_G`	0.107029567	0.044252464	1.112967161	0.015579824	logistic	49150	1970	47180	0.664679035	0.809532045	FALSE	Anemia in chronic kidney disease	hematopoietic
755.4	`16:20392332_G`	-0.483992435	0.200684517	0.616317864	0.015877997	logistic	73555	62	73493	0.803957688	0.809231188	FALSE	Congenital anomalies of upper limb, including shoulder girdle	congenital anomalies
737.3	`16:20392332_G`	-0.099153558	0.041212132	0.905603635	0.0161313	logistic	61406	1907	59499	0.638407369	0.809725434	FALSE	Kyphoscoliosis and scoliosis	musculoskeletal
296.2	`16:20392332_G`	-0.043820467	0.018342922	0.957125777	0.016896244	logistic	56028	14827	41201	0.68240076	0.809907546	FALSE	Depression	mental disorders
441.2	`16:20392332_G`	-0.281482397	0.118752021	0.7546642	0.017771843	logistic	54551	195	54356	0.692097465	0.810140969	FALSE	Chronic vascular insufficiency of intestine	circulatory system
388	`16:20392332_G`	0.189416641	0.080342918	1.208544377	0.018393391	logistic	59859	597	59262	0.584517421	0.810287509	FALSE	Other disorders of ear	sense organs
736.5	`16:20392332_G`	-0.480831075	0.205848513	0.61826935	0.019499105	logistic	59558	59	59499	0.576561972	0.810092683	FALSE	Acquired deformities of knee	musculoskeletal
967	`16:20392332_G`	-0.222609216	0.095731114	0.800427582	0.020052767	logistic	57586	313	57273	0.470714486	0.81041399	FALSE	Adverse effects of sedatives or other central nervous system depressants and anesthetics	injuries & poisonings
401.2	`16:20392332_G`	0.056168815	0.024227552	1.057776238	0.020428355	logistic	41521	8747	32774	0.388924614	0.811384601	FALSE	Hypertensive heart and/or renal disease	circulatory system
792	`16:20392332_G`	0.096176182	0.041669812	1.100953014	0.020996126	logistic	67313	2223	65090	0.788735644	0.808952208	FALSE	Abnormal Papanicolaou smear of cervix and cervical HPV	genitourinary
560.3	`16:20392332_G`	-0.219911465	0.095393431	0.802589852	0.021149198	logistic	46435	314	46121	0.931303756	0.809367934	FALSE	Peritoneal or intestinal adhesions	digestive
709.4	`16:20392332_G`	-0.367595644	0.160335893	0.6923971	0.021867603	logistic	54286	103	54183	0.72163133	0.809020742	FALSE	Polymyositis	dermatologic
627.2	`16:20392332_G`	0.065853127	0.028811179	1.068069835	0.022273003	logistic	64032	6498	57534	0.776849392	0.809267241	FALSE	Symptomatic menopause	genitourinary
612.2	`16:20392332_G`	0.144609235	0.063904776	1.155587919	0.023642706	logistic	61058	887	60171	0.792982696	0.808771987	FALSE	Hypertrophy of breast (Gynecomastia)	genitourinary
531	`16:20392332_G`	-0.076475973	0.033974602	0.926375172	0.024387134	logistic	75050	2816	72234	0.856316741	0.809200533	FALSE	Peptic ulcer (excl. esophageal)	digestive
636.2	`16:20392332_G`	-0.292488208	0.130275144	0.746404046	0.024758027	logistic	75069	165	74904	0.808993088	0.808929119	FALSE	Early onset of delivery	pregnancy complications
619.4	`16:20392332_G`	0.110926929	0.050114143	1.117313261	0.026864192	logistic	70855	1481	69374	0.700062028	0.809201891	FALSE	Noninflammatory disorders of vagina	genitourinary
173	`16:20392332_G`	0.062566198	0.028422435	1.064564928	0.027715062	logistic	65730	4592	61138	0.855267673	0.809105431	FALSE	Neoplasm of uncertain behavior of skin	neoplasms
285.2	`16:20392332_G`	0.07142614	0.032485183	1.074038819	0.027897141	logistic	50795	3615	47180	0.760967307	0.809617088	FALSE	Anemia of chronic disease	hematopoietic
593.2	`16:20392332_G`	-0.106117993	0.048464713	0.899318529	0.028553773	logistic	50872	1421	49451	0.002478344	0.810848797	FALSE	Microscopic hematuria	genitourinary
624.1	`16:20392332_G`	-0.307810611	0.141084691	0.735054516	0.029128467	logistic	67703	136	67567	0.955360368	0.809328981	FALSE	Dystrophy of female genital tract	genitourinary
800	`16:20392332_G`	-0.06499751	0.029906446	0.937069797	0.029753141	logistic	63925	3862	60063	0.737141955	0.810215096	FALSE	Fracture of lower limb	injuries & poisonings
369.5	`16:20392332_G`	0.086044209	0.03970436	1.089854509	0.03022552	logistic	62017	2663	59354	0.500823679	0.810495509	FALSE	Conjunctivitis, infectious	sense organs
594.2	`16:20392332_G`	-0.209653308	0.096836915	0.810865318	0.030386589	logistic	69036	313	68723	0.215479332	0.81035257	FALSE	Calculus of lower urinary tract	genitourinary
257.1	`16:20392332_G`	0.124413514	0.057478749	1.132484072	0.030424981	logistic	65978	1102	64876	0.512713165	0.808625602	FALSE	Testicular hypofunction	endocrine/metabolic
798.1	`16:20392332_G`	0.159493245	0.073700183	1.172916339	0.030458052	logistic	46312	680	45632	0.299672932	0.809412247	FALSE	Chronic fatigue syndrome	symptoms
966	`16:20392332_G`	-0.334268164	0.154586993	0.715861788	0.030592713	logistic	57385	112	57273	0.636939965	0.810507972	FALSE	Poisoning by anticonvulsants and anti-Parkinsonism drugs	injuries & poisonings
605	`16:20392332_G`	0.072658092	0.033632627	1.075362799	0.030745941	logistic	65113	4224	60889	0.594979766	0.809569518	FALSE	Erectile dysfunction [ED]	genitourinary
612	`16:20392332_G`	0.125497339	0.058198124	1.133712152	0.031053915	logistic	61237	1066	60171	0.806494589	0.80877574	FALSE	Breast conditions, congenital or relating to hormones	genitourinary
686.4	`16:20392332_G`	0.325902146	0.152646882	1.385279806	0.032760447	logistic	57197	172	57025	0.701307065	0.810689372	FALSE	Pyogenic granuloma	dermatologic
221	`16:20392332_G`	0.653560039	0.306922553	1.922372383	0.033221408	logistic	62405	54	62351	0.770057336	0.80878936	FALSE	Benign neoplasm of other female genital organs	neoplasms
38.3	`16:20392332_G`	-0.093494242	0.043994946	0.910743262	0.033577165	logistic	65178	1651	63527	0.73660278	0.809874498	FALSE	Bacteremia	infectious diseases
742.9	`16:20392332_G`	-0.10507159	0.049752362	0.900260071	0.034695755	logistic	58214	1279	56935	0.209468234	0.809521765	FALSE	Other derangement of joint	musculoskeletal
713.5	`16:20392332_G`	-0.251178413	0.119014056	0.777883574	0.034815855	logistic	59174	199	58975	0.202435576	0.810034813	FALSE	Arthropathy associated with neurological disorders	musculoskeletal
375	`16:20392332_G`	0.167721099	0.079792368	1.182606735	0.035555976	logistic	61052	592	60460	0.681312488	0.81076787	FALSE	Disorders of lacrimal system	sense organs
250.24	`16:20392332_G`	-0.072629919	0.034705098	0.929944922	0.036369354	logistic	53409	2843	50566	0.794606603	0.810837125	FALSE	Type 2 diabetes with neurological manifestations	endocrine/metabolic
274	`16:20392332_G`	0.056962114	0.027287112	1.058615703	0.036842074	logistic	75005	4969	70036	0.771094636	0.809179388	FALSE	Gout and other crystal arthropathies	endocrine/metabolic
446.5	`16:20392332_G`	0.209201129	0.101461836	1.232692903	0.039220102	logistic	54716	360	54356	0.699590037	0.810503326	FALSE	Giant cell arteritis	circulatory system
599.9	`16:20392332_G`	-0.071440314	0.034650003	0.931051847	0.039229699	logistic	51382	2860	48522	0.598560022	0.809398233	FALSE	Other abnormality of urination	genitourinary
481	`16:20392332_G`	0.115054051	0.055876812	1.121934077	0.039487906	logistic	55221	1153	54068	0.840419265	0.80912153	FALSE	Influenza	respiratory
337.1	`16:20392332_G`	-0.167937396	0.081565963	0.845406759	0.039502367	logistic	55065	445	54620	0.731905359	0.810514846	FALSE	Peripheral autonomic neuropathy	neurological
657	`16:20392332_G`	-0.618653391	0.300922416	0.538669326	0.039796323	logistic	77341	26	77315	0.793659458	0.809227964	FALSE	Infections specific to the perinatal period	pregnancy complications
209	`16:20392332_G`	-0.272628241	0.132757869	0.761375783	0.040016844	logistic	77369	160	77209	0.794514852	0.80923238	FALSE	Neuroendocrine tumors	neoplasms
519.8	`16:20392332_G`	0.134236223	0.065388096	1.143662947	0.040080793	logistic	68171	832	67339	0.896264868	0.809479104	FALSE	Other diseases of respiratory system, NEC	respiratory
346	`16:20392332_G`	-0.234142113	0.114228196	0.791249361	0.040386381	logistic	54841	221	54620	0.707813233	0.810607028	FALSE	Abnormal findings on study of brain and/or nervous system	neurological
194	`16:20392332_G`	0.361931784	0.17690609	1.436100974	0.040766424	logistic	73889	136	73753	0.726375505	0.809335625	FALSE	Cancer of other endocrine glands	neoplasms
347	`16:20392332_G`	-0.316778108	0.155206545	0.728492384	0.041249835	logistic	54733	113	54620	0.716548511	0.810644401	FALSE	Cataplexy and narcolepsy	neurological
197	`16:20392332_G`	-0.066475484	0.032630699	0.935685855	0.041629316	logistic	63993	3148	60845	0.858468586	0.808635319	FALSE	Chemotherapy	neoplasms
260.22	`16:20392332_G`	-0.292394837	0.143655561	0.746473743	0.041811825	logistic	54164	134	54030	0.401420396	0.809476774	FALSE	Nutritional marasmus	endocrine/metabolic
938	`16:20392332_G`	0.061541211	0.030238368	1.063474322	0.041830474	logistic	52552	4285	48267	0.94697272	0.808836961	FALSE	Dermatitis due to solar radiation	dermatologic
112	`16:20392332_G`	-0.066347718	0.032602872	0.935805411	0.041848176	logistic	62784	3188	59596	0.481335592	0.809640991	FALSE	Candidiasis	infectious diseases
274.1	`16:20392332_G`	0.059710598	0.029386792	1.061529294	0.042165246	logistic	74291	4255	70036	0.759516095	0.809162617	FALSE	Gout	endocrine/metabolic
938.1	`16:20392332_G`	0.180598868	0.088898721	1.197934553	0.042203027	logistic	48719	452	48267	0.864035614	0.808637287	FALSE	Acute dermatitis due to solar radiation	dermatologic
250.2	`16:20392332_G`	-0.035505924	0.017484664	0.965117017	0.042286497	logistic	65676	15110	50566	0.81843169	0.80998386	FALSE	Type 2 diabetes	endocrine/metabolic
369	`16:20392332_G`	0.073293769	0.036330487	1.0760466	0.043651936	logistic	62554	3200	59354	0.54219443	0.81045177	FALSE	Infection of the eye	sense organs
803.21	`16:20392332_G`	-0.165672339	0.082213279	0.847323823	0.043888616	logistic	60516	453	60063	0.610808193	0.810702955	FALSE	Colles' fracture	injuries & poisonings
306	`16:20392332_G`	-0.092219932	0.045869789	0.91190457	0.044381242	logistic	42931	1730	41201	0.482435642	0.810638001	FALSE	Other mental disorder	mental disorders
202.21	`16:20392332_G`	-0.201168098	0.100203921	0.817774954	0.044687187	logistic	72874	290	72584	0.736155389	0.809218651	FALSE	Nodular lymphoma	neoplasms
857	`16:20392332_G`	-0.310597764	0.154986756	0.733008659	0.045067085	logistic	63508	114	63394	0.439449813	0.809472822	FALSE	Mechanical complication of unspecified genitourinary device, implant, and graft	injuries & poisonings
381.3	`16:20392332_G`	0.3662514	0.182965609	1.442317796	0.04531163	logistic	63014	120	62894	0.774615918	0.809240804	FALSE	Mastoiditis & related conditions	sense organs
170.1	`16:20392332_G`	-0.173233925	0.086656232	0.840940875	0.045598221	logistic	76251	395	75856	0.745406626	0.809045127	FALSE	Bone cancer	neoplasms
614.54	`16:20392332_G`	0.391703216	0.196832921	1.479498555	0.046587744	logistic	69087	111	68976	0.796388653	0.809602385	FALSE	Abscess or ulceration of vulva	genitourinary
803.1	`16:20392332_G`	-0.097500174	0.049162804	0.907102184	0.047343958	logistic	61383	1320	60063	0.659570489	0.810566443	FALSE	Fracture of humerus	injuries & poisonings
366	`16:20392332_G`	-0.041526551	0.020943582	0.959323864	0.047391827	logistic	73829	14329	59500	0.747097206	0.808801419	FALSE	Cataract	sense organs
858	`16:20392332_G`	-0.084412449	0.042602331	0.919052116	0.047545935	logistic	65145	1751	63394	0.415841009	0.809125796	FALSE	Complication of internal orthopedic device	injuries & poisonings
189.1	`16:20392332_G`	0.115872806	0.058626672	1.122853043	0.048103599	logistic	75422	1042	74380	0.730091009	0.809458779	FALSE	Cancer of kidney and renal pelvis	neoplasms
204.12	`16:20392332_G`	0.193385078	0.098328647	1.213349938	0.04921531	logistic	72965	381	72584	0.739042285	0.809490852	FALSE	Lymphoid leukemia, chronic	neoplasms
257	`16:20392332_G`	0.110710495	0.056342972	1.117071463	0.049421314	logistic	66014	1138	64876	0.529187797	0.808601206	FALSE	Testicular dysfunction	endocrine/metabolic
368.1	`16:20392332_G`	0.150521931	0.076617772	1.162440799	0.049462583	logistic	65897	608	65289	0.843646526	0.809520919	FALSE	Amblyopia	sense organs
598.4	`16:20392332_G`	-0.189938487	0.097006501	0.827010004	0.050230306	logistic	76877	363	76514	0.770575334	0.809136673	FALSE	Other cells and casts in urine	genitourinary
198.6	`16:20392332_G`	-0.108280808	0.05548341	0.897375571	0.050987031	logistic	61849	1004	60845	0.870368313	0.808897476	FALSE	Secondary malignancy of bone	neoplasms
710.19	`16:20392332_G`	-0.118466142	0.060856386	0.88828189	0.051576593	logistic	59805	830	58975	0.162869727	0.809898838	FALSE	Unspecified osteomyelitis	musculoskeletal
598	`16:20392332_G`	-0.182812076	0.094230558	0.832924668	0.052373509	logistic	76894	380	76514	0.781923255	0.809133352	FALSE	Abnormal findings on examination of urine	genitourinary
276.11	`16:20392332_G`	-0.142611822	0.073799558	0.867090589	0.053307553	logistic	51238	555	50683	0.576627018	0.809672509	FALSE	Hyperosmolality and/or hypernatremia	endocrine/metabolic
871.3	`16:20392332_G`	-0.179232838	0.092998165	0.835911245	0.053945637	logistic	62265	340	61925	0.384485599	0.810888942	FALSE	Open wound of foot except toe(s) alone	injuries & poisonings
610.8	`16:20392332_G`	0.224315704	0.116453504	1.25146605	0.054076229	logistic	60454	283	60171	0.740069382	0.808623085	FALSE	Other specified benign mammary dysplasias	genitourinary
296	`16:20392332_G`	-0.033995008	0.017673026	0.96657633	0.0544106	logistic	57446	16245	41201	0.789258286	0.810134735	FALSE	Mood disorders	mental disorders
255.21	`16:20392332_G`	0.14503515	0.075683386	1.156080206	0.055321749	logistic	65508	632	64876	0.562160836	0.808542468	FALSE	Glucocorticoid deficiency	endocrine/metabolic
702.1	`16:20392332_G`	0.042228689	0.022063663	1.043133004	0.055626883	logistic	65503	9353	56150	0.553352135	0.809825504	FALSE	Actinic keratosis	dermatologic
276.41	`16:20392332_G`	-0.080868306	0.042288395	0.922315147	0.055837096	logistic	52510	1827	50683	0.366327864	0.809521996	FALSE	Acidosis	endocrine/metabolic
149.4	`16:20392332_G`	0.254403599	0.133199132	1.289692217	0.056139732	logistic	75465	216	75249	0.770818525	0.809209567	FALSE	Cancer of larynx	neoplasms
801	`16:20392332_G`	-0.060971171	0.032057922	0.940850364	0.057183376	logistic	63453	3390	60063	0.25019732	0.810332057	FALSE	Fracture of ankle and foot	injuries & poisonings
300.8	`16:20392332_G`	-0.11683056	0.06153379	0.889735937	0.057611731	logistic	42080	879	41201	0.678800049	0.810895913	FALSE	Acute reaction to stress	mental disorders
274.11	`16:20392332_G`	0.084364087	0.044570039	1.088024958	0.058378747	logistic	71817	1781	70036	0.74850755	0.808979768	FALSE	Gouty arthropathy	endocrine/metabolic
580.3	`16:20392332_G`	-0.086922484	0.045958753	0.916748156	0.058582293	logistic	53982	1684	52298	0.404947612	0.807000482	FALSE	Nephritis and nephropathy without mention of glomerulonephritis	genitourinary
270.33	`16:20392332_G`	0.218187717	0.115817841	1.243820532	0.059580271	logistic	69617	280	69337	0.739723134	0.809134263	FALSE	Amyloidosis	endocrine/metabolic
562.2	`16:20392332_G`	0.083803916	0.044695753	1.087415648	0.060794634	logistic	47929	1808	46121	0.933395079	0.809948048	FALSE	Diverticulitis	digestive
969	`16:20392332_G`	-0.193246774	0.10313148	0.824278538	0.060959324	logistic	57548	275	57273	0.614837094	0.810479947	FALSE	Poisoning by psychotropic agents	injuries & poisonings
727.6	`16:20392332_G`	-0.093610366	0.050071699	0.910637508	0.061549607	logistic	47174	1308	45866	0.307653298	0.810457031	FALSE	Rupture of tendon, nontraumatic	musculoskeletal
110.12	`16:20392332_G`	-0.092438345	0.049683697	0.911705421	0.062809621	logistic	60892	1296	59596	0.586740912	0.80992577	FALSE	Althete's foot	infectious diseases
500.1	`16:20392332_G`	0.349404079	0.188658775	1.418222148	0.064019713	logistic	52297	113	52184	0.44487702	0.810084708	FALSE	Extrinsic allergic alveolitis	respiratory
737.1	`16:20392332_G`	-0.141479114	0.076575831	0.868073306	0.064664751	logistic	60016	517	59499	0.556078855	0.809975673	FALSE	Kyphosis (acquired)	musculoskeletal
737	`16:20392332_G`	-0.067626044	0.036632304	0.934609912	0.064881064	logistic	61982	2483	59499	0.60999356	0.809767352	FALSE	Curvature of spine	musculoskeletal
522.1	`16:20392332_G`	0.494380094	0.268200762	1.6394816	0.065282158	logistic	66482	62	66420	0.662765343	0.80961012	FALSE	Pulpitis and necrosis of tooth pulp	digestive
368.4	`16:20392332_G`	0.120288103	0.065351586	1.127821734	0.065675767	logistic	66114	825	65289	0.887587003	0.809548658	FALSE	Visual field defects	sense organs
871	`16:20392332_G`	-0.051783387	0.028150097	0.949534526	0.065834978	logistic	66762	4837	61925	0.613503293	0.810139001	FALSE	Open wounds of extremities	injuries & poisonings
272.14	`16:20392332_G`	-0.562455818	0.307094358	0.569808	0.067019878	logistic	35174	26	35148	0.213361388	0.810044351	FALSE	Hyperchylomicronemia	endocrine/metabolic
704.11	`16:20392332_G`	-0.243867989	0.13321322	0.78359107	0.067151446	logistic	64766	160	64606	0.795416153	0.810070099	FALSE	Alopecia Areata	dermatologic
618.5	`16:20392332_G`	0.211444262	0.11555488	1.235461101	0.067277336	logistic	74423	274	74149	0.870263969	0.809380165	FALSE	Prolapse of vaginal vault after hysterectomy	genitourinary
871.1	`16:20392332_G`	-0.121811803	0.066580445	0.885314967	0.06731827	logistic	62636	711	61925	0.363982692	0.810771761	FALSE	Open wound of hand except finger(s)	injuries & poisonings
792.1	`16:20392332_G`	0.119952889	0.065632252	1.127443736	0.067601857	logistic	65940	850	65090	0.822314277	0.808765544	FALSE	Papanicolaou smear of cervix or vagina with atypical squamous cells	genitourinary
343	`16:20392332_G`	-0.157595418	0.086444507	0.854195304	0.068290983	logistic	55036	416	54620	0.717460524	0.810551276	FALSE	Infantile cerebral palsy	neurological
242.2	`16:20392332_G`	-0.251474102	0.137949575	0.777653597	0.068312145	logistic	56874	146	56728	0.621030688	0.807961459	FALSE	Toxic multinodular goiter	endocrine/metabolic
306.9	`16:20392332_G`	-0.128651588	0.070625394	0.879280264	0.068514904	logistic	41976	775	41201	0.625611846	0.81083238	FALSE	Tension headache	mental disorders
282.8	`16:20392332_G`	-0.23051613	0.127033293	0.794123625	0.069583566	logistic	47363	183	47180	0.422090043	0.808700885	FALSE	Other hemoglobinopathies	hematopoietic
253.3	`16:20392332_G`	0.296195147	0.163452986	1.344732552	0.069968864	logistic	65025	149	64876	0.599415803	0.808412149	FALSE	Diabetes insipidus	endocrine/metabolic
512	`16:20392332_G`	0.026699712	0.014773401	1.027059343	0.070718206	logistic	67920	34704	33216	0.762812042	0.808900177	FALSE	Other symptoms of respiratory system	respiratory
255.2	`16:20392332_G`	0.116534826	0.064858305	1.12359664	0.072373686	logistic	65720	844	64876	0.613797003	0.808559038	FALSE	Adrenal hypofunction	endocrine/metabolic
655.1	`16:20392332_G`	-0.174622882	0.097296347	0.839773655	0.072693111	logistic	75372	322	75050	0.82776113	0.808881282	FALSE	Abnormality in fetal heart rate or rhythm	pregnancy complications
939	`16:20392332_G`	0.036381636	0.020276436	1.037051548	0.072768235	logistic	59396	11129	48267	0.686993491	0.808817092	FALSE	Atopic/contact dermatitis due to other or unspecified	dermatologic
337	`16:20392332_G`	-0.103929852	0.057925893	0.901288518	0.072783412	logistic	55547	927	54620	0.685358383	0.810457811	FALSE	Disorders of the autonomic nervous system	neurological
767	`16:20392332_G`	0.300347212	0.167568237	1.350327576	0.073070917	logistic	61523	145	61378	0.30313149	0.809737822	FALSE	Cervicocranial/Cervicobrachial syndrome	symptoms
731	`16:20392332_G`	-0.215000286	0.120064158	0.80654121	0.07333958	logistic	52996	201	52795	0.223820994	0.810259265	FALSE	Osteitis deformans and osteopathies associated with other disorders classified elsewhere	musculoskeletal
433.8	`16:20392332_G`	-0.066536393	0.037175926	0.935628865	0.073490742	logistic	62302	2389	59913	0.446457318	0.809364065	FALSE	Late effects of cerebrovascular disease	circulatory system
263	`16:20392332_G`	-0.132793769	0.074231053	0.875645659	0.073626933	logistic	54592	562	54030	0.533289365	0.809422626	FALSE	Other nutritional deficiency	endocrine/metabolic
292.12	`16:20392332_G`	-0.135113026	0.075583214	0.873617164	0.073839553	logistic	57051	562	56489	0.133581445	0.810818391	FALSE	Symbolic dysfunction	mental disorders
475	`16:20392332_G`	0.045156145	0.025272787	1.046191205	0.073977953	logistic	52143	6723	45420	0.71222114	0.809236139	FALSE	Chronic sinusitis	respiratory
720.1	`16:20392332_G`	-0.050548977	0.028336999	0.950707365	0.074447914	logistic	55859	4562	51297	0.32209934	0.80927872	FALSE	Spinal stenosis of lumbar region	musculoskeletal
710.1	`16:20392332_G`	-0.086488171	0.048590304	0.917146398	0.075084618	logistic	60317	1342	58975	0.229484727	0.809846312	FALSE	Osteomyelitis	musculoskeletal
283.2	`16:20392332_G`	0.475487825	0.267609715	1.608798819	0.075601838	logistic	47244	64	47180	0.483790206	0.808906951	FALSE	Non-autoimmune hemolytic anemias	hematopoietic
803	`16:20392332_G`	-0.050106224	0.028421402	0.951128387	0.077904694	logistic	64404	4341	60063	0.737991929	0.810275759	FALSE	Fracture of upper limb	injuries & poisonings
214	`16:20392332_G`	0.0787262	0.044823443	1.081908055	0.079026588	logistic	73580	1745	71835	0.765009262	0.809567817	FALSE	Lipoma	neoplasms
578.1	`16:20392332_G`	-0.145206328	0.082699111	0.864843833	0.079115896	logistic	57038	435	56603	0.822104472	0.809889898	FALSE	Hematemesis	digestive
244.1	`16:20392332_G`	0.087024651	0.049985328	1.090923571	0.081682897	logistic	58154	1426	56728	0.562841947	0.80843966	FALSE	Secondary hypothyroidism	endocrine/metabolic
450	`16:20392332_G`	-0.095915311	0.055209647	0.908540956	0.082335537	logistic	76533	1016	75517	0.797648801	0.809356748	FALSE	Noninfectious disorders of lymphatic channels	circulatory system
803.2	`16:20392332_G`	-0.064848623	0.037404207	0.937209324	0.082966821	logistic	62460	2397	60063	0.609576192	0.810454691	FALSE	Fracture of radius and ulna	injuries & poisonings
53.1	`16:20392332_G`	0.165845352	0.095907394	1.180390542	0.083769041	logistic	54712	388	54324	0.898296055	0.809383682	FALSE	Herpes zoster with nervous system complications	infectious diseases
292.11	`16:20392332_G`	-0.114225189	0.066122712	0.892057052	0.084082781	logistic	57200	711	56489	0.174553963	0.81083042	FALSE	Aphasia	mental disorders
530.5	`16:20392332_G`	0.148623053	0.086072326	1.16023556	0.084217446	logistic	43684	490	43194	0.465693956	0.810960535	FALSE	Disorders of esophageal motility	digestive
686.3	`16:20392332_G`	0.250062051	0.14506899	1.284105095	0.084753755	logistic	57207	182	57025	0.691269221	0.810670023	FALSE	Pilonidal cyst	dermatologic
513.4	`16:20392332_G`	-0.172848421	0.101356927	0.841265123	0.088130298	logistic	71980	285	71695	0.912854069	0.809245624	FALSE	Hyperventilation	respiratory
728.1	`16:20392332_G`	-0.26121532	0.153580356	0.770115081	0.088973394	logistic	45987	121	45866	0.116652749	0.810685629	FALSE	Muscular calcification and ossification	musculoskeletal
739	`16:20392332_G`	-0.128156395	0.075430944	0.879715785	0.089321129	logistic	60031	532	59499	0.652938814	0.80998151	FALSE	Contracture of joint	musculoskeletal
507	`16:20392332_G`	0.039217719	0.023222983	1.039996886	0.091268118	logistic	59593	7409	52184	0.635506623	0.810808316	FALSE	Pleurisy; pleural effusion	respiratory
242.1	`16:20392332_G`	0.131050693	0.077764809	1.140025571	0.091946426	logistic	57323	595	56728	0.619964825	0.808305567	FALSE	Graves' disease	endocrine/metabolic
599.3	`16:20392332_G`	-0.047389298	0.028128786	0.953716045	0.092041438	logistic	53491	4969	48522	0.279045682	0.809154811	FALSE	Dysuria	genitourinary
241.2	`16:20392332_G`	0.069771765	0.04142825	1.072263426	0.092150916	logistic	58851	2123	56728	0.581178715	0.808524919	FALSE	Nontoxic multinodular goiter	endocrine/metabolic
800.1	`16:20392332_G`	-0.077929699	0.046284028	0.925029454	0.092234311	logistic	61604	1541	60063	0.626317235	0.810548016	FALSE	Fracture of neck of femur	injuries & poisonings
860	`16:20392332_G`	0.174796538	0.103970187	1.191003868	0.0927206	logistic	77276	342	76934	0.826060122	0.809319841	FALSE	Bone marrow or stem cell transplant	neoplasms
635.2	`16:20392332_G`	0.191738399	0.114153821	1.211353585	0.093025545	logistic	75194	290	74904	0.831121635	0.809153656	FALSE	Antepartum hemorrhage, abruptio placentae, and placenta previa	pregnancy complications
627	`16:20392332_G`	0.040639982	0.024223957	1.041477087	0.093410117	logistic	67709	10175	57534	0.841453229	0.809183417	FALSE	Menopausal and postmenopausal disorders	genitourinary
313.2	`16:20392332_G`	-0.173599795	0.103485762	0.840633256	0.093440163	logistic	69561	283	69278	0.821392431	0.808793721	FALSE	Tics and stuttering	mental disorders
289.9	`16:20392332_G`	0.185823969	0.110787172	1.204210264	0.093482695	logistic	56029	299	55730	0.691437601	0.809429046	FALSE	Abnormality of red blood cells	hematopoietic
426.92	`16:20392332_G`	-0.0828729	0.049450712	0.920468131	0.093763919	logistic	39183	1393	37790	0.228185807	0.809955848	FALSE	Cardiac defibrillator in situ	circulatory system
789	`16:20392332_G`	-0.030933072	0.018459598	0.96954046	0.093793534	logistic	68453	11811	56642	0.748482894	0.809745373	FALSE	Nausea and vomiting	symptoms
345	`16:20392332_G`	-0.043302073	0.025844632	0.957622075	0.09384078	logistic	59932	5312	54620	0.861022154	0.810143162	FALSE	Epilepsy, recurrent seizures, convulsions	neurological
459.7	`16:20392332_G`	-0.161141057	0.096948979	0.851171998	0.096488262	logistic	59278	312	58966	0.40770687	0.808765478	FALSE	Blood vessel replaced	circulatory system
346.2	`16:20392332_G`	-0.207268711	0.125022654	0.812801212	0.097347903	logistic	54807	187	54620	0.7205928	0.810644626	FALSE	Nonspecific abnormal results of function study of brain and central nervous system	neurological
613.1	`16:20392332_G`	0.156916785	0.094933162	1.169898256	0.09834744	logistic	68693	401	68292	0.815205352	0.808648625	FALSE	Inflammatory disease of breast	genitourinary
464	`16:20392332_G`	0.043176007	0.026135561	1.044121652	0.098534076	logistic	55391	6577	48814	0.25291256	0.809635139	FALSE	Acute sinusitis	respiratory
724.1	`16:20392332_G`	-0.10695123	0.064816811	0.898569495	0.098931918	logistic	52065	768	51297	0.292905121	0.809584174	FALSE	Disorders of sacrum	musculoskeletal
151	`16:20392332_G`	-0.169523594	0.102756579	0.844066839	0.098992232	logistic	68621	279	68342	0.526293305	0.808710162	FALSE	Cancer of stomach	neoplasms
250.12	`16:20392332_G`	-0.136123243	0.082647334	0.872735067	0.099550377	logistic	51014	448	50566	0.932473414	0.811336104	FALSE	Type 1 diabetes with renal manifestations	endocrine/metabolic
300.1	`16:20392332_G`	-0.031818568	0.019335349	0.968682316	0.099842757	logistic	53894	12693	41201	0.786792098	0.810535496	FALSE	Anxiety disorder	mental disorders
366.2	`16:20392332_G`	-0.039573728	0.024053956	0.961199084	0.099927203	logistic	70660	11160	59500	0.705346789	0.809029154	FALSE	Senile cataract	sense organs
362.8	`16:20392332_G`	0.175570645	0.106854806	1.191926189	0.10036706	logistic	61638	323	61315	0.796517655	0.810709303	FALSE	Retinal hemorrhage/ischemia	sense organs
427.9	`16:20392332_G`	0.040113657	0.024442922	1.040929076	0.100773462	logistic	45185	7395	37790	0.530729993	0.811386522	FALSE	Palpitations	circulatory system
379.1	`16:20392332_G`	0.240187087	0.146436618	1.271487007	0.100961111	logistic	60634	174	60460	0.701213299	0.810659036	FALSE	Scleritis and episcleritis	sense organs
334	`16:20392332_G`	-0.094219823	0.057547341	0.910082683	0.101576648	logistic	55571	951	54620	0.72714143	0.810512677	FALSE	Degenerative disease of the spinal cord	neurological
259.3	`16:20392332_G`	0.34765385	0.21255678	1.415742105	0.101927291	logistic	64967	91	64876	0.575293783	0.808379639	FALSE	Delay in sexual development and puberty NEC	endocrine/metabolic
285.8	`16:20392332_G`	0.48821558	0.298583474	1.62940608	0.102026863	logistic	47231	51	47180	0.466322631	0.808886113	FALSE	Hemoglobinuria	hematopoietic
300	`16:20392332_G`	-0.029462288	0.018034181	0.970967494	0.102323641	logistic	56537	15336	41201	0.740884918	0.810336594	FALSE	Anxiety disorders	mental disorders
480	`16:20392332_G`	0.033596153	0.020572447	1.034166878	0.102455227	logistic	63889	9821	54068	0.852852465	0.809176854	FALSE	Pneumonia	respiratory
613.9	`16:20392332_G`	0.236746888	0.145181815	1.267120354	0.102955234	logistic	68472	180	68292	0.807757546	0.808607898	FALSE	Breast disorder NOS	genitourinary
610.1	`16:20392332_G`	0.059468969	0.036497525	1.061272828	0.103228937	logistic	63919	3748	60171	0.699838643	0.808484175	FALSE	Cystic mastopathy	genitourinary
709.3	`16:20392332_G`	0.14921446	0.091706894	1.160921934	0.103720092	logistic	54633	450	54183	0.825331733	0.809336848	FALSE	Systemic sclerosis	dermatologic
196	`16:20392332_G`	-0.068496952	0.042179423	0.933796306	0.104388113	logistic	62753	1908	60845	0.805400583	0.808813921	FALSE	Radiotherapy	neoplasms
159.2	`16:20392332_G`	-0.24332239	0.150075237	0.784018714	0.104945591	logistic	68468	126	68342	0.505941819	0.808750073	FALSE	Malignant neoplasm of small intestine, including duodenum	neoplasms
681.5	`16:20392332_G`	-0.061985328	0.038279516	0.939896677	0.105386622	logistic	59337	2312	57025	0.684208411	0.80994152	FALSE	Cellulitis and abscess of leg, except foot	dermatologic
626.8	`16:20392332_G`	0.087920381	0.054305636	1.091901183	0.105449018	logistic	58792	1258	57534	0.881015267	0.809361818	FALSE	Infertility, female	genitourinary
41.12	`16:20392332_G`	-0.108636357	0.067301027	0.897056566	0.106487147	logistic	64208	681	63527	0.762400488	0.810039247	FALSE	Methicillin resistant Staphylococcus aureus	infectious diseases
90	`16:20392332_G`	-0.161962299	0.10033738	0.850473268	0.106489023	logistic	76945	295	76650	0.827200065	0.809285854	FALSE	Sexually transmitted infections (not HIV or hepatitis)	infectious diseases
255	`16:20392332_G`	0.071427784	0.044338555	1.074040585	0.107187729	logistic	66654	1778	64876	0.650529732	0.808646143	FALSE	Disorders of adrenal glands	endocrine/metabolic
627.1	`16:20392332_G`	0.070888935	0.044065293	1.073461995	0.107676502	logistic	59673	2139	57534	0.805190295	0.809168301	FALSE	Postmenopausal bleeding	genitourinary
270.34	`16:20392332_G`	-0.327850903	0.204176725	0.720470432	0.108335173	logistic	69401	64	69337	0.707740624	0.80895088	FALSE	Alpha-1-antitrypsin deficiency	endocrine/metabolic
312.3	`16:20392332_G`	0.161639907	0.100679312	1.175436899	0.108385405	logistic	69657	379	69278	0.748852558	0.809035704	FALSE	Impulse control disorder	mental disorders
276.5	`16:20392332_G`	-0.038401602	0.023920045	0.962326391	0.108402483	logistic	57231	6548	50683	0.745555505	0.809089479	FALSE	Hypovolemia	endocrine/metabolic
974	`16:20392332_G`	-0.192965175	0.120365268	0.824510687	0.108898615	logistic	57470	197	57273	0.616274511	0.810492431	FALSE	Poisoning by water, mineral, and uric acid metabolism drugs	injuries & poisonings
626.12	`16:20392332_G`	0.071445515	0.044594907	1.074059629	0.109133424	logistic	59640	2106	57534	0.843977286	0.8092723	FALSE	Excessive or frequent menstruation	genitourinary
496.2	`16:20392332_G`	0.066022681	0.041226769	1.068250946	0.109276903	logistic	54390	2121	52269	0.81355765	0.809229638	FALSE	Chronic bronchitis	respiratory
742.2	`16:20392332_G`	-0.187695695	0.117251245	0.828866897	0.109421409	logistic	57148	213	56935	0.173252657	0.80977462	FALSE	Pathological, developmental or recurrent dislocation	musculoskeletal
499	`16:20392332_G`	-0.194628232	0.121829491	0.823140619	0.110144025	logistic	77273	196	77077	0.812390315	0.80922185	FALSE	Cystic fibrosis	respiratory
502	`16:20392332_G`	0.068813084	0.043084083	1.071235959	0.11022534	logistic	54117	1933	52184	0.50571894	0.810198274	FALSE	Postinflammatory pulmonary fibrosis	respiratory
286.4	`16:20392332_G`	0.394789724	0.247433179	1.484072093	0.110591361	logistic	58579	69	58510	0.241556079	0.809112481	FALSE	Acquired coagulation factor deficiency	hematopoietic
198.7	`16:20392332_G`	-0.230749356	0.14486673	0.793938437	0.111196346	logistic	60979	134	60845	0.814670874	0.809090015	FALSE	Secondary malignant neoplasm of skin	neoplasms
536.7	`16:20392332_G`	-0.131256088	0.082511277	0.876993158	0.111662373	logistic	62035	443	61592	0.644393022	0.80961554	FALSE	Complications of gastrostomy, colostomy and enterostomy	digestive
876	`16:20392332_G`	-0.176368	0.110875951	0.838309428	0.11168193	logistic	62166	241	61925	0.369296441	0.810957758	FALSE	Posttraumatic wound infection not elsewhere classified	injuries & poisonings
610	`16:20392332_G`	0.052953324	0.033421721	1.05438043	0.113103068	logistic	64746	4575	60171	0.711234672	0.808466932	FALSE	Benign mammary dysplasias	genitourinary
371.1	`16:20392332_G`	0.115778907	0.073188208	1.122747613	0.113664661	logistic	60025	671	59354	0.439668715	0.810387339	FALSE	Uveitis, noninfectious or NOS	sense organs
701.3	`16:20392332_G`	-0.114356874	0.072360699	0.891939589	0.114021538	logistic	60087	598	59489	0.625691621	0.809767504	FALSE	Circumscribed scleroderma	dermatologic
710.12	`16:20392332_G`	-0.123359496	0.078080067	0.88394583	0.114127428	logistic	59475	500	58975	0.190493493	0.810004203	FALSE	Chronic osteomyelitis	musculoskeletal
870.8	`16:20392332_G`	-0.498752992	0.315757764	0.60728748	0.114211542	logistic	61950	25	61925	0.341482454	0.811033091	FALSE	Open wound of genital organs	injuries & poisonings
747.1	`16:20392332_G`	0.055547257	0.035183593	1.057118973	0.114385846	logistic	74263	2841	71422	0.803904209	0.808881947	FALSE	Cardiac congenital anomalies	congenital anomalies
342	`16:20392332_G`	-0.089318833	0.056766482	0.914553937	0.115616238	logistic	55590	970	54620	0.768111065	0.810478503	FALSE	Hemiplegia	neurological
226	`16:20392332_G`	-0.175492516	0.111747455	0.839043676	0.116313109	logistic	73989	236	73753	0.726198856	0.809147306	FALSE	Benign neoplasm of thyroid glands	neoplasms
800.2	`16:20392332_G`	-0.115557827	0.073631725	0.890869054	0.11655414	logistic	60627	564	60063	0.635928204	0.810736141	FALSE	Fracture of unspecified part of femur	injuries & poisonings
531.4	`16:20392332_G`	-0.088568639	0.056439022	0.915240287	0.116582664	logistic	73213	979	72234	0.809691479	0.80955568	FALSE	Peptic ulcer, site unspecified	digestive
218.2	`16:20392332_G`	0.251651645	0.160388851	1.286147924	0.116645705	logistic	65423	147	65276	0.776103958	0.808950981	FALSE	Other benign neoplasm of uterus	neoplasms
695.7	`16:20392332_G`	-0.084782572	0.054044241	0.918712017	0.116703321	logistic	56426	1126	55300	0.790968743	0.808705207	FALSE	Prurigo and Lichen	dermatologic
362.31	`16:20392332_G`	-0.286458314	0.182628081	0.75091838	0.116756612	logistic	61396	81	61315	0.807605189	0.810557691	FALSE	Separation of retinal layers	sense organs
530.12	`16:20392332_G`	-0.131744716	0.084327039	0.87656474	0.118215704	logistic	43616	422	43194	0.543293467	0.810448001	FALSE	Ulcer of esophagus	digestive
536	`16:20392332_G`	-0.049808488	0.031926301	0.951411614	0.118734288	logistic	64938	3346	61592	0.591413209	0.80930272	FALSE	Disorders of function of stomach	digestive
580.11	`16:20392332_G`	-0.184208382	0.118140337	0.831762461	0.118941102	logistic	52660	362	52298	0.111694289	0.807273073	FALSE	Proliferative glomerulonephritis	genitourinary
187.8	`16:20392332_G`	0.444753631	0.285295404	1.560105787	0.119014552	logistic	72889	55	72834	0.828478733	0.809717516	FALSE	Neoplasm of uncertain behavior of male genital organs	neoplasms
870.2	`16:20392332_G`	-0.274065757	0.176036023	0.76028208	0.119500606	logistic	62014	89	61925	0.356462001	0.810994292	FALSE	Open wound of ear	injuries & poisonings
270	`16:20392332_G`	-0.061715487	0.039667233	0.940150333	0.119748428	logistic	71412	2075	69337	0.678459727	0.808785638	FALSE	Disorders of protein plasma/amino-acid transport and metabolism	endocrine/metabolic
611	`16:20392332_G`	0.036037555	0.02316892	1.036694779	0.119844502	logistic	70116	9945	60171	0.756625837	0.808838211	FALSE	Abnormal findings on mammogram or breast exam	genitourinary
750.14	`16:20392332_G`	-0.428357131	0.275828961	0.651578674	0.120427678	logistic	72021	33	71988	0.744406379	0.808875189	FALSE	Congenital anomalies of esophagus	congenital anomalies
289.1	`16:20392332_G`	0.522749699	0.337436204	1.686659084	0.121338256	logistic	55771	41	55730	0.746110945	0.809336393	FALSE	Myelofibrosis	hematopoietic
618.6	`16:20392332_G`	-0.195408658	0.126484564	0.822498469	0.122365375	logistic	74327	178	74149	0.85139947	0.809187778	FALSE	Vaginal enterocele, congenital or acquired	genitourinary
635	`16:20392332_G`	0.150959142	0.097795497	1.162949141	0.122680276	logistic	75291	387	74904	0.829794138	0.809167098	FALSE	Hemorrhage during pregnancy; childbirth and postpartum	pregnancy complications
70	`16:20392332_G`	-0.075727899	0.049383498	0.927068429	0.125161158	logistic	55672	1348	54324	0.847796053	0.808961417	FALSE	Viral hepatitis	infectious diseases
38.2	`16:20392332_G`	-0.151317533	0.099011558	0.859574712	0.126442659	logistic	63826	299	63527	0.78851866	0.810069564	FALSE	Gram positive septicemia	infectious diseases
599.5	`16:20392332_G`	-0.035892094	0.023525916	0.964744389	0.127099382	logistic	55869	7347	48522	0.523229016	0.809053321	FALSE	Frequency of urination and polyuria	genitourinary
610.2	`16:20392332_G`	0.225915655	0.148117478	1.253469937	0.127197643	logistic	60345	174	60171	0.765299158	0.808550833	FALSE	Fibroadenosis of breast	genitourinary
627.5	`16:20392332_G`	-0.160719522	0.105629787	0.851530873	0.128125387	logistic	57800	266	57534	0.895052333	0.808858131	FALSE	Premature menopause and other ovarian failure	genitourinary
710.11	`16:20392332_G`	-0.124910977	0.082123867	0.882575469	0.128258082	logistic	59428	453	58975	0.277882988	0.810030625	FALSE	Acute osteomyelitis	musculoskeletal
297.1	`16:20392332_G`	-0.105524291	0.06942357	0.899852614	0.12850929	logistic	41872	671	41201	0.599308684	0.811067062	FALSE	Suicidal ideation	mental disorders
358.1	`16:20392332_G`	-0.201791533	0.132780486	0.817265283	0.128576871	logistic	67312	164	67148	0.653386892	0.809090504	FALSE	Myasthenia gravis	neurological
214.1	`16:20392332_G`	0.093049368	0.061263731	1.097515916	0.128804568	logistic	72766	931	71835	0.715347586	0.809471456	FALSE	Lipoma of skin and subcutaneous tissue	neoplasms
614.1	`16:20392332_G`	0.258541272	0.170419923	1.295039598	0.129245576	logistic	69111	135	68976	0.794309335	0.809588922	FALSE	Pelvic peritoneal adhesions, female (postoperative) (postinfection)	genitourinary
189.11	`16:20392332_G`	0.092891617	0.061239119	1.097342795	0.129300193	logistic	75319	939	74380	0.717647006	0.809390725	FALSE	Malignant neoplasm of kidney, except pelvis	neoplasms
704.1	`16:20392332_G`	-0.072639788	0.047952811	0.929935743	0.129818459	logistic	66041	1435	64606	0.801365126	0.80999682	FALSE	Alopecia	dermatologic
585.32	`16:20392332_G`	0.062953728	0.041622384	1.064977559	0.130407496	logistic	54603	2305	52298	0.406120379	0.8078677	FALSE	End stage renal disease	genitourinary
530.15	`16:20392332_G`	0.120620453	0.079949125	1.128196628	0.131371604	logistic	43806	612	43194	0.475816849	0.810893485	FALSE	Eosinophilic esophagitis	digestive
715.1	`16:20392332_G`	0.124615787	0.082670791	1.132713167	0.131714863	logistic	59454	518	58936	0.407737075	0.810105291	FALSE	Sacroiliitis NEC	musculoskeletal
596	`16:20392332_G`	-0.048002816	0.031851495	0.953131103	0.131789622	logistic	70631	3316	67315	0.372457821	0.809948889	FALSE	Other disorders of bladder	genitourinary
476	`16:20392332_G`	0.031322035	0.020786986	1.031817731	0.13185941	logistic	55040	9620	45420	0.68048726	0.809520349	FALSE	Allergic rhinitis	respiratory
172.3	`16:20392332_G`	0.070708676	0.046942092	1.073268511	0.131991261	logistic	62708	1570	61138	0.895466865	0.808565095	FALSE	Carcinoma in situ of skin	neoplasms
513.32	`16:20392332_G`	0.307824983	0.204442884	1.360462864	0.132150067	logistic	71789	94	71695	0.89284181	0.809420663	FALSE	Orthopnea	respiratory
540.11	`16:20392332_G`	-0.118517178	0.078770108	0.888236557	0.132428014	logistic	76728	488	76240	0.750009735	0.809385101	FALSE	Acute appendicitis	digestive
411.1	`16:20392332_G`	0.049986154	0.033237174	1.051256541	0.132601167	logistic	54022	3364	50658	0.705139993	0.809790456	FALSE	Unstable angina (intermediate coronary syndrome)	circulatory system
710	`16:20392332_G`	-0.070083325	0.046602247	0.932316131	0.132617033	logistic	60451	1476	58975	0.227406511	0.809879076	FALSE	Osteomyelitis, periostitis, and other infections involving bone	musculoskeletal
364.41	`16:20392332_G`	0.446175211	0.297032498	1.562325179	0.133068941	logistic	62351	49	62302	0.863727535	0.81033985	FALSE	Keratoconus	sense organs
285.3	`16:20392332_G`	0.787134245	0.524913119	2.197091071	0.133730624	logistic	47201	21	47180	0.459031219	0.808859982	FALSE	Sideroblastic anemia	hematopoietic
724.8	`16:20392332_G`	0.104170637	0.06954448	1.10978981	0.13415938	logistic	52041	744	51297	0.124977548	0.810111258	FALSE	Other symptoms referable to back	musculoskeletal
312	`16:20392332_G`	0.090954403	0.060860347	1.095219066	0.135050925	logistic	70356	1078	69278	0.755379902	0.80904969	FALSE	Conduct disorders	mental disorders
426	`16:20392332_G`	-0.030365268	0.020342942	0.970091126	0.135523985	logistic	50553	12763	37790	0.652345485	0.808735387	FALSE	Cardiac conduction disorders	circulatory system
443.8	`16:20392332_G`	-0.146537633	0.098456702	0.863693228	0.136659686	logistic	54666	310	54356	0.716489433	0.810192807	FALSE	Other specified peripheral vascular diseases	circulatory system
756.5	`16:20392332_G`	0.400424043	0.269440193	1.49245743	0.137243866	logistic	73551	58	73493	0.808101347	0.809349975	FALSE	Congenital osteodystrophies	congenital anomalies
282.9	`16:20392332_G`	0.262235755	0.176784537	1.299832949	0.137977821	logistic	47305	125	47180	0.464589449	0.808920833	FALSE	Other hereditary hemolytic anemias	hematopoietic
250.15	`16:20392332_G`	-0.19691116	0.132779341	0.821263591	0.138075615	logistic	50730	164	50566	0.881413958	0.811413365	FALSE	Diabetes type 1 with peripheral circulatory disorders	endocrine/metabolic
526.5	`16:20392332_G`	0.261497795	0.176432414	1.298874078	0.138302659	logistic	66540	120	66420	0.632913637	0.809603246	FALSE	Inflammatory conditions of jaw	digestive
733.9	`16:20392332_G`	-0.190728343	0.128748328	0.826357043	0.138498837	logistic	52970	175	52795	0.248693902	0.810269964	FALSE	Chondromalacia	musculoskeletal
172	`16:20392332_G`	0.030441235	0.020556314	1.030909307	0.138641132	logistic	70641	9503	61138	0.878127784	0.808581419	FALSE	Skin cancer	neoplasms
41.8	`16:20392332_G`	-0.138284985	0.09359364	0.870850477	0.139540566	logistic	63870	343	63527	0.776277368	0.810082981	FALSE	H. pylori	infectious diseases
427.22	`16:20392332_G`	0.055792116	0.037789113	1.057377849	0.139834632	logistic	40499	2709	37790	0.646094947	0.810822489	FALSE	Atrial flutter	circulatory system
345.3	`16:20392332_G`	-0.042774067	0.029035454	0.958127838	0.140706067	logistic	58714	4094	54620	0.884073087	0.810275232	FALSE	Convulsions	neurological
290.12	`16:20392332_G`	-0.173105164	0.117614357	0.841049162	0.141074082	logistic	56701	212	56489	0.165652264	0.810955715	FALSE	Dementia with cerebral degenerations	mental disorders
172.2	`16:20392332_G`	0.031972936	0.021734676	1.032489562	0.141275836	logistic	69483	8345	61138	0.920809953	0.808564685	FALSE	Other non-epithelial cancer of skin	neoplasms
260.2	`16:20392332_G`	-0.108805469	0.073999185	0.896904876	0.141464177	logistic	54598	568	54030	0.3801214	0.809416096	FALSE	severe protein-calorie malnutrition	endocrine/metabolic
228	`16:20392332_G`	0.057817758	0.039331753	1.059521889	0.141561194	logistic	73756	2295	71461	0.768970376	0.809351104	FALSE	Hemangioma and lymphangioma, any site	neoplasms
364.51	`16:20392332_G`	-0.147193406	0.100169515	0.863127027	0.141712634	logistic	62598	296	62302	0.870174494	0.810129717	FALSE	Fuchs' dystrophy	sense organs
331	`16:20392332_G`	-0.082484793	0.056236128	0.92082544	0.142441884	logistic	55617	997	54620	0.622118938	0.810507579	FALSE	Other cerebral degenerations	neurological
344	`16:20392332_G`	-0.110287602	0.075296316	0.895576529	0.142998841	logistic	55160	540	54620	0.690355921	0.810569253	FALSE	Other paralytic syndromes	neurological
689	`16:20392332_G`	0.034206153	0.023378429	1.034797911	0.143426296	logistic	69817	8397	61420	0.825882576	0.809129582	FALSE	Disorder of skin and subcutaneous tissue NOS	dermatologic
643	`16:20392332_G`	0.26422362	0.180662489	1.302419411	0.143597074	logistic	77273	125	77148	0.804466317	0.80922185	FALSE	Excessive vomiting in pregnancy	pregnancy complications
222	`16:20392332_G`	-0.306453242	0.20960918	0.736052934	0.143735169	logistic	72895	61	72834	0.844087569	0.809623431	FALSE	Benign neoplasm of male genital organs	neoplasms
535	`16:20392332_G`	-0.03966177	0.027214453	0.961114462	0.14501182	logistic	66363	4771	61592	0.729104071	0.809306391	FALSE	Gastritis and duodenitis	digestive
539	`16:20392332_G`	-0.064575915	0.044411451	0.937464944	0.145935904	logistic	77071	1939	75132	0.810178171	0.809299218	FALSE	Bariatric surgery	digestive
597	`16:20392332_G`	-0.080240851	0.055229612	0.922894039	0.146262841	logistic	68349	1034	67315	0.179755799	0.810136213	FALSE	Other disorders of urethra and urinary tract	genitourinary
287	`16:20392332_G`	0.043130771	0.029710079	1.044074421	0.146578966	logistic	62629	4119	58510	0.249890048	0.809337527	FALSE	Purpura and other hemorrhagic conditions	hematopoietic
145	`16:20392332_G`	-0.113132393	0.078103731	0.893032421	0.147480349	logistic	75748	499	75249	0.760380482	0.808978455	FALSE	Cancer of mouth	neoplasms
509.8	`16:20392332_G`	0.098874962	0.068278938	1.103928258	0.147588133	logistic	52933	749	52184	0.531321928	0.810175127	FALSE	Dependence on respirator [Ventilator] or supplemental oxygen	respiratory
132.1	`16:20392332_G`	0.429757447	0.297453655	1.536884703	0.148517466	logistic	72460	50	72410	0.834818153	0.809543196	FALSE	Pediculosis and phthirus infestation	infectious diseases
642	`16:20392332_G`	0.12197251	0.084500101	1.129723045	0.148890954	logistic	77114	508	76606	0.791317472	0.809308297	FALSE	Hypertension complicating pregnancy, childbirth, and the puerperium	pregnancy complications
850	`16:20392332_G`	0.064492787	0.044695055	1.066617885	0.149034192	logistic	65137	1743	63394	0.635177995	0.809800881	FALSE	Hemorrhage or hematoma complicating a procedure	injuries & poisonings
385	`16:20392332_G`	0.140686689	0.097601906	1.151063951	0.14946216	logistic	63262	368	62894	0.764623627	0.809245677	FALSE	Other disorders of middle ear and mastoid	sense organs
743.21	`16:20392332_G`	-0.075024623	0.052141829	0.927720643	0.150191111	logistic	56710	1192	55518	0.417565712	0.809786634	FALSE	Pathologic fracture of vertebrae	musculoskeletal
228.1	`16:20392332_G`	0.067945311	0.047230378	1.070306772	0.150265759	logistic	73045	1584	71461	0.766729287	0.809268259	FALSE	Hemangioma of skin and subcutaneous tissue	neoplasms
270.3	`16:20392332_G`	-0.060879967	0.042362665	0.940936176	0.150685678	logistic	71155	1818	69337	0.696688438	0.808825803	FALSE	Disorders of plasma protein metabolism	endocrine/metabolic
296.22	`16:20392332_G`	-0.037974518	0.026429298	0.962737473	0.150765116	logistic	46996	5795	41201	0.804958606	0.810877521	FALSE	Major depressive disorder	mental disorders
70.1	`16:20392332_G`	-0.336386168	0.234733866	0.714347194	0.151842574	logistic	54372	48	54324	0.868440922	0.809184875	FALSE	Viral hepatitis A	infectious diseases
288.1	`16:20392332_G`	-0.054436522	0.037998453	0.947018622	0.151972645	logistic	58019	2289	55730	0.735973967	0.808872955	FALSE	Decreased white blood cell count	hematopoietic
597.8	`16:20392332_G`	-0.154524689	0.107963882	0.856822338	0.152354907	logistic	67569	254	67315	0.256298039	0.810245823	FALSE	Urethral hypermobility/ISD	genitourinary
527	`16:20392332_G`	0.081010364	0.056678728	1.084382135	0.152920777	logistic	69806	1072	68734	0.845173307	0.809658196	FALSE	Diseases of the salivary glands	digestive
430.3	`16:20392332_G`	-0.118250581	0.083024964	0.88847339	0.154366183	logistic	60355	442	59913	0.454667498	0.809725789	FALSE	Subdural hemorrhage	circulatory system
972.2	`16:20392332_G`	-0.356593509	0.250834499	0.700057007	0.155134084	logistic	57316	43	57273	0.60744057	0.810576453	FALSE	Antilipemic and antiarteriosclerotic drugs causing adverse effects in therapeutic use	injuries & poisonings
816	`16:20392332_G`	0.335103831	0.235894492	1.398085543	0.155442801	logistic	72905	72	72833	0.857010778	0.809169467	FALSE	Cerebral laceration and contusion	injuries & poisonings
781.1	`16:20392332_G`	-0.161272902	0.113615919	0.851059784	0.155765848	logistic	70383	233	70150	0.838042429	0.809812028	FALSE	Loss of height	symptoms
747.13	`16:20392332_G`	0.114897512	0.08125946	1.121758465	0.157374059	logistic	71953	531	71422	0.861572092	0.808687616	FALSE	Congenital anomalies of great vessels	congenital anomalies
655	`16:20392332_G`	0.069691845	0.049342232	1.072177733	0.157826986	logistic	76569	1519	75050	0.85565568	0.80929619	FALSE	Known or suspected fetal abnormality affecting management of mother	pregnancy complications
364.1	`16:20392332_G`	0.134847636	0.09571848	1.144362412	0.15889604	logistic	62697	395	62302	0.832823061	0.810357752	FALSE	Corneal opacity	sense organs
195.3	`16:20392332_G`	-0.123687578	0.087835447	0.883655871	0.159079602	logistic	61241	396	60845	0.819649926	0.809057657	FALSE	Malignant neoplasm of head, face, and neck	neoplasms
721.2	`16:20392332_G`	-0.093580855	0.066474139	0.910664383	0.15919671	logistic	52016	719	51297	0.262334855	0.809673946	FALSE	Spondylosis with myelopathy	musculoskeletal
189.2	`16:20392332_G`	-0.07019166	0.05008063	0.932215134	0.161042786	logistic	75647	1267	74380	0.797464876	0.808994408	FALSE	Cancer of bladder	neoplasms
569.1	`16:20392332_G`	0.348841594	0.249020577	1.417424643	0.161257589	logistic	60169	65	60104	0.54404227	0.810359155	FALSE	Toxic gastroenteritis and colitis	digestive
341	`16:20392332_G`	-0.152864655	0.109180949	0.858245873	0.161482254	logistic	54875	255	54620	0.754573211	0.810660592	FALSE	Other demyelinating diseases of central nervous system	neurological
275.6	`16:20392332_G`	0.063938622	0.045676262	1.066026967	0.161566723	logistic	68732	1674	67058	0.687442244	0.809542862	FALSE	Hypercalcemia	endocrine/metabolic
429.3	`16:20392332_G`	0.060304226	0.043093307	1.062159634	0.161696882	logistic	58908	1987	56921	0.614676864	0.809202485	FALSE	Symptoms involving cardiovascular system	circulatory system
743.11	`16:20392332_G`	-0.033758595	0.024126502	0.966804868	0.161743154	logistic	62591	7073	55518	0.499559492	0.809309645	FALSE	Osteoporosis NOS	musculoskeletal
395.4	`16:20392332_G`	0.147817708	0.105758756	1.159301545	0.162206885	logistic	57223	317	56906	0.518678029	0.808389983	FALSE	Nonrheumatic pulmonary valve disorders	circulatory system
728	`16:20392332_G`	0.196147721	0.140348729	1.216706625	0.16224106	logistic	46055	189	45866	0.152240979	0.810910867	FALSE	Disorders of muscle, ligament, and fascia	musculoskeletal
610.4	`16:20392332_G`	0.129760313	0.092950446	1.138555453	0.162709669	logistic	60589	418	60171	0.767415159	0.808603872	FALSE	Benign neoplasm of breast	genitourinary
619.3	`16:20392332_G`	0.126978671	0.090971237	1.1353928	0.162771359	logistic	69816	442	69374	0.762022156	0.809005099	FALSE	Noninflammatory disorders of cervix	genitourinary
446.9	`16:20392332_G`	0.110292182	0.079023805	1.116604274	0.162809974	logistic	54925	569	54356	0.775686545	0.810505234	FALSE	Arteritis NOS	circulatory system
440.9	`16:20392332_G`	0.062263096	0.04465346	1.064242306	0.163208262	logistic	56265	1909	54356	0.618406686	0.810423887	FALSE	Atherosclerosis of aorta	circulatory system
281	`16:20392332_G`	0.061016894	0.043761177	1.062916871	0.163222307	logistic	49022	1842	47180	0.623925059	0.809034719	FALSE	Other deficiency anemia	hematopoietic
716.9	`16:20392332_G`	-0.036340876	0.026068545	0.964311527	0.163302269	logistic	64313	5338	58975	0.494271826	0.809579712	FALSE	Arthropathy NOS	musculoskeletal
695.42	`16:20392332_G`	-0.083265	0.059995376	0.920107286	0.165180606	logistic	55657	907	54750	0.695807727	0.808900947	FALSE	Systemic lupus erythematosus	dermatologic
345.12	`16:20392332_G`	-0.061039846	0.044023208	0.940785753	0.16558272	logistic	56332	1712	54620	0.711459059	0.810480721	FALSE	Partial epilepsy	neurological
198.5	`16:20392332_G`	-0.108462592	0.078272425	0.897212457	0.165836605	logistic	61345	500	60845	0.856574859	0.809039041	FALSE	Secondary malignancy of brain/spine	neoplasms
242	`16:20392332_G`	0.062919495	0.045427726	1.064941102	0.166038373	logistic	58436	1708	56728	0.49808623	0.808371552	FALSE	Thyrotoxicosis with or without goiter	endocrine/metabolic
561	`16:20392332_G`	-0.053757143	0.038859994	0.947662225	0.166556237	logistic	48465	2344	46121	0.891845418	0.80903745	FALSE	Symptoms involving digestive system	digestive
473.3	`16:20392332_G`	-0.108892696	0.078723993	0.896826645	0.166597051	logistic	45916	496	45420	0.487703158	0.808759474	FALSE	Paralysis/spasm of vocal cords or larynx	respiratory
930	`16:20392332_G`	-0.067238301	0.048643029	0.93497237	0.16688565	logistic	49695	1428	48267	0.816752499	0.808310695	FALSE	Allergic reaction to food	injuries & poisonings
721.8	`16:20392332_G`	-0.204497415	0.148007459	0.815056849	0.167073158	logistic	51429	132	51297	0.230470088	0.809786307	FALSE	Other allied disorders of spine	musculoskeletal
286.1	`16:20392332_G`	-0.119978393	0.08685062	0.8869396	0.16714558	logistic	58910	400	58510	0.265619732	0.808903412	FALSE	Congenital coagulation defects	hematopoietic
285	`16:20392332_G`	0.022636512	0.016390184	1.022894662	0.167247679	logistic	65554	18374	47180	0.662974513	0.809256491	FALSE	Other anemias	hematopoietic
286.11	`16:20392332_G`	-0.220283431	0.159606409	0.802291371	0.167535363	logistic	58623	113	58510	0.231030418	0.808982822	FALSE	Von willebrand's disease	hematopoietic
345.1	`16:20392332_G`	-0.050162535	0.036351877	0.951074829	0.167612519	logistic	57209	2589	54620	0.835940283	0.810431925	FALSE	Epilepsy	neurological
704.12	`16:20392332_G`	-0.233540905	0.169400355	0.791725209	0.168007963	logistic	64707	101	64606	0.788220963	0.81011328	FALSE	Telogen effluvium	dermatologic
357	`16:20392332_G`	-0.05330448	0.038727774	0.948091294	0.168701245	logistic	69331	2183	67148	0.760894612	0.80893107	FALSE	Inflammatory and toxic neuropathy	neurological
313.3	`16:20392332_G`	0.089076398	0.06487628	1.093164169	0.169746285	logistic	70305	1027	69278	0.780800303	0.808968068	FALSE	Autism	mental disorders
754.2	`16:20392332_G`	0.145056486	0.105741251	1.156104872	0.17012383	logistic	73812	319	73493	0.815003509	0.80940091	FALSE	Spondylolisthesis, congenital	congenital anomalies
588.1	`16:20392332_G`	0.100900954	0.073559173	1.106167074	0.170157542	logistic	52973	675	52298	0.210637679	0.807477394	FALSE	Renal osteodystrophy	genitourinary
70.9	`16:20392332_G`	-0.076504258	0.055817981	0.92634897	0.170498935	logistic	55347	1023	54324	0.848594255	0.809059208	FALSE	Hepatitis NOS	infectious diseases
512.7	`16:20392332_G`	0.026609046	0.019422928	1.026966228	0.170692762	logistic	47864	14648	33216	0.643207751	0.808906485	FALSE	Shortness of breath	respiratory
626.1	`16:20392332_G`	0.040346536	0.029453535	1.041171515	0.170737858	logistic	63022	5488	57534	0.822309785	0.809510964	FALSE	Irregular menstrual cycle/bleeding	genitourinary
433.11	`16:20392332_G`	0.101915063	0.074404357	1.107289417	0.170766238	logistic	60541	628	59913	0.580665768	0.81000479	FALSE	Occlusion of cerebral arteries, with cerebral infarction	circulatory system
601.1	`16:20392332_G`	0.085197855	0.062319607	1.088932497	0.171590342	logistic	63961	974	62987	0.517996417	0.809360391	FALSE	Prostatitis	genitourinary
70.3	`16:20392332_G`	-0.074181174	0.054295589	0.928503458	0.171861521	logistic	55436	1112	54324	0.846598634	0.809013998	FALSE	Viral hepatitis C	infectious diseases
612.3	`16:20392332_G`	0.396218596	0.290920285	1.486194158	0.173213975	logistic	60221	50	60171	0.772749969	0.808513641	FALSE	Congenital anomalies of breast	genitourinary
756.2	`16:20392332_G`	-0.23003461	0.169165017	0.794506104	0.173885701	logistic	73591	98	73493	0.821537682	0.809249772	FALSE	Pectus and other congenital anomalies of ribs/sternum	congenital anomalies
362.3	`16:20392332_G`	-0.107381708	0.078972138	0.898182764	0.17391168	logistic	61806	491	61315	0.753863126	0.810447206	FALSE	Other nondiabetic retinopathy	sense organs
516.1	`16:20392332_G`	0.0790561	0.058195004	1.082265035	0.174314965	logistic	75758	1014	74744	0.805181576	0.809544867	FALSE	Hemoptysis	respiratory
614.52	`16:20392332_G`	-0.051640158	0.03803846	0.949670536	0.174597774	logistic	71477	2501	68976	0.799742979	0.809344265	FALSE	Vaginitis and vulvovaginitis	genitourinary
244	`16:20392332_G`	0.025834594	0.019089697	1.026171199	0.175951332	logistic	68308	11580	56728	0.708063084	0.808638812	FALSE	Hypothyroidism	endocrine/metabolic
302	`16:20392332_G`	0.110029577	0.081400901	1.116311087	0.176471389	logistic	41740	539	41201	0.589874827	0.811427887	FALSE	Sexual and gender identity disorders	mental disorders
446	`16:20392332_G`	0.075611013	0.055987024	1.078542953	0.176852576	logistic	55468	1112	54356	0.796175081	0.81053941	FALSE	Polyarteritis nodosa and allied conditions	circulatory system
297.2	`16:20392332_G`	-0.141575596	0.104852011	0.867989557	0.176938349	logistic	41483	282	41201	0.580387822	0.81112745	FALSE	Suicide or self-inflicted injury	mental disorders
191.1	`16:20392332_G`	-0.096424408	0.071434095	0.908078539	0.177068169	logistic	74499	613	73886	0.765702306	0.809312877	FALSE	Cancer of brain and nervous system	neoplasms
562	`16:20392332_G`	0.029226521	0.021660111	1.029657807	0.177232719	logistic	55870	9749	46121	0.766253424	0.809217827	FALSE	Diverticulosis and diverticulitis	digestive
275.2	`16:20392332_G`	0.587846286	0.436135862	1.800107321	0.177706216	logistic	67083	25	67058	0.610383067	0.809415202	FALSE	Disorders of copper metabolism	endocrine/metabolic
315.1	`16:20392332_G`	0.121208548	0.089932063	1.128860309	0.177729468	logistic	69734	456	69278	0.796414802	0.809031462	FALSE	Learning disorder	mental disorders
53	`16:20392332_G`	0.055742679	0.041618065	1.057325577	0.180444848	logistic	56398	2074	54324	0.88284207	0.809319479	FALSE	Herpes zoster	infectious diseases
38	`16:20392332_G`	-0.040724298	0.030411374	0.960093793	0.180533557	logistic	67194	3667	63527	0.694575007	0.809789565	FALSE	Septicemia	infectious diseases
585.2	`16:20392332_G`	0.061957339	0.046437811	1.063916956	0.182138239	logistic	53970	1672	52298	0.342701852	0.807689457	FALSE	Renal failure NOS	genitourinary
790.9	`16:20392332_G`	0.272613771	0.205016477	1.313392877	0.18361173	logistic	63077	89	62988	0.481528394	0.809296574	FALSE	Abnormal arterial blood gases	symptoms
360.3	`16:20392332_G`	0.383309237	0.288713903	1.467131651	0.184295793	logistic	62351	49	62302	0.862410161	0.810331831	FALSE	Hypotony of eye	sense organs
420	`16:20392332_G`	-0.049126391	0.037038393	0.952060791	0.184719162	logistic	69705	2417	67288	0.684185537	0.808844416	FALSE	Carditis	circulatory system
90.2	`16:20392332_G`	-0.358773519	0.270734235	0.698532538	0.185109099	logistic	76686	36	76650	0.844778027	0.809352424	FALSE	Gonococcal infections	infectious diseases
705.8	`16:20392332_G`	0.073871211	0.0558034	1.076668134	0.185577388	logistic	59883	1115	58768	0.849803323	0.809520231	FALSE	Hyperhidrosis	dermatologic
527.8	`16:20392332_G`	0.229313724	0.173343865	1.25773656	0.18587415	logistic	68855	121	68734	0.793411294	0.809570837	FALSE	Other specified diseases of the salivary glands	digestive
286.3	`16:20392332_G`	0.33726935	0.255087199	1.401116404	0.186110625	logistic	58574	64	58510	0.241735787	0.809104722	FALSE	Coagulation defects complicating pregnancy or postpartum	hematopoietic
394.3	`16:20392332_G`	-0.178756906	0.135330253	0.836309177	0.186536745	logistic	57067	161	56906	0.46255684	0.808207896	FALSE	Aortic valve disease	circulatory system
781	`16:20392332_G`	-0.049219186	0.037264862	0.951972448	0.186570249	logistic	72541	2391	70150	0.812932055	0.809583546	FALSE	Symptoms involving nervous and musculoskeletal systems	symptoms
760	`16:20392332_G`	0.021354794	0.016192544	1.021584439	0.187234605	logistic	68757	21413	47344	0.876457795	0.810048431	FALSE	Back pain	symptoms
172.1	`16:20392332_G`	0.060263488	0.045731185	1.062116365	0.187578427	logistic	62783	1645	61138	0.873356411	0.808650431	FALSE	Melanomas of skin, dx or hx	neoplasms
707.2	`16:20392332_G`	-0.044948829	0.034119934	0.956046402	0.187712165	logistic	73446	2851	70595	0.811482955	0.80954715	FALSE	Chronic ulcer of leg or foot	dermatologic
474	`16:20392332_G`	0.062759587	0.047780528	1.064770824	0.189015484	logistic	47151	1731	45420	0.558323311	0.809272338	FALSE	Acute and chronic tonsillitis	respiratory
756.3	`16:20392332_G`	-0.157978167	0.120333398	0.853868424	0.189237795	logistic	73701	208	73493	0.81176955	0.809242751	FALSE	Congenital anomalies of muscle, tendon, fascia, and connective tissue	congenital anomalies
41.1	`16:20392332_G`	-0.054313612	0.04138263	0.947135027	0.189360362	logistic	65423	1896	63527	0.734593687	0.809944515	FALSE	Staphylococcus infections	infectious diseases
599.7	`16:20392332_G`	-0.461882135	0.351960772	0.630096602	0.189415086	logistic	48542	20	48522	0.531513598	0.81005109	FALSE	Urethral discharge	genitourinary
989	`16:20392332_G`	-0.393090881	0.300097424	0.674967403	0.19023726	logistic	76806	29	76777	0.861574045	0.80948754	FALSE	Toxic effect of other substances, chiefly nonmedicinal as to source	injuries & poisonings
451.2	`16:20392332_G`	0.068356027	0.052207981	1.070746455	0.190431986	logistic	47781	1382	46399	0.518289518	0.809757016	FALSE	Phlebitis and thrombophlebitis of lower extremities	circulatory system
271.9	`16:20392332_G`	0.263703253	0.201871839	1.301741852	0.191453807	logistic	74903	94	74809	0.834485102	0.809526988	FALSE	Other disorders of carbohydrate transport and metabolism	endocrine/metabolic
472	`16:20392332_G`	0.044328446	0.033939015	1.045325632	0.191511551	logistic	48710	3290	45420	0.372400633	0.809135701	FALSE	Chronic pharyngitis and nasopharyngitis	respiratory
81	`16:20392332_G`	-0.056189379	0.043022016	0.945360088	0.191531795	logistic	72134	1737	70397	0.842868943	0.809188455	FALSE	Infection/inflammation of internal prosthetic device; implant; and graft	infectious diseases
512.8	`16:20392332_G`	0.023518781	0.018020968	1.023797528	0.191866061	logistic	51620	18404	33216	0.267271272	0.808804727	FALSE	Cough	respiratory
353	`16:20392332_G`	-0.089842478	0.068861359	0.914075161	0.191999653	logistic	61511	657	60854	0.216145508	0.809318658	FALSE	Nerve root and plexus disorders	neurological
278	`16:20392332_G`	-0.020861444	0.015998329	0.97935465	0.192241596	logistic	71582	19082	52500	0.853002689	0.809121008	FALSE	Overweight, obesity and other hyperalimentation	endocrine/metabolic
293.1	`16:20392332_G`	-0.051519267	0.03961043	0.949785351	0.19337862	logistic	72074	2074	70000	0.799189757	0.80905042	FALSE	Swelling, mass, or lump in head and neck [Space-occupying lesion, intracranial NOS]	mental disorders
585.31	`16:20392332_G`	0.073305662	0.056486939	1.076059397	0.194374856	logistic	53420	1122	52298	0.273249755	0.807553351	FALSE	Renal dialysis	genitourinary
295.3	`16:20392332_G`	-0.064400972	0.049633584	0.937628961	0.194449527	logistic	42627	1426	41201	0.555190526	0.810929692	FALSE	Psychosis	mental disorders
743.13	`16:20392332_G`	0.068075431	0.052662284	1.07044605	0.196122091	logistic	56793	1275	55518	0.498580266	0.810363953	FALSE	Other specified osteoporosis	musculoskeletal
798	`16:20392332_G`	0.02084395	0.016136177	1.021062702	0.196442819	logistic	65947	20315	45632	0.743026665	0.8093469	FALSE	Malaise and fatigue	symptoms
495	`16:20392332_G`	0.025904286	0.020055247	1.026242718	0.196479639	logistic	62366	10097	52269	0.693308094	0.809736074	FALSE	Asthma	respiratory
287.31	`16:20392332_G`	0.120835122	0.093610572	1.128438842	0.196763422	logistic	58909	399	58510	0.283569552	0.809163286	FALSE	Primary thrombocytopenia	hematopoietic
145.5	`16:20392332_G`	-0.317808966	0.246438274	0.727741799	0.19718652	logistic	75293	44	75249	0.774030684	0.809072557	FALSE	Cancer of the mouth floor	neoplasms
149.5	`16:20392332_G`	-0.192089503	0.148958675	0.825233004	0.19720731	logistic	75378	129	75249	0.757259556	0.809049059	FALSE	Hx of malignant neoplasm of oral cavity and pharynx	neoplasms
276.4	`16:20392332_G`	-0.048682206	0.037778937	0.952483775	0.19753472	logistic	53043	2360	50683	0.311336787	0.8096073	FALSE	Acid-base balance disorder	endocrine/metabolic
622.1	`16:20392332_G`	-0.08221254	0.063993315	0.921076172	0.198895348	logistic	74420	780	73640	0.840104054	0.80893577	FALSE	Polyp of corpus uteri	genitourinary
204.1	`16:20392332_G`	0.094298529	0.073610379	1.098887747	0.200176331	logistic	73225	641	72584	0.738200595	0.809470809	FALSE	Lymphoid leukemia	neoplasms
189.21	`16:20392332_G`	-0.066444009	0.051874915	0.935715306	0.200246199	logistic	75564	1184	74380	0.779250876	0.809022815	FALSE	Malignant neoplasm of bladder	neoplasms
705.3	`16:20392332_G`	-0.162242421	0.126751498	0.850235065	0.20054374	logistic	58953	185	58768	0.843223207	0.80925483	FALSE	Hidradenitis	dermatologic
853	`16:20392332_G`	0.140678591	0.109997169	1.151054629	0.200921992	logistic	63690	296	63394	0.422277727	0.809663997	FALSE	Complication of colostomy or enterostomy	injuries & poisonings
149.1	`16:20392332_G`	-0.165381853	0.129314081	0.847569995	0.200926622	logistic	75426	177	75249	0.758260569	0.809044627	FALSE	Cancer of oropharynx	neoplasms
415.1	`16:20392332_G`	-0.047748512	0.037370831	0.953373519	0.2013571	logistic	63092	2362	60730	0.812401148	0.809238889	FALSE	Acute pulmonary heart disease	circulatory system
383	`16:20392332_G`	0.225033048	0.176225178	1.252364104	0.201615278	logistic	63010	116	62894	0.765447769	0.809196953	FALSE	Otosclerosis	sense organs
713	`16:20392332_G`	-0.127350996	0.099878017	0.880424593	0.202286121	logistic	59281	306	58975	0.247526657	0.810082488	FALSE	Arthropathy associated with other disorders classified elsewhere	musculoskeletal
130.1	`16:20392332_G`	0.121709636	0.095537231	1.12942611	0.202681208	logistic	72796	386	72410	0.836367209	0.809598055	FALSE	Lyme disease	infectious diseases
315.3	`16:20392332_G`	-0.09359907	0.07354222	0.910647795	0.203115411	logistic	69911	633	69278	0.756480054	0.808742544	FALSE	Mental retardation	mental disorders
440.21	`16:20392332_G`	-0.082956014	0.065187118	0.920391631	0.203166075	logistic	55106	750	54356	0.673504782	0.810084201	FALSE	Atherosclerosis of native arteries of the extremities with ulceration or gangrene	circulatory system
586.12	`16:20392332_G`	-0.144139337	0.113392735	0.865767106	0.20367478	logistic	52536	238	52298	0.131907608	0.807189356	FALSE	Vesicoureteral reflux	genitourinary
303.3	`16:20392332_G`	-0.117113905	0.092192946	0.889483871	0.203973133	logistic	41578	377	41201	0.549710098	0.811114051	FALSE	Psychogenic disorder	mental disorders
695.22	`16:20392332_G`	0.256076668	0.201771412	1.291851768	0.204390255	logistic	55393	93	55300	0.807097342	0.809100428	FALSE	Pemphigus and pemphigoid	dermatologic
706.8	`16:20392332_G`	0.051036914	0.040272275	1.05236174	0.205049284	logistic	60998	2230	58768	0.862784183	0.809510148	FALSE	Other specified diseases of sebaceous glands	dermatologic
743.1	`16:20392332_G`	-0.027549836	0.021750535	0.972826199	0.20528835	logistic	64448	8930	55518	0.672738875	0.809264834	FALSE	Osteoporosis	musculoskeletal
425.2	`16:20392332_G`	-0.050887372	0.040246109	0.950385705	0.206084786	logistic	69356	2068	67288	0.620323149	0.808884595	FALSE	Secondary/extrinsic cardiomyopathies	circulatory system
704	`16:20392332_G`	-0.045856128	0.036333875	0.955179376	0.206921282	logistic	67169	2563	64606	0.813654577	0.809942086	FALSE	Diseases of hair and hair follicles	dermatologic
626	`16:20392332_G`	0.032731025	0.025950259	1.033272577	0.207201292	logistic	64802	7268	57534	0.799624942	0.809658653	FALSE	Disorders of menstruation and other abnormal bleeding from female genital tract	genitourinary
575.2	`16:20392332_G`	0.116936373	0.093030687	1.124047907	0.208766095	logistic	67934	407	67527	0.835972987	0.809587246	FALSE	Obstruction of bile duct	digestive
303.1	`16:20392332_G`	-0.292431434	0.232741772	0.746446424	0.208948139	logistic	41253	52	41201	0.527622668	0.811189489	FALSE	Dissociative disorder	mental disorders
733	`16:20392332_G`	0.037773067	0.030078213	1.038495538	0.209178272	logistic	57197	4402	52795	0.560578324	0.810837981	FALSE	Other disorders of bone and cartilage	musculoskeletal
384.4	`16:20392332_G`	0.112819531	0.090008533	1.119429893	0.21004871	logistic	63318	424	62894	0.780748559	0.809232762	FALSE	Perforation of tympanic membrane	sense organs
442.3	`16:20392332_G`	-0.117063021	0.093446837	0.889529132	0.210306457	logistic	54714	358	54356	0.665046779	0.810185693	FALSE	Aneurysm of artery of lower extremity	circulatory system
624	`16:20392332_G`	-0.090383972	0.072526619	0.913580328	0.212684403	logistic	68181	614	67567	0.945665726	0.809301712	FALSE	Symptoms involving female genital tract	genitourinary
8.7	`16:20392332_G`	0.471803004	0.378606522	1.602881591	0.212706921	logistic	71509	31	71478	0.770327971	0.809121929	FALSE	Intestinal infection due to protozoa	infectious diseases
573.4	`16:20392332_G`	0.180691769	0.145025816	1.198045847	0.212790718	logistic	57309	176	57133	0.266704377	0.810247954	FALSE	Acute and subacute necrosis of liver	digestive
579.2	`16:20392332_G`	-0.080301418	0.064497019	0.922838144	0.213116766	logistic	57362	759	56603	0.763298823	0.809926432	FALSE	Splenomegaly	digestive
695.81	`16:20392332_G`	-0.226082115	0.181985018	0.7976526	0.214121585	logistic	55387	87	55300	0.805714013	0.808989474	FALSE	Erythema nodosum	dermatologic
716	`16:20392332_G`	-0.030452212	0.024554022	0.970006786	0.214896706	logistic	65104	6129	58975	0.487554025	0.809596953	FALSE	Other arthropathies	musculoskeletal
302.1	`16:20392332_G`	0.146460826	0.11816788	1.157729577	0.215186264	logistic	41458	257	41201	0.538663571	0.811375368	FALSE	Decreased libido	mental disorders
550.6	`16:20392332_G`	0.065434955	0.052867999	1.067623292	0.215825687	logistic	63104	1247	61857	0.231172536	0.810392368	FALSE	Incisional hernia	digestive
686	`16:20392332_G`	-0.057289372	0.046323751	0.94432077	0.216192147	logistic	58557	1532	57025	0.758047978	0.810244719	FALSE	Other local infections of skin and subcutaneous tissue	dermatologic
794	`16:20392332_G`	-0.164179514	0.132888913	0.848589675	0.21665774	logistic	76617	164	76453	0.75231813	0.809356931	FALSE	Abnormal results of other function studies (bladder, pancreas, placenta, spleen, etc)	symptoms
560.4	`16:20392332_G`	-0.049749171	0.040271098	0.951468051	0.216697784	logistic	48184	2063	46121	0.919497881	0.809272788	FALSE	Other intestinal obstruction	digestive
287.3	`16:20392332_G`	0.039199781	0.031737998	1.039978231	0.216791181	logistic	62071	3561	58510	0.230961764	0.809282918	FALSE	Thrombocytopenia	hematopoietic
191	`16:20392332_G`	-0.072441411	0.058781533	0.93012024	0.217805736	logistic	74805	919	73886	0.749763025	0.809297507	FALSE	Manlignant and unknown neoplasms of brain and nervous system	neoplasms
258.1	`16:20392332_G`	0.397526617	0.322664594	1.488139403	0.217944642	logistic	64918	42	64876	0.591041327	0.808350535	FALSE	Postablative ovarian failure	endocrine/metabolic
426.21	`16:20392332_G`	-0.052391592	0.042550481	0.94895719	0.218217851	logistic	40044	2254	37790	0.638033612	0.809522026	FALSE	First degree AV block	circulatory system
272.11	`16:20392332_G`	0.023702101	0.019252305	1.023985228	0.218274028	logistic	53226	18078	35148	0.234958854	0.809707662	FALSE	Hypercholesterolemia	endocrine/metabolic
149.9	`16:20392332_G`	-0.252105795	0.204932364	0.777162514	0.218625873	logistic	75316	67	75249	0.775041319	0.809071114	FALSE	Cancer of of nasal cavities	neoplasms
516	`16:20392332_G`	0.068315952	0.055588229	1.070703546	0.219085167	logistic	75848	1104	74744	0.823732922	0.809533541	FALSE	Abnormal sputum	respiratory
117.4	`16:20392332_G`	-0.154000286	0.125348399	0.857271776	0.219230064	logistic	59787	191	59596	0.640437565	0.810209577	FALSE	Aspergillosis	infectious diseases
613	`16:20392332_G`	0.034895381	0.028486044	1.035511369	0.220575516	logistic	73346	5054	68292	0.777956857	0.808817113	FALSE	Other nonmalignant breast conditions	genitourinary
198.3	`16:20392332_G`	-0.072771488	0.059408275	0.929813279	0.220598363	logistic	61745	900	60845	0.871518127	0.809037169	FALSE	Secondary malignant neoplasm of digestive systems	neoplasms
278.4	`16:20392332_G`	-0.051179959	0.041816921	0.950107674	0.220987884	logistic	54453	1953	52500	0.932009977	0.810157383	FALSE	Abnormal weight gain	endocrine/metabolic
614.4	`16:20392332_G`	-0.26830179	0.219330284	0.764676975	0.221224922	logistic	69035	59	68976	0.76571	0.809480698	FALSE	Inflammatory diseases of uterus, except cervix	genitourinary
475.9	`16:20392332_G`	0.096944022	0.079411906	1.101798695	0.222171452	logistic	45967	547	45420	0.590204777	0.80906955	FALSE	Postnasal drip	respiratory
199	`16:20392332_G`	0.038501666	0.031565225	1.03925246	0.222559855	logistic	64468	3623	60845	0.827222207	0.809618726	FALSE	Neoplasm of uncertain behavior	neoplasms
985	`16:20392332_G`	-0.330847639	0.271536854	0.718314604	0.223062023	logistic	76813	36	76777	0.86575403	0.809485374	FALSE	Toxic effect of other metals	injuries & poisonings
580	`16:20392332_G`	-0.045257808	0.037183303	0.95575105	0.223545605	logistic	55119	2821	52298	0.469353613	0.807189898	FALSE	Nephritis; nephrosis; renal sclerosis	genitourinary
366.3	`16:20392332_G`	0.527783627	0.434199319	1.69517101	0.224162848	logistic	59524	24	59500	0.777413001	0.811303004	FALSE	Traumatic cataract	sense organs
528.5	`16:20392332_G`	0.118467503	0.097773341	1.125770289	0.225644684	logistic	69095	361	68734	0.742136174	0.809588248	FALSE	Diseases of lips	digestive
789.1	`16:20392332_G`	0.202229193	0.167038738	1.224128537	0.226020977	logistic	56776	134	56642	0.57092504	0.810721079	FALSE	Persistent vomiting	symptoms
191.11	`16:20392332_G`	-0.091894099	0.075934221	0.912201748	0.226209717	logistic	74429	543	73886	0.765807371	0.809328353	FALSE	Cancer of brain	neoplasms
253.7	`16:20392332_G`	0.157554111	0.130435783	1.1706441	0.227083582	logistic	65086	210	64876	0.614096242	0.808384292	FALSE	Other disorders of neurohypophysis	endocrine/metabolic
428.4	`16:20392332_G`	0.037973831	0.031447604	1.038704051	0.227229249	logistic	60589	3668	56921	0.797775927	0.80937959	FALSE	Heart failure with preserved EF [Diastolic heart failure]	circulatory system
600	`16:20392332_G`	0.031338157	0.02600757	1.031834367	0.228217619	logistic	71211	8224	62987	0.705014463	0.809256997	FALSE	Hyperplasia of prostate	genitourinary
8.6	`16:20392332_G`	0.106406157	0.088541443	1.112273542	0.229453937	logistic	71920	442	71478	0.775845912	0.809183815	FALSE	Viral Enteritis	infectious diseases
938.2	`16:20392332_G`	0.043715234	0.036512725	1.044684822	0.231205131	logistic	51155	2888	48267	0.893689322	0.808728375	FALSE	Chronic dermatitis due to solar radiation	dermatologic
416	`16:20392332_G`	0.029871203	0.024993667	1.030321823	0.232028084	logistic	66719	5989	60730	0.850201396	0.810031625	FALSE	Cardiomegaly	circulatory system
496	`16:20392332_G`	0.026959365	0.022576372	1.027326057	0.232422917	logistic	60052	7783	52269	0.806716233	0.809173716	FALSE	Chronic airway obstruction	respiratory
519	`16:20392332_G`	0.036617475	0.030684514	1.037296153	0.232730917	logistic	71066	3727	67339	0.905019714	0.809486956	FALSE	Other diseases of respiratory system, not elsewhere classified	respiratory
702	`16:20392332_G`	0.022018977	0.018452167	1.022263184	0.232751775	logistic	65620	15865	49755	0.884928453	0.809326425	FALSE	Degenerative skin conditions and other dermatoses	dermatologic
288.2	`16:20392332_G`	-0.042221392	0.035423529	0.958657518	0.233299484	logistic	58396	2666	55730	0.806489982	0.808950956	FALSE	Elevated white blood cell count	hematopoietic
348	`16:20392332_G`	0.040871	0.034307066	1.041717715	0.233524487	logistic	57713	3093	54620	0.814216926	0.811013117	FALSE	Other conditions of brain	neurological
150	`16:20392332_G`	0.128860967	0.108253129	1.137531959	0.233902126	logistic	68643	301	68342	0.45116393	0.808902583	FALSE	Cancer of esophagus	neoplasms
569	`16:20392332_G`	-0.033585549	0.028222981	0.966972185	0.234043587	logistic	64776	4672	60104	0.609746764	0.809921885	FALSE	Other disorders of intestine	digestive
963	`16:20392332_G`	-0.059681285	0.050152776	0.942064736	0.23405045	logistic	58572	1299	57273	0.560997953	0.810370143	FALSE	Poisoning by primarily systemic agents	injuries & poisonings
415.11	`16:20392332_G`	-0.044821761	0.037676285	0.956167893	0.234182224	logistic	63057	2327	60730	0.8191938	0.809259876	FALSE	Pulmonary embolism and infarction, acute	circulatory system
374.2	`16:20392332_G`	0.276426676	0.232592955	1.318410278	0.234653495	logistic	59425	71	59354	0.451748981	0.810298696	FALSE	Lagophthalmos	sense organs
521.4	`16:20392332_G`	0.568723512	0.479084183	1.76601132	0.235185973	logistic	66440	20	66420	0.644440882	0.809572547	FALSE	Tooth complications likely association with other diseases	digestive
259	`16:20392332_G`	0.100522421	0.084786417	1.105748434	0.235781953	logistic	65362	486	64876	0.542678745	0.808436094	FALSE	Other endocrine disorders	endocrine/metabolic
741.3	`16:20392332_G`	-0.042374012	0.035759732	0.958511219	0.236031497	logistic	59656	2721	56935	0.168490134	0.80971738	FALSE	Difficulty in walking	musculoskeletal
732.1	`16:20392332_G`	0.169509014	0.143190363	1.184723027	0.236491516	logistic	52972	177	52795	0.180724578	0.810465907	FALSE	Juvenile osteochondrosis	musculoskeletal
720	`16:20392332_G`	-0.029635403	0.025047678	0.97079942	0.236745871	logistic	57369	6072	51297	0.47043659	0.809461556	FALSE	Spinal stenosis	musculoskeletal
745	`16:20392332_G`	-0.018056765	0.015262811	0.982105282	0.236786825	logistic	69077	31927	37150	0.881480744	0.809089856	FALSE	Pain in joint	musculoskeletal
528.12	`16:20392332_G`	-0.137091275	0.116039538	0.871890641	0.237436451	logistic	68956	222	68734	0.746820881	0.809450954	FALSE	Oral aphthae	digestive
681.6	`16:20392332_G`	-0.054838934	0.046449692	0.946637607	0.237758002	logistic	58537	1512	57025	0.55983352	0.810265302	FALSE	Cellulitis and abscess of foot, toe	dermatologic
743.4	`16:20392332_G`	-0.118415955	0.100545247	0.888326472	0.238901083	logistic	55822	304	55518	0.433597116	0.81004801	FALSE	Stress fracture	musculoskeletal
415.21	`16:20392332_G`	0.077216037	0.065719407	1.08027543	0.240020687	logistic	61530	800	60730	0.748993861	0.809832602	FALSE	Primary pulmonary hypertension	circulatory system
962.2	`16:20392332_G`	0.234213704	0.199939131	1.263914567	0.241427974	logistic	57365	92	57273	0.611053633	0.810668526	FALSE	Insulins and antidiabetic agents causing adverse effects in therapeutic use	injuries & poisonings
557.1	`16:20392332_G`	0.103406369	0.088333281	1.108941957	0.241743979	logistic	46567	446	46121	0.912695487	0.80976872	FALSE	Celiac disease	digestive
252.1	`16:20392332_G`	0.05308806	0.045425748	1.054522502	0.242533506	logistic	66553	1677	64876	0.712341568	0.808543567	FALSE	Hyperparathyroidism	endocrine/metabolic
537.1	`16:20392332_G`	0.151144102	0.129461318	1.16316426	0.243014702	logistic	61805	213	61592	0.585037224	0.809845482	FALSE	Lesions of stomach and duodenum	digestive
740.9	`16:20392332_G`	-0.020764481	0.017798457	0.979449617	0.243353763	logistic	64247	16653	47594	0.754654938	0.809376313	FALSE	Osteoarthrosis NOS	musculoskeletal
695.21	`16:20392332_G`	-0.316426921	0.271484049	0.728748266	0.243798389	logistic	55336	36	55300	0.825484477	0.809003181	FALSE	Dermatitis herpetiformis	dermatologic
586.2	`16:20392332_G`	0.047579361	0.040829926	1.048729426	0.243895115	logistic	54420	2122	52298	0.232626776	0.807515619	FALSE	Cyst of kidney, acquired	genitourinary
286.6	`16:20392332_G`	0.289777461	0.248785448	1.336130115	0.244112699	logistic	58573	63	58510	0.216620058	0.809092927	FALSE	Defibrination syndrome	hematopoietic
262	`16:20392332_G`	0.101785942	0.08740938	1.107146453	0.244232013	logistic	54494	464	54030	0.371282845	0.809740522	FALSE	Mineral deficiency NEC	endocrine/metabolic
429	`16:20392332_G`	0.032613285	0.028030969	1.033150927	0.244637515	logistic	61867	4946	56921	0.691044625	0.809171287	FALSE	Ill-defined descriptions and complications of heart disease	circulatory system
716.1	`16:20392332_G`	0.101357349	0.087144649	1.10667204	0.244791687	logistic	59438	463	58975	0.210747235	0.810298126	FALSE	Unspecified polyarthropathy or polyarthritis	musculoskeletal
145.3	`16:20392332_G`	-0.188376053	0.162011594	0.828303163	0.244938283	logistic	75359	110	75249	0.776066367	0.80906063	FALSE	Cancer of major salivary glands	neoplasms
530.14	`16:20392332_G`	-0.046396913	0.039936693	0.954662969	0.245332348	logistic	45363	2169	43194	0.455568737	0.810374093	FALSE	Reflux esophagitis	digestive
801.1	`16:20392332_G`	-0.052718278	0.045385011	0.948647229	0.245406493	logistic	61673	1610	60063	0.339240813	0.810646474	FALSE	Fracture of foot	injuries & poisonings
427.12	`16:20392332_G`	-0.045337186	0.039255909	0.955675187	0.248125777	logistic	40114	2324	37790	0.325505034	0.810003989	FALSE	Paroxysmal ventricular tachycardia	circulatory system
172.11	`16:20392332_G`	0.05842562	0.050606706	1.060166128	0.24829379	logistic	62469	1331	61138	0.856159091	0.808601066	FALSE	Melanomas of skin	neoplasms
480.1	`16:20392332_G`	0.0486728	0.042284585	1.049876775	0.249700689	logistic	56016	1948	54068	0.888940527	0.809036704	FALSE	Bacterial pneumonia	respiratory
362.21	`16:20392332_G`	0.059338493	0.051610253	1.061134367	0.25025001	logistic	63052	1737	61315	0.807369077	0.810394595	FALSE	Macular degeneration, dry	sense organs
741	`16:20392332_G`	-0.022650007	0.019726295	0.977604579	0.250880264	logistic	67472	10537	56935	0.497196667	0.809283851	FALSE	Symptoms and disorders of the joints	musculoskeletal
772.6	`16:20392332_G`	-0.123642731	0.107837955	0.883695501	0.251563343	logistic	64833	258	64575	0.794958026	0.809603134	FALSE	Facial weakness	symptoms
753	`16:20392332_G`	0.085139682	0.074278975	1.088869152	0.251706165	logistic	74303	626	73677	0.85975196	0.80934148	FALSE	Congenital anomalies of the eye	congenital anomalies
696.42	`16:20392332_G`	-0.084881306	0.07407812	0.918621313	0.25186341	logistic	52988	573	52415	0.703564534	0.808862384	FALSE	Psoriatic arthropathy	dermatologic
506	`16:20392332_G`	0.050824323	0.044358812	1.052138041	0.251896609	logistic	53998	1814	52184	0.458214821	0.81029853	FALSE	Empyema and pneumothorax	respiratory
292.1	`16:20392332_G`	-0.037012549	0.032619868	0.963664042	0.25651664	logistic	59917	3428	56489	0.336721629	0.81058798	FALSE	Aphasia/speech disturbance	mental disorders
977	`16:20392332_G`	-0.050576046	0.044652344	0.950681631	0.257355918	logistic	58945	1672	57273	0.54288195	0.810475867	FALSE	Personal history of allergy to medicinal agents	injuries & poisonings
743.2	`16:20392332_G`	-0.045528296	0.040295526	0.955492566	0.258535299	logistic	57601	2083	55518	0.476532345	0.809725526	FALSE	Pathologic fracture	musculoskeletal
536.8	`16:20392332_G`	-0.043561274	0.038565707	0.95737389	0.258672668	logistic	63900	2308	61592	0.493341423	0.809452269	FALSE	Dyspepsia and other specified disorders of function of stomach	digestive
555.2	`16:20392332_G`	0.058323512	0.051660029	1.060057881	0.258903227	logistic	47449	1328	46121	0.951736258	0.810006533	FALSE	Ulcerative colitis	digestive
963.1	`16:20392332_G`	-0.058082594	0.051465632	0.943572011	0.259079057	logistic	58505	1232	57273	0.54050358	0.810383728	FALSE	Antineoplastic and immunosuppressive drugs causing adverse effects	injuries & poisonings
296.1	`16:20392332_G`	-0.047150603	0.041790118	0.95394372	0.259205237	logistic	43214	2013	41201	0.498600561	0.811126024	FALSE	Bipolar	mental disorders
613.5	`16:20392332_G`	0.055468066	0.049241535	1.057035261	0.259975626	logistic	69772	1480	68292	0.754006327	0.808691166	FALSE	Mastodynia	genitourinary
358	`16:20392332_G`	-0.131455796	0.116829512	0.876818033	0.260507087	logistic	67369	221	67148	0.643655332	0.809103594	FALSE	Myoneural disorders	neurological
264.9	`16:20392332_G`	0.065649101	0.058379432	1.067851944	0.260790581	logistic	55276	1246	54030	0.430787061	0.809718504	FALSE	Lack of normal physiological development, unspecified	endocrine/metabolic
528.11	`16:20392332_G`	-0.161346627	0.143765039	0.850997042	0.261737496	logistic	68877	143	68734	0.771098629	0.809471957	FALSE	Stomatitis and mucositis (ulcerative)	digestive
245.2	`16:20392332_G`	0.062889985	0.056320157	1.064909677	0.26414338	logistic	57829	1101	56728	0.585306108	0.808279583	FALSE	Chronic thyroiditis	endocrine/metabolic
323.2	`16:20392332_G`	-0.343935609	0.308334769	0.708974578	0.264652646	logistic	75751	28	75723	0.693031046	0.809375454	FALSE	Acute (transverse) myelitis	neurological
656.8	`16:20392332_G`	-0.20310166	0.182080941	0.816195263	0.264658869	logistic	76530	89	76441	0.816195002	0.809159807	FALSE	Perinatal jaundice	pregnancy complications
949	`16:20392332_G`	0.045606909	0.040928855	1.046662896	0.265151701	logistic	50371	2104	48267	0.738388284	0.808768935	FALSE	Allergies, other	injuries & poisonings
593.1	`16:20392332_G`	-0.058167172	0.052260056	0.943492209	0.265694213	logistic	50671	1220	49451	0.154187087	0.811016163	FALSE	Gross hematuria	genitourinary
303	`16:20392332_G`	-0.064858886	0.058447124	0.937199706	0.267127494	logistic	42193	992	41201	0.59029114	0.811070557	FALSE	Psychogenic and somatoform disorders	mental disorders
244.4	`16:20392332_G`	0.021719498	0.019574264	1.021957083	0.267173751	logistic	67619	10891	56728	0.655782355	0.808493175	FALSE	Hypothyroidism NOS	endocrine/metabolic
286.12	`16:20392332_G`	-0.123141684	0.111236501	0.884138386	0.268282747	logistic	58750	240	58510	0.281422977	0.808944681	FALSE	Congenital deficiency of other clotting factors (including factor VII)	hematopoietic
747.12	`16:20392332_G`	0.066476775	0.060070472	1.068736143	0.268446807	logistic	72374	952	71422	0.834169512	0.808708929	FALSE	Valvular heart disease/ heart chambers	congenital anomalies
571.8	`16:20392332_G`	-0.065437058	0.059183199	0.936658	0.268869596	logistic	58045	912	57133	0.341809947	0.809992247	FALSE	Liver abscess and sequelae of chronic liver disease	digestive
709.7	`16:20392332_G`	0.091560841	0.082941093	1.095883449	0.269625179	logistic	54694	511	54183	0.783859692	0.809284382	FALSE	Unspecified diffuse connective tissue disease	dermatologic
246.7	`16:20392332_G`	0.067598369	0.061324328	1.069935503	0.270327285	logistic	57671	943	56728	0.515365318	0.808135805	FALSE	Abnormal results of function study of thyroid	endocrine/metabolic
620	`16:20392332_G`	0.166873835	0.152017701	1.181605179	0.272324003	logistic	73797	157	73640	0.825350407	0.809111481	FALSE	Dysplasia of female genital organs	genitourinary
158	`16:20392332_G`	-0.074324276	0.067720926	0.928370597	0.27241927	logistic	69034	692	68342	0.576040113	0.808731929	FALSE	Neoplasm of unspecified nature of digestive system	neoplasms
427.5	`16:20392332_G`	-0.025608498	0.0233595	0.974716619	0.272957287	logistic	46790	9000	37790	0.765799079	0.810151742	FALSE	Arrhythmia (cardiac) NOS	circulatory system
528.6	`16:20392332_G`	-0.15477111	0.141373766	0.856611225	0.27361942	logistic	68880	146	68734	0.758686121	0.809465738	FALSE	Leukoplakia of oral mucosa	digestive
540	`16:20392332_G`	-0.074121973	0.067713724	0.928558428	0.273675536	logistic	76919	679	76240	0.753335989	0.809396898	FALSE	Appendiceal conditions	digestive
290	`16:20392332_G`	-0.032818333	0.030004749	0.967714345	0.274055286	logistic	60683	4194	56489	0.147214383	0.810507061	FALSE	Delirium dementia and amnestic and other cognitive disorders	mental disorders
79.1	`16:20392332_G`	0.278599963	0.255093678	1.321278678	0.274768204	logistic	54384	60	54324	0.8794182	0.809282142	FALSE	Varicella infection	infectious diseases
159	`16:20392332_G`	-0.075910289	0.069581042	0.926899356	0.275289503	logistic	68998	656	68342	0.478547515	0.808740833	FALSE	Malignant neoplasm of other and ill-defined sites within the digestive organs and peritoneum	neoplasms
573.6	`16:20392332_G`	-0.048192535	0.044344142	0.952950293	0.277131969	logistic	58875	1742	57133	0.229602582	0.809834395	FALSE	Nonspecific elevation of levels of transaminase or lactic acid dehydrogenase [LDH]	digestive
252.2	`16:20392332_G`	-0.143915247	0.133006625	0.865961138	0.279245583	logistic	65046	170	64876	0.60477058	0.808258771	FALSE	Hypoparathyroidism	endocrine/metabolic
526.1	`16:20392332_G`	-0.218198628	0.201662726	0.803965736	0.279253502	logistic	66488	68	66420	0.63885897	0.809506979	FALSE	Cysts of the jaws	digestive
261.2	`16:20392332_G`	0.043142053	0.039936767	1.0440862	0.280026842	logistic	56241	2211	54030	0.709743695	0.80980957	FALSE	Vitamin B-complex deficiencies	endocrine/metabolic
292.5	`16:20392332_G`	-0.099415847	0.092187783	0.905366136	0.280852668	logistic	56860	371	56489	0.150146279	0.811000703	FALSE	Transient alteration of awareness	mental disorders
452.8	`16:20392332_G`	0.151669177	0.140966023	1.163775169	0.28195982	logistic	46575	176	46399	0.485811421	0.809608159	FALSE	Postphlebitic syndrome	circulatory system
295	`16:20392332_G`	-0.046923054	0.04363503	0.954160814	0.282216784	logistic	43080	1879	41201	0.538445765	0.81095636	FALSE	Schizophrenia and other psychotic disorders	mental disorders
384	`16:20392332_G`	0.085415359	0.079639814	1.08916937	0.283486164	logistic	63430	536	62894	0.767323573	0.809222765	FALSE	Other disorders of tympanic membrane	sense organs
290.11	`16:20392332_G`	-0.054828442	0.051131389	0.946647539	0.283583079	logistic	57817	1328	56489	0.229655461	0.810773648	FALSE	Alzheimer's disease	mental disorders
331.1	`16:20392332_G`	-0.080645863	0.075245951	0.922520332	0.283826276	logistic	55176	556	54620	0.616167697	0.810633246	FALSE	Hydrocephalus	neurological
694.3	`16:20392332_G`	0.320047676	0.299665748	1.377193422	0.285513501	logistic	55345	45	55300	0.810105555	0.809079411	FALSE	Vascular disorders of skin	dermatologic
426.2	`16:20392332_G`	-0.034915631	0.032738715	0.965686887	0.286200565	logistic	41678	3888	37790	0.684432144	0.809443831	FALSE	Atrioventricular [AV] block	circulatory system
381.11	`16:20392332_G`	-0.033872208	0.031780954	0.966695032	0.286513093	logistic	66479	3585	62894	0.72639827	0.808759157	FALSE	Suppurative and unspecified otitis media	sense organs
256	`16:20392332_G`	0.081739419	0.076715886	1.085172998	0.286657727	logistic	65476	600	64876	0.608442024	0.80846417	FALSE	Ovarian dysfunction	endocrine/metabolic
275.1	`16:20392332_G`	-0.09417467	0.088563452	0.910123777	0.287619558	logistic	67448	390	67058	0.616060249	0.80929012	FALSE	Disorders of iron metabolism	hematopoietic
340	`16:20392332_G`	0.027706316	0.026166444	1.028093705	0.289668507	logistic	73454	5366	68088	0.849564587	0.809173088	FALSE	Migraine	neurological
365.1	`16:20392332_G`	-0.043616396	0.041221911	0.957321119	0.290015472	logistic	64501	2199	62302	0.892875261	0.809816902	FALSE	Open-angle glaucoma	sense organs
855	`16:20392332_G`	-0.126731938	0.119792758	0.880969795	0.290088931	logistic	63606	212	63394	0.44056517	0.809499104	FALSE	Complication of nervous system device, implant, and graft	injuries & poisonings
574.11	`16:20392332_G`	-0.110671723	0.104657809	0.895232585	0.290300494	logistic	67803	276	67527	0.826960363	0.809396339	FALSE	Cholelithiasis with acute cholecystitis	digestive
411.41	`16:20392332_G`	-0.112542314	0.106528319	0.893559536	0.290760648	logistic	50926	268	50658	0.845074789	0.809429368	FALSE	Aneurysm and dissection of heart	circulatory system
979	`16:20392332_G`	-0.037399581	0.035414244	0.963291146	0.29094061	logistic	60006	2733	57273	0.657153126	0.810260641	FALSE	Adverse drug events and drug allergies	injuries & poisonings
174	`16:20392332_G`	0.035272861	0.033430064	1.035902328	0.291368645	logistic	68386	3450	64936	0.82190871	0.809083731	FALSE	Breast cancer	neoplasms
691.3	`16:20392332_G`	-0.219137166	0.207945041	0.803211538	0.291964184	logistic	55366	66	55300	0.832263105	0.808998302	FALSE	Congenital pigmentary anomalies of skin	dermatologic
386.9	`16:20392332_G`	-0.020762	0.019725135	0.979452047	0.292540094	logistic	68153	11051	57102	0.856407103	0.809201356	FALSE	Dizziness and giddiness (Light-headedness and vertigo)	sense organs
456	`16:20392332_G`	-0.039102251	0.037182389	0.961652374	0.292967665	logistic	49100	2701	46399	0.477615318	0.808900204	FALSE	Chronic venous insufficiency [CVI]	circulatory system
361.2	`16:20392332_G`	0.239334347	0.227870794	1.27040322	0.293576874	logistic	62372	70	62302	0.875924867	0.810323543	FALSE	Retinoschisis and retinal cysts	sense organs
721.1	`16:20392332_G`	-0.021735227	0.020696222	0.978499281	0.293624969	logistic	61385	10088	51297	0.70448065	0.809187912	FALSE	Spondylosis without myelopathy	musculoskeletal
555.21	`16:20392332_G`	-0.06734559	0.064414635	0.934872063	0.295791306	logistic	46905	784	46121	0.94364993	0.809551221	FALSE	Ulcerative colitis (chronic)	digestive
637	`16:20392332_G`	0.283834338	0.271637852	1.328212878	0.296069281	logistic	74758	54	74704	0.823400464	0.808976966	FALSE	Short gestation; low birth weight; and fetal growth retardation	pregnancy complications
427.61	`16:20392332_G`	0.059448333	0.056917454	1.061250928	0.296269943	logistic	38970	1180	37790	0.252150246	0.810443931	FALSE	Supraventricular premature beats	circulatory system
627.4	`16:20392332_G`	0.155377031	0.148823666	1.168098287	0.296469463	logistic	57694	160	57534	0.870375781	0.809044268	FALSE	Premenopausal menorrhagia	genitourinary
381.9	`16:20392332_G`	-0.093761892	0.09009161	0.910499534	0.297996493	logistic	63274	380	62894	0.729074615	0.809044789	FALSE	Otorrhea	sense organs
327.31	`16:20392332_G`	0.072598684	0.069791875	1.075298915	0.298239172	logistic	53521	706	52815	0.656435058	0.81038284	FALSE	Central/nonobstroctive sleep apnea	neurological
454.1	`16:20392332_G`	-0.035055177	0.03370526	0.965552138	0.298316368	logistic	49893	3494	46399	0.333029631	0.808790812	FALSE	Varicose veins of lower extremity	circulatory system
571.5	`16:20392332_G`	-0.031157393	0.029990357	0.969322996	0.298844865	logistic	61172	4039	57133	0.070853002	0.809814948	FALSE	Other chronic nonalcoholic liver disease	digestive
750.15	`16:20392332_G`	0.496294675	0.47782123	1.642623527	0.298962036	logistic	72008	20	71988	0.744651184	0.808930952	FALSE	Congenital anomalies of stomach	congenital anomalies
368.91	`16:20392332_G`	0.17540389	0.169249636	1.191727446	0.300033295	logistic	65412	123	65289	0.877239278	0.80940806	FALSE	Psychophysical visual disturbances	sense organs
276	`16:20392332_G`	-0.016807944	0.016232885	0.983332521	0.300470209	logistic	68430	17747	50683	0.862930778	0.808753471	FALSE	Disorders of fluid, electrolyte, and acid-base balance	endocrine/metabolic
362.5	`16:20392332_G`	0.272684253	0.263482797	1.31348545	0.300705145	logistic	61371	56	61315	0.837089928	0.810667905	FALSE	Toxic maculopathy of retina	sense organs
411.8	`16:20392332_G`	0.026711337	0.0258147	1.027071283	0.300793342	logistic	56762	6104	50658	0.779592022	0.809863994	FALSE	Other chronic ischemic heart disease, unspecified	circulatory system
272.12	`16:20392332_G`	0.049088624	0.04746528	1.05031343	0.301042364	logistic	37014	1866	35148	0.259547281	0.810071865	FALSE	Hyperglyceridemia	endocrine/metabolic
202.2	`16:20392332_G`	-0.049495656	0.04791382	0.951709293	0.301597266	logistic	73997	1413	72584	0.693888283	0.809228753	FALSE	Non-Hodgkins lymphoma	neoplasms
394.7	`16:20392332_G`	0.045021297	0.043592316	1.046050138	0.301706599	logistic	58738	1832	56906	0.536871966	0.808437468	FALSE	Disease of tricuspid valve	circulatory system
728.71	`16:20392332_G`	-0.082422514	0.079956552	0.92088279	0.302615254	logistic	46375	509	45866	0.166731399	0.810630728	FALSE	Contracture of palmar fascia [Dupuytren's disease]	musculoskeletal
743	`16:20392332_G`	-0.018248947	0.017706038	0.981916556	0.302699155	logistic	70866	15348	55518	0.816456461	0.809182118	FALSE	Osteoporosis, osteopenia and pathological fracture	musculoskeletal
754	`16:20392332_G`	0.082140717	0.07970624	1.085608562	0.302755123	logistic	74032	539	73493	0.812677628	0.809393235	FALSE	Congenital musculoskeletal deformities of spine	congenital anomalies
579	`16:20392332_G`	-0.03417635	0.033174927	0.966401065	0.302922626	logistic	59699	3096	56603	0.932507002	0.809820935	FALSE	Other symptoms involving abdomen and pelvis	digestive
446.1	`16:20392332_G`	-0.342650452	0.332663588	0.709886308	0.303000189	logistic	54380	24	54356	0.698456395	0.810297904	FALSE	Thromboangiitis obliterans	circulatory system
580.4	`16:20392332_G`	0.105542045	0.102597749	1.111312829	0.303621858	logistic	52638	340	52298	0.230111978	0.807401497	FALSE	Renal sclerosis, NOS	genitourinary
427.1	`16:20392332_G`	-0.031128688	0.030296964	0.969350821	0.304207498	logistic	41921	4131	37790	0.23246877	0.809916271	FALSE	Paroxysmal tachycardia, unspecified	circulatory system
750.22	`16:20392332_G`	-0.152258299	0.148511814	0.858766434	0.305256165	logistic	72122	134	71988	0.702011164	0.808865533	FALSE	Congenital anomaly of gallbladder, bile ducts, liver, pancreas	congenital anomalies
573	`16:20392332_G`	0.034978664	0.034120718	1.035597613	0.305295048	logistic	60211	3078	57133	0.418129394	0.810541263	FALSE	Other disorders of liver	digestive
870.1	`16:20392332_G`	0.170051546	0.165968181	1.185365951	0.305550404	logistic	62056	131	61925	0.324460933	0.811114155	FALSE	Open wound or laceration of eye or eyelid	injuries & poisonings
709.5	`16:20392332_G`	-0.166808593	0.162884926	0.846361595	0.305793437	logistic	54294	111	54183	0.746255729	0.809085718	FALSE	Dermatomyositis	dermatologic
301	`16:20392332_G`	-0.052281451	0.051152721	0.949061715	0.306749716	logistic	42520	1319	41201	0.763236449	0.81107714	FALSE	Personality disorders	mental disorders
202.24	`16:20392332_G`	-0.104475653	0.102237882	0.900796728	0.306833963	logistic	72879	295	72584	0.741522817	0.809279765	FALSE	Large cell lymphoma	neoplasms
362.23	`16:20392332_G`	-0.07265748	0.071145029	0.929919291	0.307131887	logistic	61988	673	61315	0.7544779	0.810390721	FALSE	Cystoid macular degeneration of retina	sense organs
300.11	`16:20392332_G`	-0.036524763	0.035781294	0.964134219	0.307359565	logistic	44086	2885	41201	0.701269651	0.81107381	FALSE	Generalized anxiety disorder	mental disorders
721	`16:20392332_G`	-0.020642259	0.020268947	0.979569334	0.308479395	logistic	61899	10602	51297	0.760046106	0.809181085	FALSE	Spondylosis and allied disorders	musculoskeletal
841	`16:20392332_G`	0.036910684	0.036258175	1.037600342	0.308679776	logistic	61835	3452	58383	0.15961153	0.810253093	FALSE	Sprains and strains of back and neck	injuries & poisonings
385.5	`16:20392332_G`	0.202990161	0.199942311	1.225060415	0.3099897	logistic	62985	91	62894	0.773628103	0.809192665	FALSE	Tympanosclerosis and middle ear disease related to otitis media	sense organs
550.4	`16:20392332_G`	0.055953019	0.055125754	1.057547998	0.310102558	logistic	62987	1130	61857	0.232294548	0.810302126	FALSE	Umbilical hernia	digestive
557	`16:20392332_G`	-0.065823987	0.064862224	0.93629565	0.310187926	logistic	46872	751	46121	0.889699032	0.809406469	FALSE	Intestinal malabsorption (non-celiac)	digestive
367.8	`16:20392332_G`	-0.039326551	0.038762844	0.9614367	0.310323981	logistic	66079	4021	62058	0.807417575	0.810355786	FALSE	Hypermetropia	sense organs
170	`16:20392332_G`	-0.060971365	0.06019197	0.94085018	0.31108476	logistic	76736	880	75856	0.769414245	0.809092212	FALSE	Cancer of bone and connective tissue	neoplasms
130	`16:20392332_G`	0.091627599	0.090824617	1.095956611	0.313050887	logistic	72829	419	72410	0.831392114	0.809581348	FALSE	Spirochetal infection	infectious diseases
513.8	`16:20392332_G`	0.10906595	0.108145057	1.115235898	0.313207121	logistic	71991	296	71695	0.874684295	0.809427567	FALSE	Disorders of diaphragm	respiratory
556.11	`16:20392332_G`	-0.145559576	0.144621036	0.864538383	0.314180088	logistic	46261	140	46121	0.91881897	0.809537191	FALSE	Angiodysplasia of intestine (without mention of hemorrhage)	digestive
446.4	`16:20392332_G`	-0.144128843	0.143252265	0.865776191	0.31435827	logistic	54501	145	54356	0.745559606	0.810260362	FALSE	Wegener's granulomatosis	circulatory system
589	`16:20392332_G`	0.091646122	0.091108796	1.095976912	0.314464813	logistic	52758	460	52298	0.150187492	0.807488912	FALSE	Abnormal results of function study of kidney	genitourinary
586.1	`16:20392332_G`	-0.109643648	0.109184231	0.896153425	0.315278502	logistic	52559	261	52298	0.1430215	0.807207139	FALSE	Anatomical abnormatilies of kidney and ureters	genitourinary
253	`16:20392332_G`	0.048479631	0.048285496	1.04967399	0.315368703	logistic	66360	1484	64876	0.629986674	0.808551838	FALSE	Disorders of the pituitary gland and its hypothalamic control	endocrine/metabolic
758	`16:20392332_G`	-0.071247904	0.070981527	0.931231007	0.315497793	logistic	74250	665	73585	0.690155865	0.809191919	FALSE	Chromosomal anomalies and genetic disorders	congenital anomalies
526	`16:20392332_G`	-0.042279723	0.042195368	0.9586016	0.316344008	logistic	68324	1904	66420	0.644750379	0.809261753	FALSE	Diseases of the jaws	digestive
597.1	`16:20392332_G`	-0.080627199	0.080542533	0.92253755	0.316802056	logistic	67799	484	67315	0.119722902	0.810255314	FALSE	Urethral stricture (not specified as infectious)	genitourinary
394	`16:20392332_G`	0.029322697	0.029374707	1.02975684	0.318168124	logistic	61116	4210	56906	0.427977775	0.80849532	FALSE	Rheumatic disease of the heart valves	circulatory system
569.2	`16:20392332_G`	-0.044706892	0.044876274	0.956277733	0.319140552	logistic	62086	1982	60104	0.506403639	0.809981316	FALSE	Gastrointestinal complications	digestive
255.11	`16:20392332_G`	0.125457797	0.126114555	1.133667324	0.319837256	logistic	65100	224	64876	0.621711042	0.808387097	FALSE	Cushing's syndrome	endocrine/metabolic
529.6	`16:20392332_G`	-0.135464741	0.136225261	0.873309954	0.320019803	logistic	68894	160	68734	0.764111249	0.809468168	FALSE	Glossodynia	digestive
426.7	`16:20392332_G`	-0.031337428	0.031525019	0.9691485	0.3201988	logistic	42515	4725	37790	0.265603343	0.809725979	FALSE	Abnormal electrocardiogram [ECG] [EKG]	circulatory system
187	`16:20392332_G`	0.121832152	0.122624726	1.12956449	0.320448528	logistic	73070	236	72834	0.827942551	0.809737238	FALSE	Cancer of other male genital organs	neoplasms
536.3	`16:20392332_G`	-0.06785942	0.068390087	0.934391821	0.321080182	logistic	62269	677	61592	0.569791461	0.80967255	FALSE	Gastroparesis	digestive
585.1	`16:20392332_G`	0.023707661	0.023914672	1.023990922	0.321517748	logistic	59162	6864	52298	0.377435499	0.807672154	FALSE	Acute renal failure	genitourinary
365	`16:20392332_G`	-0.028175832	0.02843223	0.972217405	0.3216943	logistic	67955	5653	62302	0.861286915	0.809256125	FALSE	Glaucoma	sense organs
288.11	`16:20392332_G`	-0.043383377	0.043798801	0.95754422	0.321922386	logistic	57442	1712	55730	0.700572166	0.808998642	FALSE	Neutropenia	hematopoietic
332	`16:20392332_G`	-0.055985925	0.056632271	0.945552445	0.32286527	logistic	55623	1003	54620	0.585198261	0.810545997	FALSE	Parkinson's disease	neurological
575	`16:20392332_G`	0.038740792	0.039215035	1.039501002	0.323198384	logistic	69768	2241	67527	0.806943407	0.809683523	FALSE	Other biliary tract disease	digestive
601.11	`16:20392332_G`	0.126198777	0.127750502	1.13450766	0.323224414	logistic	63208	221	62987	0.412044792	0.809327933	FALSE	Acute prostatitis	genitourinary
172.22	`16:20392332_G`	0.04529179	0.045855367	1.046333124	0.323294854	logistic	62775	1637	61138	0.871889801	0.808546396	FALSE	Squamous cell carcinoma	neoplasms
174.1	`16:20392332_G`	0.033356102	0.033777235	1.033918654	0.323381889	logistic	68306	3370	64936	0.839309584	0.809057769	FALSE	Breast cancer [female]	neoplasms
367.2	`16:20392332_G`	-0.036366738	0.036886974	0.964286588	0.324183914	logistic	68143	6085	62058	0.794729504	0.80984107	FALSE	Astigmatism	sense organs
527.1	`16:20392332_G`	0.297364949	0.301679185	1.346306544	0.324280713	logistic	68777	43	68734	0.768757256	0.809551158	FALSE	Hypertrophy of salivary gland	digestive
287.4	`16:20392332_G`	0.223543945	0.226947277	1.250500592	0.324622171	logistic	58582	72	58510	0.228173534	0.809088116	FALSE	Qualitative platelet defects	hematopoietic
727.7	`16:20392332_G`	-0.110427059	0.112155772	0.895451643	0.324827227	logistic	46112	246	45866	0.205893906	0.810700035	FALSE	Contracture of tendon (sheath)	musculoskeletal
836	`16:20392332_G`	-0.096138192	0.09766127	0.908338483	0.324916679	logistic	67382	319	67063	0.75840278	0.809429818	FALSE	Traumatic arthropathy	injuries & poisonings
195	`16:20392332_G`	-0.032978371	0.033521848	0.967559487	0.325220069	logistic	63860	3015	60845	0.891393987	0.808972753	FALSE	Cancer, suspected or other	neoplasms
291	`16:20392332_G`	-0.033872778	0.034433783	0.966694481	0.325259247	logistic	59687	3198	56489	0.508100549	0.810595272	FALSE	Other specified nonpsychotic and/or transient mental disorders	mental disorders
722	`16:20392332_G`	-0.019142676	0.019469096	0.981039381	0.325492323	logistic	62657	11360	51297	0.770860991	0.809303031	FALSE	Intervertebral disc disorders	musculoskeletal
656.7	`16:20392332_G`	0.375656816	0.382962562	1.45594739	0.326630675	logistic	76469	28	76441	0.814087146	0.809210268	FALSE	Conditions involving the integument and temperature regulation of fetus and newborn	pregnancy complications
807	`16:20392332_G`	-0.048275735	0.049265099	0.952871011	0.327126825	logistic	61409	1346	60063	0.616533273	0.810687359	FALSE	Fracture of ribs	injuries & poisonings
753.1	`16:20392332_G`	-0.196956871	0.201856213	0.821226051	0.329198998	logistic	73746	69	73677	0.8816194	0.809311691	FALSE	Congenital cataract and lens anomalies	congenital anomalies
153.2	`16:20392332_G`	0.049644153	0.050940585	1.050897071	0.329783473	logistic	58463	1327	57136	0.375922973	0.810033697	FALSE	Colon cancer	neoplasms
348.2	`16:20392332_G`	0.062092433	0.063890696	1.064060695	0.33112315	logistic	55470	850	54620	0.650569692	0.81091581	FALSE	Cerebral edema and compression of brain	neurological
695.8	`16:20392332_G`	0.054433535	0.056042166	1.055942291	0.331400866	logistic	56416	1116	55300	0.70128279	0.809149887	FALSE	Other specified erythematous conditions	dermatologic
465.4	`16:20392332_G`	0.102272324	0.105480468	1.10768508	0.332253181	logistic	49131	317	48814	0.452893714	0.809529625	FALSE	Acute laryngitis and tracheitis	respiratory
250.11	`16:20392332_G`	-0.137573429	0.141893023	0.871470357	0.332267162	logistic	50715	149	50566	0.896795239	0.811456177	FALSE	Type 1 diabetes with ketoacidosis	endocrine/metabolic
375.1	`16:20392332_G`	0.032656039	0.033690582	1.0331951	0.332399105	logistic	64515	4055	60460	0.600312963	0.810361931	FALSE	Dry eyes	sense organs
288	`16:20392332_G`	-0.027951132	0.028869096	0.972435887	0.332943239	logistic	59876	4146	55730	0.839684909	0.808888369	FALSE	Diseases of white blood cells	hematopoietic
349	`16:20392332_G`	-0.060902711	0.062904081	0.940914776	0.332952595	logistic	55432	812	54620	0.56186881	0.810623827	FALSE	Other and unspecified disorders of the nervous system	neurological
712	`16:20392332_G`	-0.161491207	0.166868977	0.850874013	0.333158001	logistic	59082	107	58975	0.215194035	0.810136759	FALSE	Infective connective tissue disorders	musculoskeletal
613.7	`16:20392332_G`	0.052114241	0.053948405	1.053496088	0.334043419	logistic	69587	1295	68292	0.817575477	0.808699901	FALSE	Other signs and symptoms in breast	genitourinary
751	`16:20392332_G`	0.043488206	0.045087308	1.044447676	0.33477866	logistic	73679	1691	71988	0.758376927	0.809070427	FALSE	Genitourinary congenital anomalies	congenital anomalies
785	`16:20392332_G`	-0.014549447	0.015093662	0.985555885	0.33507392	logistic	68272	24941	43331	0.715316564	0.80914577	FALSE	Abdominal pain	symptoms
695.4	`16:20392332_G`	-0.055978715	0.058090266	0.945559262	0.335221171	logistic	55730	980	54750	0.738097722	0.808953885	FALSE	Lupus (localized and systemic)	dermatologic
420.3	`16:20392332_G`	-0.057785937	0.05999341	0.94385197	0.335444784	logistic	68177	889	67288	0.690830113	0.808931164	FALSE	Endocarditis	circulatory system
217.1	`16:20392332_G`	0.047665704	0.049574899	1.04881998	0.33630652	logistic	58417	1427	56990	0.68531035	0.809430474	FALSE	Nevus, non-neoplastic	neoplasms
599.8	`16:20392332_G`	0.048261324	0.050216843	1.049444864	0.336522751	logistic	50014	1492	48522	0.349723581	0.810163154	FALSE	Other symptoms involving urinary system	genitourinary
907	`16:20392332_G`	-0.080314716	0.083887092	0.922825873	0.338358098	logistic	76691	442	76249	0.749243647	0.80923446	FALSE	Injuries to the nervous system	injuries & poisonings
244.2	`16:20392332_G`	0.049935785	0.052159168	1.051203591	0.338378964	logistic	58014	1286	56728	0.720396264	0.808313511	FALSE	Acquired hypothyroidism	endocrine/metabolic
379.51	`16:20392332_G`	0.165286887	0.172773442	1.17973152	0.338734667	logistic	60576	116	60460	0.698376936	0.810601558	FALSE	Pigmentary iris degeneration	sense organs
446.7	`16:20392332_G`	-0.315991935	0.330533988	0.72906533	0.33907003	logistic	54381	25	54356	0.698928264	0.810301392	FALSE	Takayasu's disease	circulatory system
261.1	`16:20392332_G`	0.389076919	0.407877351	1.47561805	0.340130896	logistic	54055	25	54030	0.400101222	0.809619832	FALSE	Vitamin A deficiency	endocrine/metabolic
599.2	`16:20392332_G`	-0.027609123	0.028977035	0.972768525	0.340694849	logistic	53026	4504	48522	0.696036292	0.809442538	FALSE	Retention of urine	genitourinary
433.3	`16:20392332_G`	0.026447311	0.027774164	1.026800145	0.34098184	logistic	64633	4720	59913	0.678738398	0.810042857	FALSE	Cerebral ischemia	circulatory system
535.9	`16:20392332_G`	-0.039211056	0.041249496	0.961547747	0.341816275	logistic	63585	1993	61592	0.482048508	0.809609185	FALSE	Gastritis and duodenitis, NOS	digestive
599.4	`16:20392332_G`	-0.023932672	0.025190089	0.976351443	0.342070135	logistic	54714	6192	48522	0.48274127	0.809354096	FALSE	Urinary incontinence	genitourinary
8.52	`16:20392332_G`	0.057791667	0.060976699	1.059494245	0.343248389	logistic	72392	914	71478	0.787113881	0.809205437	FALSE	Intestinal infection due to C. difficile	infectious diseases
300.12	`16:20392332_G`	-0.048092029	0.05096129	0.953046075	0.345324383	logistic	42526	1325	41201	0.543881414	0.811162583	FALSE	Agorophobia, social phobia, and panic disorder	mental disorders
269	`16:20392332_G`	-0.036506575	0.038705569	0.964151755	0.34558546	logistic	71588	2251	69337	0.74917703	0.80885763	FALSE	Proteinuria	endocrine/metabolic
701.1	`16:20392332_G`	0.049402049	0.052405417	1.050642676	0.345839623	logistic	60855	1366	59489	0.644999673	0.809999178	FALSE	Keratoderma, acquired	dermatologic
608	`16:20392332_G`	-0.046802348	0.04966167	0.954275993	0.345975619	logistic	62366	1477	60889	0.513132986	0.808958407	FALSE	Other disorders of male genital organs	genitourinary
227	`16:20392332_G`	-0.049685779	0.052784247	0.951528368	0.346551463	logistic	74920	1167	73753	0.787561908	0.809169781	FALSE	Benign neoplasm of other endocrine glands and related structures	neoplasms
941	`16:20392332_G`	-0.138596213	0.147516797	0.870579486	0.347459541	logistic	48404	137	48267	0.836908932	0.808424924	FALSE	Adverse reaction to serum or vaccine	injuries & poisonings
962.3	`16:20392332_G`	-0.21034601	0.224075084	0.810303824	0.347869371	logistic	57330	57	57273	0.588223592	0.810587825	FALSE	Hormones and synthetic substitutes causing adverse effects in therapeutic use	injuries & poisonings
277.8	`16:20392332_G`	-0.281400161	0.29979566	0.754726263	0.347915672	logistic	71362	32	71330	0.801544126	0.809380342	FALSE	Carnitine deficiencies	endocrine/metabolic
526.4	`16:20392332_G`	-0.05316442	0.056652731	0.948224093	0.348025317	logistic	67437	1017	66420	0.695314706	0.809399884	FALSE	Temporomandibular joint disorders	digestive
870.5	`16:20392332_G`	-0.125178297	0.133489118	0.88233957	0.348377227	logistic	62096	171	61925	0.345870536	0.811010371	FALSE	Open wound of lip and mouth	injuries & poisonings
527.2	`16:20392332_G`	0.094859213	0.101307006	1.099504048	0.349090992	logistic	69068	334	68734	0.759785889	0.809578966	FALSE	Sialoadenitis	digestive
418	`16:20392332_G`	0.014482338	0.015503325	1.014587715	0.350229621	logistic	67273	24546	42727	0.626648158	0.809537259	FALSE	Nonspecific chest pain	circulatory system
453	`16:20392332_G`	-0.121785234	0.130614171	0.885338488	0.351127544	logistic	46572	173	46399	0.531247617	0.809456326	FALSE	Chronic venous hypertension	circulatory system
286.5	`16:20392332_G`	-0.076912539	0.082612603	0.925970837	0.351852279	logistic	58971	461	58510	0.187461584	0.808965424	FALSE	Hemorrhagic disorder due to intrinsic circulating anticoagulants	hematopoietic
184.11	`16:20392332_G`	-0.083076293	0.089316279	0.920280933	0.352300634	logistic	69610	393	69217	0.834332091	0.808849303	FALSE	Malignant neoplasm of ovary	neoplasms
352.2	`16:20392332_G`	0.072142722	0.077650982	1.074808732	0.352855984	logistic	61422	568	60854	0.333426923	0.809563349	FALSE	Facial nerve disorders [CN7]	neurological
361.1	`16:20392332_G`	-0.081376174	0.087686077	0.921846852	0.353386898	logistic	62705	403	62302	0.846260476	0.810150706	FALSE	Retinal detachment with retinal defect	sense organs
740	`16:20392332_G`	-0.01470606	0.015870882	0.985401546	0.354130969	logistic	70601	23007	47594	0.758926605	0.809174091	FALSE	Osteoarthrosis	musculoskeletal
717	`16:20392332_G`	0.052904999	0.057161379	1.054329478	0.354686395	logistic	76982	1034	75948	0.811480352	0.809228131	FALSE	Polymyalgia Rheumatica	musculoskeletal
245.21	`16:20392332_G`	0.052691939	0.056979182	1.054104866	0.35509194	logistic	57796	1068	56728	0.593204077	0.808247976	FALSE	Chronic lymphocytic thyroiditis	endocrine/metabolic
324	`16:20392332_G`	-0.091434274	0.098874332	0.912621298	0.355094728	logistic	76038	315	75723	0.719162844	0.809338752	FALSE	Other CNS infection and poliomyelitis	neurological
681.1	`16:20392332_G`	-0.038286511	0.041454039	0.962437153	0.355700137	logistic	58997	1972	57025	0.660751074	0.810244589	FALSE	Cellulitis and abscess of fingers/toes	dermatologic
292	`16:20392332_G`	-0.018341436	0.019929674	0.981825745	0.35741191	logistic	66574	10085	56489	0.528132956	0.810428996	FALSE	Neurological disorders	mental disorders
654.1	`16:20392332_G`	0.157266004	0.171270964	1.170306879	0.358498875	logistic	76189	125	76064	0.770360712	0.809296618	FALSE	Abnormality of organs and soft tissues of pelvis complicating pregnancy, childbirth, or the puerperium	pregnancy complications
275.53	`16:20392332_G`	0.058269374	0.063618231	1.060000494	0.359707499	logistic	67902	844	67058	0.623847482	0.809490148	FALSE	Disorders of phosphorus metabolism	endocrine/metabolic
952	`16:20392332_G`	-0.1599201	0.174600105	0.852211878	0.35970774	logistic	77220	96	77124	0.779728034	0.809259259	FALSE	Spinal cord injury without evidence of spinal bone injury	injuries & poisonings
202.23	`16:20392332_G`	-0.148193861	0.161818414	0.86226394	0.359769995	logistic	72698	114	72584	0.745575732	0.809306996	FALSE	Lymphosarcoma	neoplasms
340.1	`16:20392332_G`	0.053254026	0.058157721	1.054697531	0.359833282	logistic	69103	1015	68088	0.770148012	0.808951854	FALSE	Migrain with aura	neurological
958.2	`16:20392332_G`	-0.122024645	0.133365057	0.885126554	0.36020888	logistic	76029	172	75857	0.797055666	0.808961054	FALSE	Traumatic and surgical subcutaneous emphysema	injuries & poisonings
395	`16:20392332_G`	0.017632053	0.019281224	1.017788415	0.360471244	logistic	67772	10866	56906	0.6465189	0.808682052	FALSE	Heart valve disorders	circulatory system
729.7	`16:20392332_G`	0.275565835	0.301365936	1.317275824	0.36051224	logistic	45910	44	45866	0.149848237	0.810836419	FALSE	Nontraumatic compartment syndrome	musculoskeletal
81.1	`16:20392332_G`	-0.144532755	0.158078134	0.865426565	0.36055286	logistic	70518	121	70397	0.832276888	0.809374911	FALSE	Graft-versus-host disease	infectious diseases
250.25	`16:20392332_G`	-0.052088576	0.056982398	0.949244782	0.360655388	logistic	51574	1008	50566	0.795332832	0.811377826	FALSE	Diabetes type 2 with peripheral circulatory disorders	endocrine/metabolic
414	`16:20392332_G`	-0.019474903	0.021318205	0.980713507	0.360961795	logistic	59886	9228	50658	0.815941332	0.808953679	FALSE	Other forms of chronic heart disease	circulatory system
368	`16:20392332_G`	0.023886843	0.026239881	1.024174419	0.362650671	logistic	70811	5522	65289	0.81136895	0.809231617	FALSE	Visual disturbances	sense organs
500	`16:20392332_G`	0.084578233	0.09307097	1.088257979	0.363482167	logistic	52583	399	52184	0.373829702	0.810071696	FALSE	Lung disease due to external agents	respiratory
571	`16:20392332_G`	-0.02606389	0.028695737	0.974272842	0.363727988	logistic	61570	4437	57133	0.121176458	0.809850577	FALSE	Chronic liver disease and cirrhosis	digestive
602	`16:20392332_G`	0.063613054	0.070153471	1.065679959	0.3645285	logistic	63776	789	62987	0.355014668	0.809269945	FALSE	Other disorders of prostate	genitourinary
54	`16:20392332_G`	0.044572877	0.049197112	1.045581173	0.364932693	logistic	55753	1429	54324	0.884924497	0.809391423	FALSE	Herpes simplex	infectious diseases
394.4	`16:20392332_G`	0.155801892	0.172172854	1.168594672	0.365510131	logistic	57025	119	56906	0.463180224	0.808320912	FALSE	Acute rheumatic heart disease	circulatory system
350.1	`16:20392332_G`	-0.03465606	0.03848088	0.965937583	0.367798554	logistic	64797	2238	62559	0.820356372	0.810029785	FALSE	Abnormal involuntary movements	neurological
198.4	`16:20392332_G`	-0.063025725	0.070022857	0.938919319	0.368081081	logistic	61487	642	60845	0.85209625	0.809065331	FALSE	Secondary malignant neoplasm of liver	neoplasms
225.1	`16:20392332_G`	0.058063556	0.064542848	1.05978235	0.368326476	logistic	74710	824	73886	0.751294489	0.809530183	FALSE	Benign neoplasm of brain, cranial nerves, meninges	neoplasms
512.9	`16:20392332_G`	0.016959135	0.018868301	1.017103757	0.368750561	logistic	49258	16042	33216	0.436475309	0.80782817	FALSE	Other dyspnea	respiratory
612.1	`16:20392332_G`	-0.152592052	0.169798067	0.858479866	0.368829644	logistic	60274	103	60171	0.782422014	0.80842486	FALSE	Galactorrhea	genitourinary
625.1	`16:20392332_G`	0.076872509	0.085579437	1.07990439	0.369047424	logistic	68042	475	67567	0.959753814	0.809529408	FALSE	Dyspareunia	genitourinary
614.32	`16:20392332_G`	-0.137844612	0.15359925	0.87123406	0.369489381	logistic	69105	129	68976	0.778753414	0.80947833	FALSE	Chronic inflammatory pelvic disease	genitourinary
334.1	`16:20392332_G`	0.135416336	0.150970354	1.145013396	0.369733307	logistic	54775	155	54620	0.675906547	0.81080785	FALSE	Spinocerebellar disease	neurological
365.5	`16:20392332_G`	0.140521893	0.157071045	1.150874275	0.370980062	logistic	62442	140	62302	0.884370016	0.810319977	FALSE	Pseudoexfoliation glaucoma	sense organs
572	`16:20392332_G`	0.043448992	0.048581566	1.04440672	0.371133897	logistic	58603	1470	57133	0.435425782	0.810359538	FALSE	Ascites (non malignant)	digestive
389	`16:20392332_G`	0.016844544	0.018878688	1.016987213	0.372257972	logistic	71684	12422	59262	0.79299394	0.809664639	FALSE	Hearing loss	sense organs
556	`16:20392332_G`	-0.069159955	0.077622382	0.933177402	0.372940144	logistic	46639	518	46121	0.942112703	0.809483479	FALSE	Ulceration of the lower GI tract	digestive
414.2	`16:20392332_G`	-0.021264244	0.023969499	0.978960246	0.375004825	logistic	57788	7130	50658	0.799000857	0.809164532	FALSE	ASCVD	circulatory system
368.2	`16:20392332_G`	-0.051264976	0.057790025	0.950026903	0.37503024	logistic	66239	950	65289	0.849770383	0.809183412	FALSE	Diplopia and disorders of binocular vision	sense organs
338.2	`16:20392332_G`	0.022806999	0.025713758	1.023069067	0.375102037	logistic	66164	5685	60479	0.60395504	0.809609455	FALSE	Chronic pain	neurological
716.8	`16:20392332_G`	0.26733439	0.30172487	1.306477247	0.375606534	logistic	59018	43	58975	0.255354335	0.810210444	FALSE	Palindromic rheumatism	musculoskeletal
454	`16:20392332_G`	-0.028190017	0.03198456	0.972203614	0.378121234	logistic	50306	3907	46399	0.312335149	0.808800143	FALSE	Varicose veins	circulatory system
740.1	`16:20392332_G`	-0.016599521	0.018850838	0.983537492	0.378549515	logistic	61207	13613	47594	0.795096079	0.80969497	FALSE	Osteoarthritis; localized	musculoskeletal
580.2	`16:20392332_G`	-0.072828609	0.082726884	0.929760169	0.378669761	logistic	52835	537	52298	0.233120779	0.807277373	FALSE	Nephrotic syndrome without mention of glomerulonephritis	genitourinary
856	`16:20392332_G`	-0.106299499	0.121753392	0.899155312	0.382623741	logistic	63597	203	63394	0.355519643	0.809495731	FALSE	Vascular complications of surgery and medical procedures	injuries & poisonings
79.9	`16:20392332_G`	0.095827281	0.109935977	1.100568959	0.383391466	logistic	54616	292	54324	0.88270564	0.80933243	FALSE	Viremia, NOS	infectious diseases
200	`16:20392332_G`	0.05218311	0.059985853	1.053568644	0.384342148	logistic	73521	937	72584	0.810713171	0.809428599	FALSE	Myeloproliferative disease	neoplasms
510	`16:20392332_G`	0.020772545	0.023883403	1.020989796	0.384438048	logistic	70748	6485	64263	0.772200054	0.809203087	FALSE	Other diseases of lung	respiratory
244.3	`16:20392332_G`	-0.200656272	0.23073493	0.818193619	0.384497294	logistic	56783	55	56728	0.611023317	0.808049945	FALSE	Iodine hypothyroidism	endocrine/metabolic
575.7	`16:20392332_G`	0.069417376	0.079942704	1.071883494	0.385208721	logistic	68061	534	67527	0.817501202	0.809560541	FALSE	Other disorders of gallbladder	digestive
279.7	`16:20392332_G`	-0.048098418	0.055393632	0.953039986	0.385228863	logistic	68509	1059	67450	0.553283098	0.808280664	FALSE	Other immunological findings	endocrine/metabolic
318	`16:20392332_G`	-0.02083506	0.023999007	0.97938049	0.385304873	logistic	68991	6299	62692	0.820287709	0.808598223	FALSE	Tobacco use disorder	mental disorders
854	`16:20392332_G`	0.035136592	0.040472964	1.035761176	0.385312376	logistic	65494	2100	63394	0.460540739	0.809700125	FALSE	Complications of cardiac/vascular device, implant, and graft	injuries & poisonings
696.3	`16:20392332_G`	-0.160571805	0.185541932	0.851656668	0.386807993	logistic	55386	86	55300	0.808988683	0.80900408	FALSE	Pityriasis	dermatologic
780	`16:20392332_G`	-0.091705475	0.106072959	0.912373826	0.387285314	logistic	76391	275	76116	0.784530772	0.809296907	FALSE	Hypothermia/Chills	symptoms
528	`16:20392332_G`	0.032125405	0.037189149	1.032646996	0.387676823	logistic	71249	2515	68734	0.741196234	0.809541187	FALSE	Diseases of the oral soft tissues, excluding lesions specific for gingiva and tongue	digestive
348.9	`16:20392332_G`	-0.040400048	0.046789037	0.960405154	0.387889466	logistic	56151	1531	54620	0.639338982	0.810671226	FALSE	Other conditions of brain, NOS	neurological
723	`16:20392332_G`	-0.050545308	0.058705346	0.950710853	0.389237997	logistic	52243	946	51297	0.134381195	0.809744846	FALSE	Other disorders of cervical region	musculoskeletal
980	`16:20392332_G`	0.072879368	0.084651895	1.075600777	0.389276517	logistic	76616	470	76146	0.797358665	0.809289182	FALSE	Encounter for long-term (current) use of antibiotics	infectious diseases
153	`16:20392332_G`	0.039369083	0.045729416	1.040154316	0.389285546	logistic	58786	1650	57136	0.342164113	0.8100313	FALSE	Colorectal cancer	neoplasms
611.11	`16:20392332_G`	0.05952735	0.06915108	1.061334788	0.389331471	logistic	60894	723	60171	0.822347031	0.808568989	FALSE	Mammographic microcalcification	genitourinary
433.1	`16:20392332_G`	0.022449513	0.026092787	1.0227034	0.389583814	logistic	65320	5407	59913	0.574473309	0.809935701	FALSE	Occlusion and stenosis of precerebral arteries	circulatory system
565.1	`16:20392332_G`	-0.054970342	0.063961808	0.946513219	0.390106381	logistic	60886	782	60104	0.533073067	0.810112341	FALSE	Anal and rectal polyp	digestive
379.2	`16:20392332_G`	-0.028470812	0.033175886	0.971930663	0.390794246	logistic	64818	4358	60460	0.613108453	0.809589929	FALSE	Disorders of vitreous body	sense organs
912	`16:20392332_G`	0.051281085	0.059758273	1.052618727	0.390814046	logistic	74184	954	73230	0.717310351	0.809615281	FALSE	Insect bite	injuries & poisonings
274.21	`16:20392332_G`	0.055890812	0.06548685	1.057482213	0.393400835	logistic	70817	781	70036	0.84883033	0.808725306	FALSE	Chondrocalcinosis	endocrine/metabolic
277	`16:20392332_G`	-0.057222706	0.067062673	0.944383726	0.393508437	logistic	72038	708	71330	0.727760032	0.809308976	FALSE	Other disorders of metabolism	endocrine/metabolic
656	`16:20392332_G`	-0.071422102	0.083724599	0.931068803	0.393626059	logistic	76896	455	76441	0.827586435	0.809125312	FALSE	Other perinatal conditions of fetus or newborn	pregnancy complications
726.4	`16:20392332_G`	-0.045785327	0.053696857	0.955247006	0.393846176	logistic	47093	1227	45866	0.241667775	0.810576943	FALSE	Calcaneal spur; Exostosis NOS	musculoskeletal
174.2	`16:20392332_G`	-0.205449814	0.241298662	0.814280959	0.394528475	logistic	64986	50	64936	0.844146236	0.808866525	FALSE	Breast cancer [male]	neoplasms
736.6	`16:20392332_G`	-0.10144262	0.119497887	0.903533023	0.395932917	logistic	59714	215	59499	0.538220846	0.810103158	FALSE	Unequal leg length (acquired)	musculoskeletal
381.2	`16:20392332_G`	0.039158379	0.046260545	1.039935174	0.397288006	logistic	64500	1606	62894	0.807431393	0.809248062	FALSE	Eustachian tube disorders	sense organs
577	`16:20392332_G`	-0.030094622	0.035590059	0.970353712	0.397781125	logistic	75994	2611	73383	0.833394772	0.809248099	FALSE	Diseases of pancreas	digestive
528.1	`16:20392332_G`	-0.059019842	0.069838396	0.942688065	0.398059703	logistic	69379	645	68734	0.764477979	0.809423601	FALSE	Stomatitis and mucositis	digestive
754.1	`16:20392332_G`	0.2448705	0.290511273	1.277455872	0.39928717	logistic	73538	45	73493	0.80736126	0.80932987	FALSE	Lumbosacral spondylolysis, congenital	congenital anomalies
458.2	`16:20392332_G`	-0.067289601	0.079992363	0.934924407	0.400235723	logistic	59459	493	58966	0.391477945	0.808843068	FALSE	Iatrogenic hypotension	circulatory system
580.13	`16:20392332_G`	0.140168979	0.167290047	1.150468187	0.402098123	logistic	52468	170	52298	0.077303917	0.80738736	FALSE	Acute glomerulonephritis, NOS	genitourinary
300.13	`16:20392332_G`	-0.106996714	0.127736617	0.898528626	0.4022355	logistic	41392	191	41201	0.601384072	0.81118332	FALSE	Phobia	mental disorders
389.1	`16:20392332_G`	0.020920314	0.024991677	1.021140678	0.402541275	logistic	65924	6662	59262	0.805139733	0.809765791	FALSE	Sensorineural hearing loss	sense organs
618	`16:20392332_G`	0.033111676	0.039621309	1.033665968	0.403321587	logistic	76439	2290	74149	0.793969311	0.809292377	FALSE	Genital prolapse	genitourinary
323.8	`16:20392332_G`	-0.103339842	0.124156894	0.901820445	0.405221182	logistic	75923	200	75723	0.69564742	0.809359483	FALSE	Encephalitis, non-infectious	neurological
722.3	`16:20392332_G`	-0.192377008	0.231197044	0.82499578	0.405357512	logistic	51353	56	51297	0.206656214	0.809845579	FALSE	Schmorl's nodes	musculoskeletal
41	`16:20392332_G`	-0.01996332	0.024021832	0.980234628	0.405945933	logistic	69716	6189	63527	0.697145986	0.809835619	FALSE	Bacterial infection NOS	infectious diseases
695.41	`16:20392332_G`	-0.092094338	0.110891318	0.912019107	0.406260742	logistic	55002	252	54750	0.742592122	0.808979673	FALSE	Cutaneous lupus erythematosus	dermatologic
749.2	`16:20392332_G`	-0.076277294	0.091920957	0.926559242	0.406643973	logistic	75754	401	75353	0.809026358	0.809350001	FALSE	Congenital anomalies of skull and face bones	congenital anomalies
364.5	`16:20392332_G`	-0.061041159	0.073684513	0.940784518	0.407437032	logistic	62910	608	62302	0.842733674	0.81010968	FALSE	Corneal dystrophy	sense organs
360	`16:20392332_G`	0.091489241	0.110732098	1.095804987	0.408678448	logistic	62582	280	62302	0.844434484	0.810328849	FALSE	Disorders of the globe	sense organs
592.12	`16:20392332_G`	-0.090772449	0.110068882	0.913225492	0.409548935	logistic	49713	262	49451	0.277171881	0.811196267	FALSE	Chronic cystitis	genitourinary
687.1	`16:20392332_G`	-0.02021264	0.02458588	0.979990266	0.411006361	logistic	58132	6334	51798	0.351043599	0.808805821	FALSE	Rash and other nonspecific skin eruption	dermatologic
216	`16:20392332_G`	0.015710723	0.019155627	1.015834785	0.412123594	logistic	68973	11983	56990	0.527651267	0.809657402	FALSE	Benign neoplasm of skin	neoplasms
389.2	`16:20392332_G`	-0.048267579	0.058945056	0.952878783	0.412867933	logistic	60204	942	59262	0.52104809	0.810004319	FALSE	Conductive hearing loss	sense organs
727.8	`16:20392332_G`	-0.227036282	0.277443306	0.796891869	0.413176802	logistic	45903	37	45866	0.149640227	0.810764002	FALSE	Plica syndrome	musculoskeletal
252	`16:20392332_G`	0.03559705	0.043521976	1.03623821	0.413408707	logistic	66687	1811	64876	0.762881983	0.80849341	FALSE	Disorders of parathyroid gland	endocrine/metabolic
230	`16:20392332_G`	0.333373199	0.408194773	1.395668063	0.414099153	logistic	77398	24	77374	0.803850341	0.809239257	FALSE	Kaposi's sarcoma	neoplasms
751.12	`16:20392332_G`	0.085192658	0.104333824	1.088926837	0.414191808	logistic	72307	319	71988	0.670204341	0.80893966	FALSE	Congenital anomalies of male genital organs	congenital anomalies
389.4	`16:20392332_G`	0.034017923	0.041674796	1.03460315	0.414345218	logistic	61293	2031	59262	0.581488726	0.810149609	FALSE	Tinnitus	sense organs
736.2	`16:20392332_G`	-0.078582257	0.096354017	0.924426016	0.414753172	logistic	59831	332	59499	0.574022497	0.81008173	FALSE	Acquired deformities of finger	musculoskeletal
256.4	`16:20392332_G`	0.068249501	0.084047287	1.070632399	0.416770441	logistic	65371	495	64876	0.592525323	0.808424225	FALSE	Polycystic ovaries	endocrine/metabolic
284.1	`16:20392332_G`	-0.050686053	0.062545791	0.950577055	0.417720022	logistic	47996	816	47180	0.536305416	0.808661138	FALSE	Pancytopenia	hematopoietic
526.8	`16:20392332_G`	0.189689036	0.234584586	1.208873622	0.418735602	logistic	66484	64	66420	0.63580698	0.809570724	FALSE	Exostosis of jaw	digestive
946	`16:20392332_G`	-0.058608701	0.072505991	0.943075721	0.418901165	logistic	48871	604	48267	0.784486799	0.808373064	FALSE	Anaphylactic shock NOS	injuries & poisonings
623	`16:20392332_G`	0.130168812	0.161231657	1.139020648	0.419470459	logistic	73776	136	73640	0.825351852	0.809084255	FALSE	Hypertrophy of female genital organs	genitourinary
728.7	`16:20392332_G`	-0.028760011	0.035658778	0.971649622	0.419935106	logistic	48953	3087	45866	0.251391936	0.810328274	FALSE	Fasciitis	musculoskeletal
261.41	`16:20392332_G`	0.176131945	0.218505728	1.192595405	0.420199764	logistic	54107	77	54030	0.408801632	0.809636461	FALSE	Rickets or osteomalacia	endocrine/metabolic
669	`16:20392332_G`	-0.096383236	0.119944091	0.908115927	0.421646499	logistic	77085	222	76863	0.798204058	0.809165207	FALSE	Complications of labor and delivery NEC	pregnancy complications
595	`16:20392332_G`	-0.038355436	0.047791023	0.962370819	0.422225795	logistic	70169	1446	68723	0.311735412	0.810429107	FALSE	Hydronephrosis	genitourinary
749.1	`16:20392332_G`	-0.109969158	0.137077321	0.895861765	0.422413096	logistic	60024	167	59857	0.835143529	0.808668199	FALSE	Cleft palate	congenital anomalies
193	`16:20392332_G`	0.049684888	0.061979535	1.05093988	0.422764838	logistic	74660	907	73753	0.760744668	0.809395928	FALSE	Thyroid cancer	neoplasms
733.6	`16:20392332_G`	-0.083827834	0.104645393	0.919589564	0.423093616	logistic	53080	285	52795	0.247193335	0.810314619	FALSE	Costochondritis	musculoskeletal
374.3	`16:20392332_G`	0.042932192	0.053700414	1.04386711	0.424014459	logistic	60738	1384	59354	0.384745811	0.810160032	FALSE	Ptosis of eyelid	sense organs
523.32	`16:20392332_G`	-0.062448885	0.078193563	0.939461082	0.424496389	logistic	66932	512	66420	0.718532548	0.809381163	FALSE	Chronic periodontitis	digestive
550.1	`16:20392332_G`	0.028253293	0.035382879	1.028656203	0.424579341	logistic	64874	3017	61857	0.421679197	0.810232142	FALSE	Inguinal hernia	digestive
644	`16:20392332_G`	-0.106405262	0.133730828	0.899060219	0.426225373	logistic	77100	176	76924	0.809160107	0.80919585	FALSE	Anemia during pregnancy	pregnancy complications
931	`16:20392332_G`	-0.080605772	0.101369135	0.922557318	0.42651418	logistic	48564	297	48267	0.778708104	0.808376575	FALSE	Contact dermatitis and other eczema due to plants [except food]	dermatologic
261.4	`16:20392332_G`	0.019474557	0.024496413	1.019665423	0.426615683	logistic	60657	6627	54030	0.465654926	0.810054899	FALSE	Vitamin D deficiency	endocrine/metabolic
270.2	`16:20392332_G`	0.204163901	0.25723263	1.226499161	0.427373808	logistic	69393	56	69337	0.733906551	0.809029729	FALSE	Disorders of amino-acid metabolism	endocrine/metabolic
473.1	`16:20392332_G`	0.090457937	0.114289647	1.094675461	0.428664111	logistic	45691	271	45420	0.496553647	0.8090543	FALSE	Chronic laryngitis	respiratory
603.1	`16:20392332_G`	-0.063216327	0.080125104	0.938740377	0.43012937	logistic	61405	516	60889	0.457515	0.809103493	FALSE	Hydrocele	genitourinary
327.5	`16:20392332_G`	-0.065855097	0.083583335	0.936266523	0.430756691	logistic	53263	448	52815	0.655718237	0.810215346	FALSE	Parasomnia	neurological
574.3	`16:20392332_G`	0.04276951	0.054298261	1.043697306	0.430885455	logistic	68679	1152	67527	0.809190662	0.809585172	FALSE	Cholecystitis without cholelithiasis	digestive
345.11	`16:20392332_G`	-0.045529672	0.057805953	0.955491251	0.430913478	logistic	55596	976	54620	0.845575837	0.810642852	FALSE	Generalized convulsive epilepsy	neurological
71.1	`16:20392332_G`	0.077687556	0.098636644	1.080784921	0.430922793	logistic	54683	359	54324	0.869567898	0.809310023	FALSE	HIV infection, symptomatic	infectious diseases
427.6	`16:20392332_G`	0.026408354	0.033591902	1.026760145	0.43177821	logistic	41702	3912	37790	0.392318861	0.810224929	FALSE	Premature beats	circulatory system
204	`16:20392332_G`	0.038548605	0.049175911	1.039301242	0.433103464	logistic	73993	1409	72584	0.757935193	0.809475221	FALSE	Leukemia	neoplasms
530.6	`16:20392332_G`	-0.12511761	0.159669613	0.882393118	0.433273012	logistic	43312	118	43194	0.36501316	0.810652937	FALSE	Diverticulum of esophagus, acquired	digestive
495.11	`16:20392332_G`	-0.048524283	0.061981366	0.952634207	0.433694642	logistic	53100	831	52269	0.85104596	0.808879473	FALSE	Chronic obstructive asthma with exacerbation	respiratory
420.2	`16:20392332_G`	-0.037971202	0.048506002	0.962740666	0.433736055	logistic	68680	1392	67288	0.608102792	0.808969132	FALSE	Pericarditis	circulatory system
733.4	`16:20392332_G`	-0.056309492	0.072033545	0.945246544	0.434383803	logistic	53409	614	52795	0.279493176	0.810284783	FALSE	Aseptic necrosis of bone	musculoskeletal
500.2	`16:20392332_G`	0.12228833	0.156476837	1.130079891	0.434502159	logistic	52327	143	52184	0.441880893	0.81003115	FALSE	Pneumoconiosis	respiratory
800.3	`16:20392332_G`	-0.042502465	0.054399185	0.958388103	0.434621946	logistic	61158	1095	60063	0.586512917	0.810768828	FALSE	Fracture of tibia and fibula	injuries & poisonings
371.9	`16:20392332_G`	0.319504157	0.409034055	1.376445095	0.434732673	logistic	59378	24	59354	0.418562965	0.810274849	FALSE	Chronic inflammatory disorders of orbit	sense organs
577.2	`16:20392332_G`	-0.076273014	0.097667268	0.926563207	0.434833338	logistic	73709	326	73383	0.694351369	0.80935164	FALSE	Chronic pancreatitis	digestive
360.2	`16:20392332_G`	0.11365035	0.145928256	1.120360322	0.43609179	logistic	62464	162	62302	0.845572576	0.810322746	FALSE	Progressive myopia	sense organs
599.1	`16:20392332_G`	0.067632603	0.087028745	1.069972132	0.437082385	logistic	48983	461	48522	0.509565159	0.810148419	FALSE	Urinary obstruction	genitourinary
642.1	`16:20392332_G`	0.093790912	0.120921315	1.098330074	0.437964002	logistic	76847	241	76606	0.78399574	0.809218317	FALSE	Preeclampsia and eclampsia	pregnancy complications
529	`16:20392332_G`	-0.058337701	0.075288843	0.943331329	0.438427193	logistic	69285	551	68734	0.785982477	0.809417623	FALSE	Diseases and other conditions of the tongue	digestive
132	`16:20392332_G`	0.105002796	0.135577218	1.110713716	0.438642837	logistic	72598	188	72410	0.841004831	0.809540208	FALSE	Infestation (lice, mites)	infectious diseases
368.5	`16:20392332_G`	-0.27984093	0.362749782	0.755903974	0.440444152	logistic	65309	20	65289	0.879629496	0.809352463	FALSE	Color vision deficiencies	sense organs
626.14	`16:20392332_G`	-0.071193834	0.092533136	0.931281361	0.441663332	logistic	57911	377	57534	0.849176022	0.808913678	FALSE	Irregular menstrual bleeding	genitourinary
174.11	`16:20392332_G`	0.026188401	0.034040068	1.026534331	0.441691223	logistic	68232	3296	64936	0.841736555	0.809004573	FALSE	Malignant neoplasm of female breast	neoplasms
428	`16:20392332_G`	0.015110437	0.019650646	1.015225177	0.441920797	logistic	67793	10872	56921	0.589794771	0.809087959	FALSE	Congestive heart failure; nonhypertensive	circulatory system
535.1	`16:20392332_G`	0.09267756	0.120572315	1.097107927	0.442102839	logistic	61837	245	61592	0.585910781	0.809854941	FALSE	Acute gastritis	digestive
653	`16:20392332_G`	-0.06426252	0.083631594	0.937758787	0.442249559	logistic	76529	465	76064	0.816801345	0.809229181	FALSE	Problems associated with amniotic cavity and membranes	pregnancy complications
697	`16:20392332_G`	0.068197162	0.089179776	1.070576365	0.444440938	logistic	55728	428	55300	0.818179074	0.809126471	FALSE	Sarcoidosis	dermatologic
379	`16:20392332_G`	-0.022851136	0.029882356	0.977407974	0.444448258	logistic	66199	5739	60460	0.75463295	0.809400444	FALSE	Other disorders of eye	sense organs
427.4	`16:20392332_G`	-0.047891925	0.062804318	0.953236803	0.445727135	logistic	38629	839	37790	0.182255476	0.810168526	FALSE	Cardiac arrest and ventricular fibrillation	circulatory system
643.1	`16:20392332_G`	0.169475828	0.222472273	1.184683711	0.446188903	logistic	77224	76	77148	0.808567931	0.809178494	FALSE	Hyperemesis gravidarum	pregnancy complications
797.1	`16:20392332_G`	-0.070850933	0.093112759	0.931600752	0.446707593	logistic	75176	362	74814	0.792429297	0.809307492	FALSE	Cardiogenic shock	symptoms
155	`16:20392332_G`	0.068624797	0.090198713	1.071034278	0.44676583	logistic	68761	419	68342	0.439681774	0.80888876	FALSE	Cancer of liver and intrahepatic bile duct	neoplasms
327.3	`16:20392332_G`	-0.015023082	0.01975289	0.985089202	0.446925258	logistic	63191	10376	52815	0.855890896	0.809616876	FALSE	Sleep apnea	neurological
758.1	`16:20392332_G`	-0.058707965	0.077204425	0.942982113	0.447002205	logistic	74152	567	73585	0.695557548	0.809222947	FALSE	Chromosomal anomalies	congenital anomalies
200.1	`16:20392332_G`	0.096749236	0.12732531	1.101584101	0.447339092	logistic	61577	210	61367	0.814459181	0.808922162	FALSE	Polycythemia vera	neoplasms
303.31	`16:20392332_G`	-0.138072258	0.182012736	0.87103575	0.448100432	logistic	41292	91	41201	0.580084425	0.811198295	FALSE	Gastrointestinal malfunction arising from mental factors	mental disorders
771.2	`16:20392332_G`	-0.049715877	0.065636986	0.951499729	0.448788139	logistic	62762	747	62015	0.241868785	0.810108027	FALSE	Cramp of limb	symptoms
350	`16:20392332_G`	-0.016130951	0.0212983	0.983998456	0.448820977	logistic	71314	8755	62559	0.802122663	0.80975685	FALSE	Abnormal movement	neurological
701.2	`16:20392332_G`	0.031136243	0.041123513	1.031626046	0.448966187	logistic	61552	2063	59489	0.82316553	0.810152391	FALSE	Scar conditions and fibrosis of skin	dermatologic
465	`16:20392332_G`	0.01343578	0.017776964	1.013526446	0.449770765	logistic	64605	15791	48814	0.718611148	0.809449733	FALSE	Acute upper respiratory infections of multiple or unspecified sites	respiratory
362.6	`16:20392332_G`	-0.065955216	0.087375502	0.936172788	0.450340232	logistic	61757	442	61315	0.80881941	0.810483022	FALSE	Peripheral retinal degenerations	sense organs
698	`16:20392332_G`	-0.028653759	0.037971963	0.971752867	0.450487193	logistic	73551	2321	71230	0.833081137	0.809146035	FALSE	Pruritus and related conditions	dermatologic
225	`16:20392332_G`	0.046955269	0.062373623	1.048075126	0.451566197	logistic	74762	876	73886	0.727964795	0.809515529	FALSE	Benign neoplasm of brain and other parts of nervous system	neoplasms
520.2	`16:20392332_G`	0.062738114	0.083764416	1.06474796	0.453867522	logistic	66908	488	66420	0.659099403	0.809581814	FALSE	Disturbances in tooth eruption	digestive
281.9	`16:20392332_G`	0.051892218	0.0693047	1.053262213	0.454005091	logistic	47888	708	47180	0.578087922	0.80884564	FALSE	Deficiency anemias	hematopoietic
535.8	`16:20392332_G`	-0.044478036	0.059437148	0.956496608	0.454266867	logistic	62499	907	61592	0.621941346	0.809628954	FALSE	Other specified gastritis	digestive
756	`16:20392332_G`	-0.060240991	0.08052548	0.941537604	0.454400745	logistic	73983	490	73493	0.831379885	0.809239961	FALSE	Other congenital musculoskeletal anomalies	congenital anomalies
613.8	`16:20392332_G`	0.035058272	0.046932528	1.035680058	0.455067757	logistic	70014	1722	68292	0.842082321	0.808552575	FALSE	Other specified disorders of breast	genitourinary
202	`16:20392332_G`	-0.034535276	0.046235481	0.96605426	0.455097875	logistic	74119	1535	72584	0.724110933	0.809272926	FALSE	Cancer of other lymphoid, histiocytic tissue	neoplasms
215	`16:20392332_G`	0.052277017	0.070155381	1.053667586	0.456174709	logistic	72524	689	71835	0.684877444	0.809414814	FALSE	Other benign neoplasm of connective and other soft tissue	neoplasms
159.4	`16:20392332_G`	-0.11971917	0.160971718	0.887169546	0.457041063	logistic	68459	117	68342	0.527504513	0.808790663	FALSE	Malignant neoplasm of retroperitoneum and peritoneum	neoplasms
580.12	`16:20392332_G`	-0.086688291	0.116570091	0.916962876	0.457083348	logistic	52605	307	52298	0.172823387	0.807309191	FALSE	Non-proliferative glomerulonephritis	genitourinary
401.1	`16:20392332_G`	0.01149176	0.015454167	1.011558044	0.457116873	logistic	70472	37698	32774	0.55437527	0.809413668	FALSE	Essential hypertension	circulatory system
747	`16:20392332_G`	0.024096113	0.032442728	1.02438877	0.457646553	logistic	74718	3296	71422	0.847037764	0.808727482	FALSE	Cardiac and circulatory congenital anomalies	congenital anomalies
316	`16:20392332_G`	0.0271928	0.036636765	1.027565898	0.457949752	logistic	65297	2605	62692	0.647805492	0.809432286	FALSE	Substance addiction and disorders	mental disorders
573.3	`16:20392332_G`	-0.074540896	0.100626647	0.928169515	0.458834749	logistic	57442	309	57133	0.222639119	0.810095401	FALSE	Hepatomegaly	digestive
795	`16:20392332_G`	0.102343894	0.138231894	1.10776436	0.459070485	logistic	76356	186	76170	0.754299806	0.809242234	FALSE	Other and nonspecific abnormal cytological, histological and immunological findings	symptoms
732.7	`16:20392332_G`	-0.113364255	0.153128294	0.892825385	0.459104596	logistic	52925	130	52795	0.142227875	0.810344828	FALSE	Osteochondritis dissecans	musculoskeletal
283.21	`16:20392332_G`	0.232624042	0.314601448	1.261906966	0.459649223	logistic	47219	39	47180	0.480938058	0.808848133	FALSE	Hemolytic-uremic syndrome	hematopoietic
729	`16:20392332_G`	-0.02125162	0.028751192	0.978972604	0.459812194	logistic	50639	4773	45866	0.401270691	0.81068939	FALSE	Other disorders of soft tissues	musculoskeletal
401	`16:20392332_G`	0.011360833	0.015378955	1.011425612	0.460073454	logistic	71256	38482	32774	0.574135335	0.809524812	FALSE	Hypertension	circulatory system
840.2	`16:20392332_G`	-0.035198475	0.047680054	0.965413787	0.460379427	logistic	59903	1520	58383	0.149489237	0.810026209	FALSE	Rotator cuff (capsule) sprain	injuries & poisonings
415	`16:20392332_G`	-0.018749325	0.025414176	0.98142535	0.460665981	logistic	66268	5538	60730	0.748639581	0.809123559	FALSE	Pulmonary heart disease	circulatory system
304	`16:20392332_G`	-0.020025464	0.027161578	0.980173714	0.460957128	logistic	46860	5659	41201	0.790670822	0.811086214	FALSE	Adjustment reaction	mental disorders
505	`16:20392332_G`	-0.040877776	0.055549543	0.959946451	0.461803968	logistic	53254	1070	52184	0.406536607	0.809873437	FALSE	Other pulmonary inflamation or edema	respiratory
426.24	`16:20392332_G`	-0.041491131	0.056459489	0.959357844	0.462410621	logistic	38843	1053	37790	0.236267479	0.810158845	FALSE	Atrioventricular block, complete	circulatory system
272.13	`16:20392332_G`	0.018084958	0.024645992	1.018249482	0.463077333	logistic	42988	7840	35148	0.257813911	0.810388946	FALSE	Mixed hyperlipidemia	endocrine/metabolic
386.3	`16:20392332_G`	0.072584838	0.099043812	1.075284028	0.463646344	logistic	57448	346	57102	0.730180551	0.810071717	FALSE	Labyrinthitis	sense organs
573.2	`16:20392332_G`	-0.076120716	0.104057329	0.926704332	0.464457494	logistic	57424	291	57133	0.321803778	0.810105531	FALSE	Liver replaced by transplant	digestive
514	`16:20392332_G`	-0.016557395	0.022650529	0.983578925	0.464782971	logistic	69066	7830	61236	0.726630795	0.808777112	FALSE	Abnormal findings examination of lungs	respiratory
428.3	`16:20392332_G`	-0.021758865	0.029838765	0.978476151	0.465870347	logistic	60900	3979	56921	0.734044685	0.808834154	FALSE	Heart failure with reduced EF [Systolic or combined heart failure]	circulatory system
356	`16:20392332_G`	-0.022051617	0.030245186	0.978189742	0.465943492	logistic	70871	3723	67148	0.64494395	0.808871047	FALSE	Hereditary and idiopathic peripheral neuropathy	neurological
180.3	`16:20392332_G`	0.042254681	0.057978558	1.043160117	0.466124985	logistic	66141	1051	65090	0.717281011	0.808590738	FALSE	Cervical intraepithelial neoplasia [CIN] [Cervical dysplasia]	neoplasms
264.2	`16:20392332_G`	-0.046738151	0.064139832	0.954337257	0.466190389	logistic	54875	845	54030	0.49892494	0.809439636	FALSE	Failure to thrive (childhood)	endocrine/metabolic
287.1	`16:20392332_G`	0.079459972	0.109265299	1.08270222	0.467090853	logistic	58793	283	58510	0.256572201	0.809092919	FALSE	Spontaneous ecchymoses	hematopoietic
772.4	`16:20392332_G`	0.097610319	0.134512816	1.102533065	0.468048374	logistic	64765	190	64575	0.78172941	0.809727476	FALSE	Rhabdomyolysis	symptoms
444.1	`16:20392332_G`	0.059840922	0.082503679	1.061667645	0.468260546	logistic	54856	500	54356	0.628327557	0.810358028	FALSE	Arterial embolism and thrombosis of lower extremity artery	circulatory system
112.3	`16:20392332_G`	-0.054972953	0.075865994	0.946510748	0.468693788	logistic	60143	547	59596	0.611279678	0.810160783	FALSE	Candidiasis of skin and nails	infectious diseases
379.9	`16:20392332_G`	0.054379036	0.075120391	1.055884745	0.469132158	logistic	61075	615	60460	0.787730153	0.810609906	FALSE	Pain, swelling or discharge of eye	sense organs
395.1	`16:20392332_G`	0.018101337	0.025025753	1.018266159	0.469490437	logistic	62818	5912	56906	0.479196937	0.808566016	FALSE	Nonrheumatic mitral valve disorders	circulatory system
348.8	`16:20392332_G`	0.030658365	0.042474786	1.031133172	0.470416521	logistic	56612	1992	54620	0.784827435	0.810835159	FALSE	Encephalopathy, not elsewhere classified	neurological
960	`16:20392332_G`	-0.026578069	0.03686737	0.97377202	0.470964671	logistic	59871	2598	57273	0.458492817	0.810409046	FALSE	Poisoning by antibiotics	injuries & poisonings
327.7	`16:20392332_G`	-0.027247932	0.037882439	0.973119944	0.471970832	logistic	55202	2387	52815	0.591209655	0.809889134	FALSE	Sleep related movement disorders	neurological
384.1	`16:20392332_G`	-0.182825485	0.254522239	0.832913499	0.472567097	logistic	62938	44	62894	0.765627225	0.80912962	FALSE	Myringitis	sense organs
377	`16:20392332_G`	-0.037178031	0.051964521	0.963504586	0.474330854	logistic	61849	1389	60460	0.605994609	0.810312212	FALSE	Disorders of optic nerve and visual pathways	sense organs
338.1	`16:20392332_G`	-0.022570407	0.03156306	0.977682399	0.474553847	logistic	63932	3453	60479	0.438072928	0.809039292	FALSE	Acute pain	neurological
681.7	`16:20392332_G`	-0.038688696	0.054124602	0.962050152	0.474727714	logistic	58132	1107	57025	0.773128666	0.810422831	FALSE	Cellulitis and abscess of trunk	dermatologic
723.1	`16:20392332_G`	-0.072809778	0.101872711	0.929777677	0.474786237	logistic	51604	307	51297	0.163090882	0.809801566	FALSE	Torticollis	musculoskeletal
722.1	`16:20392332_G`	-0.021751439	0.030445387	0.978483418	0.474954413	logistic	55204	3907	51297	0.33776377	0.809651475	FALSE	Displacement of intervertebral disc	musculoskeletal
385.3	`16:20392332_G`	0.089821646	0.126070208	1.093979151	0.476171795	logistic	63108	214	62894	0.747535577	0.809192178	FALSE	Cholesteatoma	sense organs
835	`16:20392332_G`	0.021516584	0.030258991	1.021749735	0.47703424	logistic	70974	3911	67063	0.753122789	0.809655649	FALSE	Internal derangement of knee	injuries & poisonings
333.1	`16:20392332_G`	0.040106944	0.056411016	1.040922089	0.477098382	logistic	55683	1063	54620	0.652559316	0.810812995	FALSE	Essential tremor	neurological
722.6	`16:20392332_G`	-0.016080782	0.022642267	0.984047824	0.477573452	logistic	59136	7839	51297	0.827934639	0.809599905	FALSE	Degeneration of intervertebral disc	musculoskeletal
574	`16:20392332_G`	0.018997309	0.02678254	1.019178906	0.47812784	logistic	72537	5010	67527	0.75518451	0.809524794	FALSE	Cholelithiasis and cholecystitis	digestive
752.11	`16:20392332_G`	-0.109840095	0.154993654	0.895977395	0.478526312	logistic	73803	126	73677	0.87614907	0.809316694	FALSE	Spina bifida	congenital anomalies
184	`16:20392332_G`	-0.048241226	0.06811444	0.952903894	0.478797556	logistic	69912	695	69217	0.808604178	0.808845406	FALSE	Cancer of other female genital organs	neoplasms
751.3	`16:20392332_G`	0.103432211	0.146244963	1.108970615	0.479409173	logistic	72149	161	71988	0.775164674	0.808943991	FALSE	Obstructive genitourinary defect	congenital anomalies
363.3	`16:20392332_G`	-0.076782759	0.108625954	0.926091017	0.479656819	logistic	62567	265	62302	0.848491959	0.810203462	FALSE	Chorioretinal scars	sense organs
286.13	`16:20392332_G`	0.213204462	0.301740807	1.237637675	0.47982661	logistic	58551	41	58510	0.264369706	0.809072433	FALSE	Congenital factor VIII disorder	hematopoietic
333.3	`16:20392332_G`	-0.138393204	0.196198723	0.87075624	0.480578388	logistic	54698	78	54620	0.66261188	0.810724341	FALSE	Tics and choreas	neurological
331.9	`16:20392332_G`	-0.068023941	0.09689128	0.934238106	0.482638852	logistic	54951	331	54620	0.71146579	0.810667686	FALSE	Cerebral degeneration, unspecified	neurological
972	`16:20392332_G`	-0.052824499	0.075247229	0.948546468	0.482671339	logistic	57836	563	57273	0.665988186	0.810481361	FALSE	Poisoning by agents primarily affecting the cardiovascular system	injuries & poisonings
736	`16:20392332_G`	-0.035477353	0.050659253	0.965144591	0.483731607	logistic	60801	1302	59499	0.586166703	0.809953784	FALSE	Other acquired deformities of limbs	musculoskeletal
255.12	`16:20392332_G`	0.133785392	0.191262965	1.143147464	0.484249584	logistic	64973	97	64876	0.55854665	0.808343466	FALSE	Hyperaldosteronism	endocrine/metabolic
742.1	`16:20392332_G`	-0.125270118	0.180341675	0.882258557	0.487289362	logistic	57027	92	56935	0.217326031	0.809853227	FALSE	Loose body in joint	musculoskeletal
735.1	`16:20392332_G`	-0.038319163	0.055208056	0.962405727	0.487628004	logistic	60579	1080	59499	0.544891283	0.810008419	FALSE	Flat foot	musculoskeletal
530.9	`16:20392332_G`	-0.044088834	0.063533038	0.956868951	0.487712751	logistic	44005	811	43194	0.495647728	0.810544256	FALSE	Heartburn	digestive
8.5	`16:20392332_G`	0.037647429	0.054359739	1.038365071	0.488585165	logistic	72619	1141	71478	0.79750143	0.809189055	FALSE	Bacterial enteritis	infectious diseases
218	`16:20392332_G`	0.024982422	0.036193106	1.025297098	0.490034713	logistic	68076	2800	65276	0.734289276	0.809051648	FALSE	Benign neoplasm of uterus	neoplasms
681	`16:20392332_G`	-0.01375066	0.019944505	0.986343449	0.490542618	logistic	67388	10363	57025	0.608867845	0.809765834	FALSE	Superficial cellulitis and abscess	dermatologic
204.22	`16:20392332_G`	-0.112719964	0.164120458	0.89340081	0.492200962	logistic	72697	113	72584	0.718036764	0.809318129	FALSE	Myeloid leukemia, chronic	neoplasms
706	`16:20392332_G`	0.014497066	0.021111913	1.014602658	0.492286276	logistic	68073	9305	58768	0.787849073	0.809292965	FALSE	Diseases of sebaceous glands	dermatologic
286.2	`16:20392332_G`	-0.019155066	0.027969632	0.981027226	0.493437137	logistic	64032	5522	58510	0.294604858	0.808541042	FALSE	Encounter for long-term (current) use of anticoagulants	hematopoietic
960.2	`16:20392332_G`	-0.034020842	0.049775093	0.96655136	0.494296462	logistic	58658	1385	57273	0.500616054	0.810435064	FALSE	Allergy/adverse effect of penicillin	injuries & poisonings
290.16	`16:20392332_G`	0.06480601	0.09481963	1.066952026	0.494312317	logistic	56872	383	56489	0.131475208	0.811119707	FALSE	Vascular dementia	mental disorders
722.9	`16:20392332_G`	0.034666208	0.050784283	1.035274085	0.49484898	logistic	52656	1359	51297	0.310806192	0.810050137	FALSE	Other and unspecified disc disorder	musculoskeletal
573.7	`16:20392332_G`	-0.029554233	0.043422875	0.970878223	0.496115528	logistic	58956	1823	57133	0.259138804	0.810163512	FALSE	Abnormal results of function study of liver	digestive
428.1	`16:20392332_G`	0.015672645	0.023030709	1.015796105	0.49618113	logistic	64403	7482	56921	0.624169948	0.80917038	FALSE	Congestive heart failure (CHF) NOS	circulatory system
327	`16:20392332_G`	-0.012662734	0.018608637	0.987417101	0.496203017	logistic	64682	11867	52815	0.720467579	0.809529699	FALSE	Sleep disorders	neurological
289.8	`16:20392332_G`	0.068179768	0.100423835	1.070557743	0.497188438	logistic	55677	335	55342	0.771349063	0.809328807	FALSE	Polycythemia, secondary	hematopoietic
609	`16:20392332_G`	0.067114048	0.098901836	1.069417436	0.497396072	logistic	61250	361	60889	0.454309853	0.809322449	FALSE	Male infertility and abnormal spermatozoa	genitourinary
519.2	`16:20392332_G`	0.081180814	0.119694653	1.084566983	0.497624237	logistic	67577	238	67339	0.931228021	0.809321219	FALSE	Respiratory complications	respiratory
625	`16:20392332_G`	0.022797606	0.033687467	1.023059458	0.498571879	logistic	70976	3409	67567	0.908425158	0.8096117	FALSE	Pain and other symptoms associated with female genital organs	genitourinary
274.2	`16:20392332_G`	0.041355752	0.061457798	1.042222813	0.501002632	logistic	70919	883	70036	0.840674486	0.808711347	FALSE	Crystal arthropathies	endocrine/metabolic
740.3	`16:20392332_G`	-0.04007596	0.059567408	0.96071646	0.501085139	logistic	48773	1179	47594	0.776516016	0.810325385	FALSE	Osteoarthrosis involving more than one site, but not specified as generalized	musculoskeletal
379.5	`16:20392332_G`	0.062875924	0.093479991	1.064894703	0.501193076	logistic	60854	394	60460	0.740851359	0.810587636	FALSE	Disorders of iris and ciliary body	sense organs
370.31	`16:20392332_G`	0.073241609	0.108949814	1.075990474	0.50142399	logistic	59642	288	59354	0.50405969	0.810293082	FALSE	Keratoconjunctivitis sicca	sense organs
245	`16:20392332_G`	0.033399647	0.049836295	1.033963677	0.502738465	logistic	58118	1390	56728	0.586971921	0.808226367	FALSE	Thyroiditis	endocrine/metabolic
278.1	`16:20392332_G`	-0.011577321	0.017280897	0.988489438	0.50289025	logistic	67964	15464	52500	0.852567941	0.809487376	FALSE	Obesity	endocrine/metabolic
371.21	`16:20392332_G`	0.037457165	0.055933733	1.038167526	0.50306793	logistic	60513	1159	59354	0.399108926	0.810230859	FALSE	Allergic conjunctivitis	sense organs
389.3	`16:20392332_G`	0.103122262	0.154145759	1.108626943	0.503500656	logistic	59409	147	59262	0.551387507	0.810180276	FALSE	Degenerative and vascular disorders of ear	sense organs
41.9	`16:20392332_G`	-0.052787829	0.079010025	0.948581253	0.504059814	logistic	64035	508	63527	0.770912364	0.810142891	FALSE	Infection with drug-resistant microorganisms	infectious diseases
715.3	`16:20392332_G`	0.182525687	0.273460893	1.200244981	0.504474898	logistic	58985	49	58936	0.431542144	0.80998559	FALSE	Spinal enthesopathy	musculoskeletal
110.1	`16:20392332_G`	-0.016582642	0.024846055	0.983554093	0.50450677	logistic	65944	6348	59596	0.39861068	0.809770411	FALSE	Dermatophytosis	infectious diseases
287.32	`16:20392332_G`	-0.053012869	0.079467848	0.948367808	0.504709321	logistic	59008	498	58510	0.30218552	0.808966581	FALSE	Secondary thrombocytopenia	hematopoietic
480.3	`16:20392332_G`	0.096628556	0.144900073	1.101451171	0.504859387	logistic	54232	164	54068	0.819688954	0.808839799	FALSE	Pneumonia due to fungus (mycoses)	respiratory
509.5	`16:20392332_G`	0.195233031	0.292925948	1.215594225	0.505096172	logistic	52226	42	52184	0.445924737	0.810008425	FALSE	Respiratory arrest	respiratory
627.3	`16:20392332_G`	0.028014202	0.04210633	1.028410289	0.505845563	logistic	59865	2331	57534	0.825418604	0.808794788	FALSE	Postmenopausal atrophic vaginitis	genitourinary
316.1	`16:20392332_G`	0.075635768	0.113891358	1.078569653	0.506623401	logistic	62951	259	62692	0.48189382	0.809272291	FALSE	Polyneuropathy due to drugs	mental disorders
524	`16:20392332_G`	0.067060609	0.10117329	1.069360289	0.507439964	logistic	66749	329	66420	0.657773631	0.809585162	FALSE	Dentofacial anomalies, including malocclusion	digestive
791	`16:20392332_G`	-0.062305842	0.094045604	0.939595475	0.507646549	logistic	77021	352	76669	0.806339335	0.809220862	FALSE	Gangrene	symptoms
498	`16:20392332_G`	0.080656182	0.121790844	1.083998134	0.507809988	logistic	52494	225	52269	0.853880354	0.809073418	FALSE	Acute bronchospasm	respiratory
286.7	`16:20392332_G`	-0.02942151	0.044537941	0.971007089	0.508872524	logistic	60208	1698	58510	0.399054155	0.809012091	FALSE	Other and unspecified coagulation defects	hematopoietic
283.1	`16:20392332_G`	-0.119397207	0.180822152	0.887455228	0.509060124	logistic	47271	91	47180	0.455971582	0.808772821	FALSE	Autoimmune hemolytic anemias	hematopoietic
153.3	`16:20392332_G`	0.044268749	0.067069662	1.04526323	0.509227313	logistic	57897	761	57136	0.276116201	0.810007427	FALSE	Malignant neoplasm of rectum, rectosigmoid junction, and anus	neoplasms
578	`16:20392332_G`	-0.014108164	0.021390014	0.985990889	0.509531229	logistic	65153	8550	56603	0.800649394	0.809617362	FALSE	Gastrointestinal hemorrhage	digestive
574.2	`16:20392332_G`	0.045048685	0.06843377	1.046078787	0.510357263	logistic	68240	713	67527	0.844473891	0.809525205	FALSE	Calculus of bile duct	digestive
512.3	`16:20392332_G`	0.037045847	0.056279226	1.037740597	0.510376972	logistic	34412	1196	33216	0.495084597	0.808584215	FALSE	Abnormal chest sounds	respiratory
189.12	`16:20392332_G`	0.095886006	0.145811817	1.100633591	0.510794512	logistic	74544	164	74380	0.692509819	0.809226765	FALSE	Malignant neoplasm of renal pelvis	neoplasms
705	`16:20392332_G`	-0.056618892	0.086154168	0.94495413	0.511064465	logistic	59196	428	58768	0.853684144	0.809269207	FALSE	Disorders of sweat glands	dermatologic
290.2	`16:20392332_G`	-0.042598797	0.064858406	0.958295784	0.511311554	logistic	57272	783	56489	0.187899313	0.811024584	FALSE	Delirium due to conditions classified elsewhere	mental disorders
287.2	`16:20392332_G`	-0.135073132	0.20595132	0.873652017	0.51192077	logistic	58581	71	58510	0.320867026	0.809025111	FALSE	Allergic purpura	hematopoietic
671	`16:20392332_G`	0.109791572	0.167584034	1.116045432	0.512375438	logistic	76981	125	76856	0.796918532	0.809199673	FALSE	Venous/cerebrovascular complications embolism in pregnancy and the puerperium	pregnancy complications
751.2	`16:20392332_G`	0.0358712	0.05483858	1.036522334	0.513032286	logistic	73117	1129	71988	0.787907023	0.809018423	FALSE	Congenital anomalies of urinary system	congenital anomalies
741.2	`16:20392332_G`	-0.025399793	0.038889295	0.974920068	0.513672006	logistic	59263	2328	56935	0.085650785	0.80961983	FALSE	Stiffness of joint	musculoskeletal
510.2	`16:20392332_G`	-0.072920684	0.11166824	0.929674565	0.513748637	logistic	64516	253	64263	0.623156014	0.808931118	FALSE	Lung transplant	respiratory
772	`16:20392332_G`	-0.03330672	0.051021177	0.967241842	0.513884014	logistic	65822	1247	64575	0.675181924	0.80948619	FALSE	Symptoms of the muscles	symptoms
443.7	`16:20392332_G`	-0.049432665	0.075832199	0.951769244	0.514485643	logistic	54908	552	54356	0.600961816	0.810218912	FALSE	Peripheral angiopathy in diseases classified elsewhere	circulatory system
870.4	`16:20392332_G`	-0.126660493	0.194554347	0.881032739	0.515027864	logistic	62005	80	61925	0.325813896	0.811039432	FALSE	Open wound of nose and sinus	injuries & poisonings
994.21	`16:20392332_G`	0.061010092	0.093787249	1.062909641	0.51535907	logistic	72203	385	71818	0.741289132	0.809502375	FALSE	Septic shock	injuries & poisonings
293	`16:20392332_G`	-0.057084974	0.087841316	0.944513807	0.515779595	logistic	70405	405	70000	0.87005181	0.809203892	FALSE	Symptoms involving head and neck	mental disorders
733.8	`16:20392332_G`	-0.04363845	0.067263521	0.957300007	0.516488058	logistic	53507	712	52795	0.138822892	0.810286505	FALSE	Malunion and nonunion of fracture	musculoskeletal
241	`16:20392332_G`	0.020318635	0.031358114	1.020526464	0.517014295	logistic	60461	3733	56728	0.663983336	0.80832272	FALSE	Nontoxic nodular goiter	endocrine/metabolic
795.82	`16:20392332_G`	0.184635707	0.285024966	1.202780196	0.517122182	logistic	76214	44	76170	0.773112444	0.809201721	FALSE	Elevated cancer antigen 125 [CA 125]	symptoms
556.1	`16:20392332_G`	-0.05678904	0.087787053	0.944793362	0.51769965	logistic	46529	408	46121	0.946159518	0.809538138	FALSE	Ulceration of intestine	digestive
364	`16:20392332_G`	-0.034101988	0.052739874	0.966472931	0.517886124	logistic	63629	1327	62302	0.867648258	0.809976583	FALSE	Corneal opacity and other disorders of cornea	sense organs
249	`16:20392332_G`	-0.04569236	0.070669237	0.955335816	0.517912553	logistic	51224	658	50566	0.89792082	0.811484851	FALSE	Secondary diabetes mellitus	endocrine/metabolic
622	`16:20392332_G`	-0.032888874	0.05089901	0.967646084	0.518176125	logistic	74939	1299	73640	0.815476536	0.808964625	FALSE	Polyp of female genital organs	genitourinary
540.1	`16:20392332_G`	-0.045930887	0.071179672	0.95510797	0.518745123	logistic	76865	625	76240	0.747585347	0.809445131	FALSE	Appendicitis	digestive
722.8	`16:20392332_G`	-0.047219312	0.073189468	0.953878178	0.518820009	logistic	51894	597	51297	0.355693601	0.809775697	FALSE	Postlaminectomy syndrome	musculoskeletal
290.1	`16:20392332_G`	-0.02192282	0.033983751	0.978315739	0.518864254	logistic	59735	3246	56489	0.11083939	0.810647024	FALSE	Dementias	mental disorders
686.2	`16:20392332_G`	-0.055528193	0.086116331	0.945985353	0.519053918	logistic	57451	426	57025	0.608194757	0.810481976	FALSE	Impetigo	dermatologic
452.1	`16:20392332_G`	0.088274638	0.1370672	1.092288065	0.519559533	logistic	46578	179	46399	0.533709936	0.809588218	FALSE	Iatrogenic pulmonary embolism and infarction	circulatory system
371.2	`16:20392332_G`	0.033332518	0.051809037	1.03389427	0.51998232	logistic	60742	1388	59354	0.455258681	0.810205459	FALSE	Conjunctivitis, noninfectious	sense organs
626.2	`16:20392332_G`	0.042018865	0.065336936	1.042914154	0.520152446	logistic	58383	849	57534	0.902811618	0.809079698	FALSE	Dysmenorrhea	genitourinary
772.1	`16:20392332_G`	-0.068370434	0.106603306	0.933914456	0.521292851	logistic	64849	274	64575	0.787572109	0.80963469	FALSE	Muscular wasting and disuse atrophy	symptoms
80	`16:20392332_G`	0.027474825	0.042871566	1.027855738	0.521611322	logistic	72233	1836	70397	0.735224806	0.809484585	FALSE	Postoperative infection	infectious diseases
279.11	`16:20392332_G`	0.043955344	0.06866131	1.044935691	0.522057989	logistic	68174	724	67450	0.680688823	0.808475372	FALSE	Deficiency of humoral immunity	endocrine/metabolic
427.2	`16:20392332_G`	-0.013698128	0.021413118	0.986395265	0.522362904	logistic	48399	10609	37790	0.825358657	0.80941755	FALSE	Atrial fibrillation and flutter	circulatory system
368.9	`16:20392332_G`	0.033109809	0.052091828	1.033664039	0.525034122	logistic	66585	1296	65289	0.851915851	0.809341443	FALSE	Subjective visual disturbances	sense organs
290.13	`16:20392332_G`	0.048829164	0.077161474	1.050040951	0.526852548	logistic	57108	619	56489	0.161627992	0.811112278	FALSE	Senile dementia	mental disorders
457.2	`16:20392332_G`	-0.054013579	0.085357095	0.947419241	0.526867241	logistic	46844	445	46399	0.566265906	0.80950602	FALSE	Encounter for long-term (current) use of antiplatelets/antithrombotics	circulatory system
526.9	`16:20392332_G`	-0.074153979	0.117284313	0.928528709	0.527218114	logistic	66643	223	66420	0.638331133	0.80949237	FALSE	Jaw disease NOS	digestive
253.5	`16:20392332_G`	0.085937174	0.136110579	1.089737862	0.527793645	logistic	65063	187	64876	0.615696971	0.808354979	FALSE	Pituitary dwarfism	endocrine/metabolic
288.3	`16:20392332_G`	0.053060548	0.084059296	1.054493491	0.527891712	logistic	56208	478	55730	0.685734355	0.809342087	FALSE	Eosinophilia	hematopoietic
427.21	`16:20392332_G`	-0.013740777	0.021773622	0.986353197	0.527991825	logistic	47907	10117	37790	0.811237205	0.809495481	FALSE	Atrial fibrillation	circulatory system
733.2	`16:20392332_G`	0.090322868	0.14378954	1.094527614	0.529898993	logistic	52963	168	52795	0.195559509	0.810433699	FALSE	Cyst of bone	musculoskeletal
495.1	`16:20392332_G`	-0.028983534	0.046248452	0.97143246	0.530861158	logistic	53818	1549	52269	0.875652201	0.808827901	FALSE	Chronic obstructive asthma	respiratory
184.2	`16:20392332_G`	-0.07981291	0.127541156	0.923289068	0.531458195	logistic	69408	191	69217	0.75988155	0.808883702	FALSE	Cancer of other female genital organs (excluding uterus and ovary)	neoplasms
459	`16:20392332_G`	0.018944168	0.030305364	1.019124748	0.531899253	logistic	62904	3938	58966	0.471956487	0.809010556	FALSE	Other disorders of circulatory system	circulatory system
743.22	`16:20392332_G`	0.08506104	0.13634124	1.088783524	0.532704144	logistic	55703	185	55518	0.420966269	0.810189756	FALSE	Pathologic fracture of femur	musculoskeletal
624.2	`16:20392332_G`	0.160496862	0.257623518	1.174094089	0.533291129	logistic	67621	54	67567	0.959069344	0.809460079	FALSE	Atrophy of female genital tract	genitourinary
313	`16:20392332_G`	0.022342114	0.035922183	1.022593568	0.533969033	logistic	72587	3309	69278	0.852027441	0.808974059	FALSE	Pervasive developmental disorders	mental disorders
960.1	`16:20392332_G`	-0.125392545	0.201689356	0.882150551	0.534131743	logistic	57348	75	57273	0.577528264	0.810586245	FALSE	Adverse effects of antibacterials (not penicillins)	injuries & poisonings
574.12	`16:20392332_G`	0.041230926	0.066474697	1.042092725	0.535093249	logistic	68287	760	67527	0.778801758	0.809517185	FALSE	Cholelithiasis with other cholecystitis	digestive
280	`16:20392332_G`	-0.014905483	0.024046555	0.985205054	0.535350368	logistic	53870	6690	47180	0.501239876	0.808251346	FALSE	Iron deficiency anemias	hematopoietic
696.2	`16:20392332_G`	-0.145661254	0.236068355	0.864450483	0.537214948	logistic	55352	52	55300	0.81315547	0.809013224	FALSE	Parapsoriasis	dermatologic
480.13	`16:20392332_G`	-0.099334667	0.16099257	0.905439637	0.537225502	logistic	54186	118	54068	0.820089321	0.808760565	FALSE	MRSA pneumonia	respiratory
521.2	`16:20392332_G`	-0.182306484	0.295803414	0.833345894	0.537690204	logistic	66452	32	66420	0.651230456	0.809531692	FALSE	Dental abrasion, erosion and attrition	digestive
251	`16:20392332_G`	-0.074458207	0.120819471	0.928246268	0.537712013	logistic	65088	212	64876	0.509662302	0.808267269	FALSE	Other disorders of pancreatic internal secretion	endocrine/metabolic
495.2	`16:20392332_G`	0.025089426	0.040745337	1.025406815	0.538051677	logistic	54377	2108	52269	0.806934911	0.80922081	FALSE	Asthma with exacerbation	respiratory
253.2	`16:20392332_G`	0.06802524	0.110572452	1.070392325	0.538416272	logistic	65155	279	64876	0.640610765	0.808364669	FALSE	Pituitary hypofunction	endocrine/metabolic
401.3	`16:20392332_G`	0.024977583	0.040618462	1.025292136	0.538599773	logistic	35015	2241	32774	0.084284296	0.809924318	FALSE	Other hypertensive complications	circulatory system
706.3	`16:20392332_G`	0.043995034	0.071759606	1.044977166	0.539817409	logistic	59420	652	58768	0.817728438	0.809390778	FALSE	Seborrhea	dermatologic
426.22	`16:20392332_G`	-0.104252205	0.170509087	0.900998032	0.540923353	logistic	37895	105	37790	0.335926991	0.810278401	FALSE	Mobitz II AV block	circulatory system
395.3	`16:20392332_G`	-0.030796027	0.05040507	0.96967334	0.541218894	logistic	58198	1292	56906	0.407385894	0.808197876	FALSE	Nonrheumatic tricuspid valve disorders	circulatory system
577.3	`16:20392332_G`	0.044448303	0.072978574	1.045450928	0.542484919	logistic	74018	635	73383	0.684068847	0.80947202	FALSE	Cyst and pseudocyst of pancreas	digestive
136	`16:20392332_G`	-0.036716029	0.0603359	0.96394983	0.542837946	logistic	73306	896	72410	0.828191775	0.809476714	FALSE	Other infectious and parasitic diseases	infectious diseases
433.5	`16:20392332_G`	-0.040656114	0.066865458	0.960159259	0.543168476	logistic	60638	725	59913	0.581448759	0.809813978	FALSE	Cerebral aneurysm	circulatory system
840.3	`16:20392332_G`	-0.036463148	0.060060186	0.964193626	0.543777825	logistic	59296	913	58383	0.293726424	0.810164261	FALSE	Joint/ligament sprain	injuries & poisonings
149.2	`16:20392332_G`	0.190836262	0.314770073	1.21026127	0.544334189	logistic	75287	38	75249	0.771331813	0.809123753	FALSE	Cancer of nasopharynx	neoplasms
459.1	`16:20392332_G`	0.054254593	0.089521378	1.055753355	0.544480353	logistic	59389	423	58966	0.293137456	0.808988196	FALSE	Hemorrhage NOS	circulatory system
859	`16:20392332_G`	-0.037001993	0.061083972	0.963674215	0.544676677	logistic	64251	857	63394	0.576526232	0.809458219	FALSE	Complication due to other implant and internal device	injuries & poisonings
276.1	`16:20392332_G`	-0.011192604	0.018504353	0.9888698	0.545269843	logistic	63223	12540	50683	0.881903396	0.809088465	FALSE	Electrolyte imbalance	endocrine/metabolic
560	`16:20392332_G`	-0.0202909	0.033585973	0.979913575	0.545745207	logistic	49210	3089	46121	0.963766205	0.809368015	FALSE	Intestinal obstruction without mention of hernia	digestive
217	`16:20392332_G`	0.028575995	0.047343823	1.028988205	0.546119961	logistic	58537	1547	56990	0.675013196	0.809368434	FALSE	Vascular hamartomas and non-neoplastic nevi	neoplasms
578.2	`16:20392332_G`	-0.019969896	0.033086815	0.980228182	0.546135857	logistic	59802	3199	56603	0.775301132	0.809805692	FALSE	Blood in stool	digestive
562.1	`16:20392332_G`	0.013580221	0.022505997	1.013672851	0.546239606	logistic	54973	8852	46121	0.801780131	0.808815237	FALSE	Diverticulosis	digestive
277.1	`16:20392332_G`	0.219345527	0.364267704	1.245261474	0.547071135	logistic	71358	28	71330	0.801598792	0.809411699	FALSE	Disorders of porphyrin metabolism	endocrine/metabolic
596.5	`16:20392332_G`	-0.026994048	0.044841902	0.973367035	0.547185679	logistic	68955	1640	67315	0.284809292	0.810267566	FALSE	Functional disorders of bladder	genitourinary
958.1	`16:20392332_G`	0.140439664	0.233632484	1.150779644	0.547764324	logistic	75923	66	75857	0.775814664	0.80901703	FALSE	Postoperative shock	injuries & poisonings
771.1	`16:20392332_G`	-0.017186323	0.02867645	0.98296052	0.548960614	logistic	66403	4388	62015	0.478206127	0.810061292	FALSE	Swelling of limb	symptoms
376	`16:20392332_G`	0.139872668	0.233704667	1.150127342	0.549505145	logistic	60523	63	60460	0.707125611	0.810592667	FALSE	Disorders of the orbit	sense organs
568.1	`16:20392332_G`	-0.05328939	0.089179291	0.948105601	0.550137953	logistic	60506	402	60104	0.643420888	0.81026675	FALSE	Peritoneal adhesions (postoperative) (postinfection)	digestive
550.5	`16:20392332_G`	0.029762854	0.049874387	1.030210195	0.550670103	logistic	63222	1365	61857	0.215883451	0.810287558	FALSE	Ventral hernia	digestive
110	`16:20392332_G`	-0.014430656	0.024259935	0.985672967	0.55195383	logistic	66326	6730	59596	0.322110848	0.809795555	FALSE	Dermatophytosis / Dermatomycosis	infectious diseases
614.5	`16:20392332_G`	-0.020108915	0.033920488	0.980091921	0.553298246	logistic	72263	3287	68976	0.735061164	0.809487566	FALSE	Inflammatory disease of cervix, vagina, and vulva	genitourinary
735.3	`16:20392332_G`	0.024224732	0.040905328	1.024520534	0.553706906	logistic	61645	2146	59499	0.551768854	0.810227918	FALSE	Hallux valgus (Bunion)	musculoskeletal
286.81	`16:20392332_G`	-0.035986397	0.060781023	0.964653415	0.553806172	logistic	59382	872	58510	0.179068631	0.80894884	FALSE	Primary hypercoagulable state	hematopoietic
656.26	`16:20392332_G`	-0.194772687	0.329193165	0.823021721	0.554073691	logistic	76468	27	76441	0.807731117	0.809181618	FALSE	Transitory tachypnea or apnea of newborn	pregnancy complications
225.2	`16:20392332_G`	0.148570305	0.251375311	1.160174361	0.554500441	logistic	73943	57	73886	0.789709254	0.809427532	FALSE	Benign neoplasm of spinal cord, meninges	neoplasms
711	`16:20392332_G`	0.046518215	0.079059365	1.047617161	0.55626652	logistic	59517	542	58975	0.271703567	0.810247492	FALSE	Arthropathy associated with infections	musculoskeletal
736.4	`16:20392332_G`	0.062406578	0.106089556	1.064395016	0.556368319	logistic	59797	298	59499	0.569877152	0.810191147	FALSE	Genu valgum or varum (acquired)	musculoskeletal
369.2	`16:20392332_G`	-0.054621575	0.092931631	0.946843389	0.556692821	logistic	59726	372	59354	0.450156028	0.810158055	FALSE	Eye infection, viral	sense organs
281.13	`16:20392332_G`	-0.176915555	0.302093316	0.837850534	0.558122747	logistic	47212	32	47180	0.448797147	0.808798611	FALSE	Folate-deficiency anemia	hematopoietic
386.2	`16:20392332_G`	-0.025428891	0.043441568	0.9748917	0.558306686	logistic	58918	1816	57102	0.496991274	0.809820428	FALSE	Peripheral or central vertigo	sense organs
10	`16:20392332_G`	0.080059878	0.136793661	1.083351935	0.558372806	logistic	63712	185	63527	0.804011661	0.810255525	FALSE	Tuberculosis	infectious diseases
681.3	`16:20392332_G`	-0.030605661	0.052352734	0.96985795	0.558813457	logistic	58226	1201	57025	0.768544755	0.810376808	FALSE	Cellulitis and abscess of arm/hand	dermatologic
695.2	`16:20392332_G`	0.084636204	0.144962835	1.088321068	0.559322848	logistic	55461	161	55300	0.815488827	0.809073042	FALSE	Bullous dermatoses	dermatologic
366.1	`16:20392332_G`	0.061778412	0.105998317	1.06372661	0.560011475	logistic	59856	356	59500	0.802048322	0.811280406	FALSE	Nonsenile Cataract	sense organs
573.1	`16:20392332_G`	0.191361177	0.329344531	1.210896721	0.561215888	logistic	57168	35	57133	0.320529023	0.81018227	FALSE	Chronic passive congestion of liver	digestive
110.11	`16:20392332_G`	-0.017494696	0.030122911	0.982657448	0.561390713	logistic	63678	4082	59596	0.358929251	0.809871541	FALSE	Dermatophytosis of nail	infectious diseases
364.4	`16:20392332_G`	-0.054781391	0.094433107	0.946692081	0.561841861	logistic	62661	359	62302	0.871606641	0.810192943	FALSE	Corneal degenerations	sense organs
260	`16:20392332_G`	-0.017494239	0.030300316	0.982657897	0.563695205	logistic	57848	3818	54030	0.517709343	0.809336537	FALSE	Protein-calorie malnutrition	endocrine/metabolic
38.1	`16:20392332_G`	0.045431451	0.078802223	1.046479267	0.56426038	logistic	64062	535	63527	0.791772769	0.810230714	FALSE	Gram negative septicemia	infectious diseases
198	`16:20392332_G`	-0.016157283	0.028053464	0.983972546	0.56465162	logistic	65293	4448	60845	0.836620172	0.808999433	FALSE	Secondary malignant neoplasm	neoplasms
818.2	`16:20392332_G`	0.069440387	0.120657576	1.071908159	0.564942255	logistic	73063	230	72833	0.873609964	0.809151007	FALSE	Subarachnoid hemorrhage (injury)	injuries & poisonings
614	`16:20392332_G`	-0.018286565	0.031853258	0.98187962	0.565908437	logistic	72757	3781	68976	0.704542594	0.809495994	FALSE	Inflammatory diseases of female pelvic organs	genitourinary
333	`16:20392332_G`	0.021129251	0.036827227	1.021354054	0.566143805	logistic	57175	2555	54620	0.482867484	0.81077394	FALSE	Extrapyramidal disease and abnormal movement disorders	neurological
327.71	`16:20392332_G`	-0.025254199	0.044031338	0.975062021	0.566271971	logistic	54540	1725	52815	0.65182439	0.810029336	FALSE	Restless legs syndrome	neurological
395.6	`16:20392332_G`	-0.02679498	0.04684831	0.973560821	0.567354561	logistic	58432	1526	56906	0.341221252	0.808204409	FALSE	Heart valve replaced	circulatory system
454.11	`16:20392332_G`	-0.023381815	0.040918997	0.976889422	0.567716937	logistic	48518	2119	46399	0.664752191	0.809256358	FALSE	Varicose veins of lower extremity, symptomtic	circulatory system
654.2	`16:20392332_G`	-0.114358621	0.201326678	0.891938031	0.570017877	logistic	76140	76	76064	0.789168297	0.809239559	FALSE	Rhesus isoimmunization in pregnancy	pregnancy complications
592.2	`16:20392332_G`	0.078042918	0.137846335	1.081169059	0.571285823	logistic	49637	186	49451	0.228229451	0.811330258	FALSE	Urethritis and urethral syndrome	genitourinary
420.1	`16:20392332_G`	-0.090480881	0.15997998	0.913491799	0.571681859	logistic	67410	122	67288	0.708512178	0.809019433	FALSE	Myocarditis	circulatory system
695.9	`16:20392332_G`	-0.048482702	0.085913726	0.952673819	0.572537422	logistic	55731	431	55300	0.856368056	0.808975256	FALSE	Unspecified erythematous condition	dermatologic
870.6	`16:20392332_G`	0.205442172	0.364217018	1.228067962	0.57270971	logistic	61953	28	61925	0.323451364	0.811082595	FALSE	Open wound of neck	injuries & poisonings
726.1	`16:20392332_G`	-0.013362984	0.023699646	0.986725905	0.572858001	logistic	54348	8482	45866	0.294500495	0.809928608	FALSE	Enthesopathy	musculoskeletal
371.33	`16:20392332_G`	-0.091564853	0.162939588	0.912502135	0.574146106	logistic	59472	118	59354	0.385306017	0.81021321	FALSE	Noninfectious dermatoses of eyelid	sense organs
227.3	`16:20392332_G`	-0.039943918	0.071103634	0.960843324	0.574272453	logistic	74400	647	73753	0.748291387	0.809227151	FALSE	Benign neoplasm of pituitary gland and craniopharyngeal duct (pouch)	neoplasms
840	`16:20392332_G`	-0.012750368	0.022729749	0.987330573	0.574828152	logistic	66816	8433	58383	0.614805292	0.809671336	FALSE	Sprains and strains	injuries & poisonings
496.3	`16:20392332_G`	0.030148294	0.053779254	1.030607355	0.575074764	logistic	53440	1171	52269	0.844603232	0.809159805	FALSE	Bronchiectasis	respiratory
317	`16:20392332_G`	0.020042736	0.035771586	1.02024494	0.575276428	logistic	65402	2710	62692	0.750677862	0.809256598	FALSE	Alcohol-related disorders	mental disorders
647.1	`16:20392332_G`	0.105335214	0.188134223	1.111082999	0.575551772	logistic	76853	99	76754	0.817802702	0.809129117	FALSE	Infections of genitourinary tract during pregnancy	pregnancy complications
528.7	`16:20392332_G`	0.144563863	0.258212287	1.155535489	0.575571943	logistic	68786	52	68734	0.772291877	0.809539732	FALSE	Sialolithiasis	digestive
227.1	`16:20392332_G`	-0.053505551	0.095573756	0.947900679	0.575591866	logistic	74101	348	73753	0.700006145	0.809206353	FALSE	Benign neoplasm of adrenal gland	neoplasms
279.2	`16:20392332_G`	0.038415409	0.068812682	1.039162821	0.576666448	logistic	68194	744	67450	0.645343053	0.808509546	FALSE	Autoimmune disease NEC	endocrine/metabolic
371	`16:20392332_G`	0.016117673	0.028876283	1.016248263	0.576733093	logistic	65282	5928	59354	0.24468553	0.809756135	FALSE	Inflammation of the eye	sense organs
250.5	`16:20392332_G`	-0.11268004	0.202408141	0.893436478	0.577734348	logistic	50639	73	50566	0.892937387	0.811489168	FALSE	Glycosuria or Acetonuria	endocrine/metabolic
615	`16:20392332_G`	-0.033961466	0.061237851	0.966608751	0.579179977	logistic	69865	889	68976	0.793916425	0.809461104	FALSE	Endometriosis	genitourinary
872	`16:20392332_G`	-0.060236537	0.108664988	0.941541797	0.579351292	logistic	62190	265	61925	0.378197555	0.811014633	FALSE	Traumatic amputation	injuries & poisonings
574.1	`16:20392332_G`	0.016101826	0.029157866	1.016232159	0.580791298	logistic	71691	4164	67527	0.76451228	0.809487941	FALSE	Cholelithiasis	digestive
255.22	`16:20392332_G`	-0.091037862	0.16499642	0.912983142	0.581115131	logistic	64990	114	64876	0.589763549	0.808293584	FALSE	Mineralocorticoid deficiency	endocrine/metabolic
285.1	`16:20392332_G`	0.018884396	0.034275676	1.019063834	0.581663699	logistic	50218	3038	47180	0.436851854	0.80879366	FALSE	Acute posthemorrhagic anemia	hematopoietic
656.3	`16:20392332_G`	-0.156356039	0.28394254	0.855254632	0.58186619	logistic	76478	37	76441	0.812454818	0.809180418	FALSE	Endocrine and metabolic disturbances of fetus and newborn	pregnancy complications
513.31	`16:20392332_G`	-0.062486753	0.113566752	0.939425507	0.582168158	logistic	71936	241	71695	0.90728676	0.809323565	FALSE	Apnea	respiratory
279.8	`16:20392332_G`	0.059008881	0.107575047	1.060784661	0.583323315	logistic	67748	298	67450	0.596930945	0.808429769	FALSE	Other specified disorders involving the immune mechanism	endocrine/metabolic
281.1	`16:20392332_G`	0.030776441	0.05613425	1.031254932	0.583509998	logistic	48268	1088	47180	0.551147061	0.80886923	FALSE	Megaloblastic anemia	hematopoietic
535.2	`16:20392332_G`	-0.043101463	0.078736761	0.957814202	0.584095579	logistic	62108	516	61592	0.654917212	0.809718555	FALSE	Atrophic gastritis	digestive
618.1	`16:20392332_G`	0.025293677	0.046243921	1.025616276	0.5844047	logistic	75776	1627	74149	0.790591824	0.809266786	FALSE	Prolapse of vaginal walls	genitourinary
253.1	`16:20392332_G`	-0.047133852	0.086515011	0.9539597	0.585887313	logistic	65309	433	64876	0.581805029	0.808303603	FALSE	Pituitary hyperfunction	endocrine/metabolic
523	`16:20392332_G`	0.026572732	0.048995032	1.026928935	0.587573533	logistic	67851	1431	66420	0.787674788	0.80951644	FALSE	Gingival and periodontal diseases	digestive
280.1	`16:20392332_G`	-0.013912292	0.025716854	0.986184037	0.588521695	logistic	52915	5735	47180	0.546915368	0.808315223	FALSE	Iron deficiency anemias, unspecified or not due to blood loss	hematopoietic
555.1	`16:20392332_G`	-0.025560602	0.047261121	0.974763305	0.588619372	logistic	47654	1533	46121	0.936710536	0.809711672	FALSE	Regional enteritis	digestive
471	`16:20392332_G`	-0.0386652	0.071509247	0.962072757	0.588712935	logistic	46053	633	45420	0.480118519	0.808796387	FALSE	Nasal polyps	respiratory
350.6	`16:20392332_G`	-0.055740771	0.103158679	0.945784279	0.588962508	logistic	62853	294	62559	0.801656485	0.810192035	FALSE	Disturbances of sensation of smell and taste	neurological
695.3	`16:20392332_G`	0.02066075	0.038319217	1.02087566	0.589766361	logistic	57696	2396	55300	0.793643542	0.809076886	FALSE	Rosacea	dermatologic
426.31	`16:20392332_G`	0.025216969	0.046804084	1.025537606	0.590040665	logistic	39552	1762	37790	0.072227741	0.810439422	FALSE	Right bundle branch block	circulatory system
604.1	`16:20392332_G`	0.054737042	0.101896051	1.056262826	0.591139747	logistic	61214	325	60889	0.444746056	0.809242984	FALSE	Redundant prepuce and phimosis/BXO	genitourinary
333.2	`16:20392332_G`	-0.055671479	0.10377072	0.945849816	0.591623103	logistic	54910	290	54620	0.710909216	0.81069022	FALSE	Myoclonus	neurological
711.3	`16:20392332_G`	-0.156216457	0.29130688	0.855374019	0.591778327	logistic	59011	36	58975	0.222054057	0.810170985	FALSE	Behcet's syndrome	musculoskeletal
303.4	`16:20392332_G`	-0.039667577	0.074446737	0.961108881	0.594150135	logistic	41802	601	41201	0.590782891	0.811193244	FALSE	Somatoform disorder	mental disorders
738.4	`16:20392332_G`	0.025289847	0.047496976	1.025612348	0.594413172	logistic	61028	1529	59499	0.701306703	0.810283804	FALSE	Acquired spondylolisthesis	musculoskeletal
528.3	`16:20392332_G`	0.145645603	0.274215468	1.156786154	0.595324802	logistic	68780	46	68734	0.773860711	0.809537656	FALSE	Cellulitis and abscess of oral soft tissues	digestive
327.1	`16:20392332_G`	-0.030286324	0.057169517	0.970167711	0.596275901	logistic	53821	1006	52815	0.556333422	0.810111295	FALSE	Hypersomnia	neurological
189.4	`16:20392332_G`	-0.053630377	0.101364235	0.947782364	0.596745936	logistic	74690	310	74380	0.702071465	0.809164547	FALSE	Malignant neoplasm of other urinary organs	neoplasms
620.1	`16:20392332_G`	-0.197554502	0.377139869	0.820735407	0.60040172	logistic	73661	21	73640	0.827544205	0.809050922	FALSE	Dysplasia of cervix	genitourinary
276.8	`16:20392332_G`	-0.105577905	0.20209828	0.899804371	0.601385781	logistic	50757	74	50683	0.472161958	0.809907993	FALSE	Polydipsia	endocrine/metabolic
275.5	`16:20392332_G`	0.019458853	0.037269235	1.019649411	0.601589772	logistic	69524	2466	67058	0.695813693	0.80941833	FALSE	Disorders of calcium/phosphorus metabolism	endocrine/metabolic
350.3	`16:20392332_G`	-0.020520792	0.039304309	0.979688326	0.60160048	logistic	65019	2460	62559	0.72520246	0.810001692	FALSE	Lack of coordination	neurological
711.1	`16:20392332_G`	0.048800142	0.094215896	1.050010477	0.604485608	logistic	59355	380	58975	0.218547171	0.810226603	FALSE	Pyogenic arthritis	musculoskeletal
604.3	`16:20392332_G`	-0.083998107	0.16232214	0.919432996	0.604822646	logistic	61006	117	60889	0.444122869	0.809215487	FALSE	Peyronie's disease	genitourinary
275.51	`16:20392332_G`	0.038590927	0.074652067	1.039345229	0.605195354	logistic	67661	603	67058	0.600718169	0.809432317	FALSE	Hypocalcemia	endocrine/metabolic
433.32	`16:20392332_G`	-0.195520983	0.378271934	0.822406087	0.605240325	logistic	59933	20	59913	0.445674857	0.80986268	FALSE	Moyamoya disease	circulatory system
525	`16:20392332_G`	0.025868414	0.050064887	1.026205905	0.605367175	logistic	67785	1365	66420	0.692022837	0.809456369	FALSE	Other diseases of the teeth and supporting structures	digestive
255.1	`16:20392332_G`	0.047401978	0.091756968	1.048543416	0.605432921	logistic	65278	402	64876	0.594796313	0.808373418	FALSE	Adrenal hyperfunction	endocrine/metabolic
427.3	`16:20392332_G`	0.013172065	0.025537626	1.013259199	0.606000727	logistic	44985	7195	37790	0.591259365	0.810170057	FALSE	Other specified cardiac dysrhythmias	circulatory system
586.4	`16:20392332_G`	0.02909838	0.056449805	1.029525874	0.60622217	logistic	53354	1056	52298	0.217339159	0.807305919	FALSE	Stricture/obstruction of ureter	genitourinary
753.2	`16:20392332_G`	0.04641854	0.090293572	1.047512745	0.607192805	logistic	74087	410	73677	0.851357704	0.809298527	FALSE	Congenital anomalies of posterior segment of eye	congenital anomalies
289.4	`16:20392332_G`	-0.015316952	0.02980526	0.984799756	0.607321233	logistic	59684	3954	55730	0.667281735	0.809169962	FALSE	Lymphadenitis	hematopoietic
565	`16:20392332_G`	-0.016460492	0.032083157	0.983674242	0.607911369	logistic	63524	3420	60104	0.572247536	0.8100403	FALSE	Anal and rectal conditions	digestive
830	`16:20392332_G`	0.016482151	0.032199489	1.016618731	0.608737673	logistic	70458	3395	67063	0.776269343	0.809638366	FALSE	Dislocation	injuries & poisonings
286	`16:20392332_G`	-0.014297363	0.027956325	0.985804359	0.609058501	logistic	63017	4507	58510	0.373402271	0.808908707	FALSE	Coagulation defects	hematopoietic
530.7	`16:20392332_G`	0.132097699	0.258682598	1.141219809	0.609592287	logistic	43246	52	43194	0.380769726	0.810733941	FALSE	Gastroesophageal laceration-hemorrhage syndrome	digestive
41.2	`16:20392332_G`	0.031019116	0.060785901	1.031505222	0.60984048	logistic	64435	908	63527	0.805244747	0.810273919	FALSE	Streptococcus infection	infectious diseases
851	`16:20392332_G`	0.031423698	0.061600351	1.031922635	0.609965947	logistic	64355	961	63394	0.38628236	0.809711755	FALSE	Complications of transplants and reattached limbs	injuries & poisonings
323	`16:20392332_G`	-0.05594345	0.109811619	0.945592608	0.610437344	logistic	75985	262	75723	0.717708851	0.80937027	FALSE	Encephalitis	neurological
496.21	`16:20392332_G`	0.023288596	0.045779993	1.023561893	0.610957717	logistic	53931	1662	52269	0.835612858	0.808968868	FALSE	Obstructive chronic bronchitis	respiratory
374.1	`16:20392332_G`	-0.037449827	0.073729674	0.963242745	0.611499448	logistic	60021	667	59354	0.42507024	0.810083138	FALSE	Ectropion or entropion	sense organs
275.3	`16:20392332_G`	-0.025050543	0.049348199	0.975260619	0.611714035	logistic	68400	1342	67058	0.672552571	0.809261696	FALSE	Disorders of magnesium metabolism	endocrine/metabolic
609.1	`16:20392332_G`	0.056937547	0.112823356	1.058589696	0.613796961	logistic	61166	277	60889	0.452077926	0.809313998	FALSE	Infertility, male	genitourinary
71	`16:20392332_G`	0.044777334	0.088887382	1.045794971	0.614434576	logistic	54767	443	54324	0.877400207	0.809273833	FALSE	Human immunodeficiency virus [HIV] disease	infectious diseases
117.1	`16:20392332_G`	0.09040309	0.179507904	1.094615423	0.614531101	logistic	59701	105	59596	0.567972262	0.81029631	FALSE	Histoplasmosis	infectious diseases
470	`16:20392332_G`	0.0210947	0.041963254	1.021318766	0.615179018	logistic	47410	1990	45420	0.646381189	0.808932715	FALSE	Septal Deviations/Turbinate Hypertrophy	respiratory
564.9	`16:20392332_G`	-0.189663264	0.377475276	0.827237647	0.615349503	logistic	46141	20	46121	0.911403482	0.80960534	FALSE	Personal history of diseases of digestive system	digestive
531.5	`16:20392332_G`	-0.060173239	0.119978394	0.941601398	0.615995386	logistic	72453	219	72234	0.817232147	0.809738727	FALSE	Gastrojejunal ulcer	digestive
411.3	`16:20392332_G`	0.013250205	0.026482213	1.013338378	0.61683318	logistic	56186	5528	50658	0.80591905	0.809614495	FALSE	Angina pectoris	circulatory system
755.61	`16:20392332_G`	-0.060512742	0.12106659	0.941281776	0.617194622	logistic	73709	216	73493	0.79247457	0.809277022	FALSE	Congenital hip dysplasia and deformity	congenital anomalies
415.2	`16:20392332_G`	0.015942985	0.03205174	1.016070752	0.618897125	logistic	64120	3390	60730	0.718839189	0.809622583	FALSE	Chronic pulmonary heart disease	circulatory system
279	`16:20392332_G`	0.014056906	0.028290853	1.014156169	0.619279993	logistic	72132	4682	67450	0.885097363	0.808815782	FALSE	Disorders involving the immune mechanism	endocrine/metabolic
335	`16:20392332_G`	0.037493063	0.075460089	1.038204795	0.619288124	logistic	55221	601	54620	0.746414253	0.81084189	FALSE	Multiple sclerosis	neurological
750.2	`16:20392332_G`	-0.043524172	0.087658698	0.957409411	0.619528585	logistic	72400	412	71988	0.676935152	0.808867403	FALSE	Lower gastrointestinal congenital anomalies	congenital anomalies
362.4	`16:20392332_G`	0.02671094	0.0540213	1.027070875	0.620986993	logistic	62559	1244	61315	0.832607491	0.810522866	FALSE	Retinal vascular changes and abnomalities	sense organs
636.1	`16:20392332_G`	-0.061765825	0.125089938	0.94010301	0.621467685	logistic	75108	204	74904	0.846352476	0.809015018	FALSE	Threatened premature labor	pregnancy complications
755.3	`16:20392332_G`	0.135984061	0.275620545	1.145663633	0.621748222	logistic	73539	46	73493	0.804508103	0.809318865	FALSE	Congenital anomaly of fingers/toes	congenital anomalies
972.1	`16:20392332_G`	0.087090613	0.176953579	1.090995534	0.622601685	logistic	57379	106	57273	0.637285536	0.810636296	FALSE	Cardiac rhythm regulators causing adverse effects in therapeutic use	injuries & poisonings
568	`16:20392332_G`	0.032450255	0.065959803	1.032982506	0.622740436	logistic	60883	779	60104	0.685651329	0.810390421	FALSE	Other disorders of peritoneum	digestive
367.1	`16:20392332_G`	-0.016628456	0.033808261	0.983509034	0.622828254	logistic	67218	5160	62058	0.924236984	0.810132703	FALSE	Myopia	sense organs
939.1	`16:20392332_G`	0.098740847	0.200781375	1.103780215	0.622872825	logistic	48351	84	48267	0.805175448	0.808514819	FALSE	Contact and allergic dermatitis of eyelid	dermatologic
496.1	`16:20392332_G`	0.020486789	0.041709743	1.020698083	0.623302589	logistic	54244	1975	52269	0.816803711	0.809084876	FALSE	Emphysema	respiratory
327.72	`16:20392332_G`	-0.064435509	0.131823654	0.937596579	0.624982724	logistic	52993	178	52815	0.626949853	0.810276829	FALSE	Sleep related leg cramps	neurological
522	`16:20392332_G`	0.029672395	0.060713172	1.030117008	0.625032319	logistic	67368	948	66420	0.718294785	0.809457012	FALSE	Diseases of pulp and periapical tissues	digestive
433.31	`16:20392332_G`	0.014062489	0.028793127	1.014161831	0.625268367	logistic	64253	4340	59913	0.704551158	0.809892145	FALSE	Transient cerebral ischemia	circulatory system
575.1	`16:20392332_G`	-0.045125158	0.092435101	0.955877839	0.625420891	logistic	67897	370	67527	0.846963934	0.809439298	FALSE	Cholangitis	digestive
474.2	`16:20392332_G`	0.024784974	0.051072851	1.025094675	0.627473004	logistic	46906	1486	45420	0.534357862	0.80903296	FALSE	Chronic tonsillitis and adenoiditis	respiratory
271.3	`16:20392332_G`	-0.024835698	0.051304732	0.97547017	0.628327656	logistic	76091	1282	74809	0.854277215	0.809234995	FALSE	Intestinal disaccharidase deficiencies and disaccharide malabsorption	endocrine/metabolic
427.7	`16:20392332_G`	-0.01477909	0.030553285	0.985329584	0.628587962	logistic	41783	3993	37790	0.563098637	0.810114161	FALSE	Tachycardia NOS	circulatory system
603	`16:20392332_G`	-0.033692549	0.069754136	0.966868723	0.629082486	logistic	61608	719	60889	0.458991736	0.809083236	FALSE	Other disorders of testis	genitourinary
626.11	`16:20392332_G`	0.02789865	0.057778403	1.028291462	0.629197971	logistic	58620	1086	57534	0.918427869	0.809118048	FALSE	Absent or infrequent menstruation	genitourinary
614.51	`16:20392332_G`	0.044359954	0.092098076	1.045358568	0.630047535	logistic	69384	408	68976	0.790849439	0.809574253	FALSE	Cervicitis and endocervicitis	genitourinary
580.32	`16:20392332_G`	-0.035383776	0.073716249	0.965234911	0.631227619	logistic	53054	756	52298	0.182819995	0.80736608	FALSE	Nephritis and nephropathy with pathological lesion	genitourinary
530.2	`16:20392332_G`	-0.037977684	0.079224362	0.962734425	0.631676311	logistic	43710	516	43194	0.451844438	0.81061542	FALSE	Esophageal bleeding (varices/hemorrhage)	digestive
590	`16:20392332_G`	0.024658555	0.051493506	1.024965092	0.632033043	logistic	50784	1333	49451	0.31652059	0.811416982	FALSE	Pyelonephritis	genitourinary
526.42	`16:20392332_G`	0.048680147	0.101687432	1.049884488	0.632135462	logistic	66749	329	66420	0.672762764	0.809592653	FALSE	Arthralgia/ankylosis of temporomandibular joint	digestive
910	`16:20392332_G`	-0.10143212	0.212017783	0.90354251	0.632356094	logistic	77079	67	77012	0.746466754	0.809435774	FALSE	Superficial injury, infected	injuries & poisonings
79	`16:20392332_G`	-0.014327613	0.029973588	0.985774539	0.632644554	logistic	58366	4042	54324	0.855051324	0.809118322	FALSE	Viral infection	infectious diseases
626.13	`16:20392332_G`	0.022524906	0.047221381	1.022780507	0.63335749	logistic	59324	1790	57534	0.854928374	0.809132897	FALSE	Irregular menstrual cycle	genitourinary
696.41	`16:20392332_G`	0.020464091	0.043166857	1.020674916	0.635450347	logistic	54270	1855	52415	0.606260886	0.809121061	FALSE	Psoriasis vulgaris	dermatologic
282	`16:20392332_G`	-0.046011498	0.09709787	0.955030981	0.635594593	logistic	47528	348	47180	0.419537438	0.80880744	FALSE	Hereditary hemolytic anemias	hematopoietic
286.8	`16:20392332_G`	-0.027970917	0.059128294	0.972416647	0.636174159	logistic	59436	926	58510	0.186030896	0.808962582	FALSE	Hypercoagulable state	hematopoietic
818.1	`16:20392332_G`	0.042240811	0.089446434	1.043145649	0.63675049	logistic	73246	413	72833	0.835573687	0.809149988	FALSE	Subdural hemorrhage (injury)	injuries & poisonings
253.11	`16:20392332_G`	-0.094046663	0.200673766	0.910240287	0.639316616	logistic	64953	77	64876	0.568219757	0.808299848	FALSE	Acromegaly and gigantism	endocrine/metabolic
447.1	`16:20392332_G`	0.030832023	0.066094654	1.031312253	0.640869909	logistic	55140	784	54356	0.724030974	0.810328255	FALSE	Stricture of artery	circulatory system
609.11	`16:20392332_G`	0.132821071	0.285313744	1.142045635	0.641554558	logistic	60935	46	60889	0.460210454	0.809272175	FALSE	Azoospermia and oligospermia	genitourinary
260.3	`16:20392332_G`	-0.031514244	0.067732987	0.968977154	0.641736874	logistic	54739	709	54030	0.424219232	0.809532509	FALSE	Adult failure to thrive	endocrine/metabolic
579.8	`16:20392332_G`	0.022577968	0.048596242	1.022834779	0.642215671	logistic	58095	1492	56603	0.838218732	0.810095533	FALSE	Nonspecific abnormal findings in stool contents	digestive
425.1	`16:20392332_G`	0.013849145	0.029872525	1.013945488	0.64292855	logistic	71257	3969	67288	0.742413376	0.809190676	FALSE	Primary/intrinsic cardiomyopathies	circulatory system
411.9	`16:20392332_G`	-0.040224406	0.086827347	0.960573856	0.643171665	logistic	51088	430	50658	0.747832512	0.809495381	FALSE	Other acute and subacute forms of ischemic heart disease	circulatory system
647.3	`16:20392332_G`	-0.16460645	0.356380344	0.848227458	0.644164366	logistic	76778	24	76754	0.784101507	0.809098961	FALSE	Major puerperal infection	pregnancy complications
790	`16:20392332_G`	-0.018046842	0.03935426	0.982115027	0.646540088	logistic	65259	2271	62988	0.663326734	0.809145099	FALSE	Nonspecific findings on examination of blood	symptoms
290.3	`16:20392332_G`	-0.017323458	0.037815352	0.98282573	0.646875929	logistic	58976	2487	56489	0.104691222	0.810846785	FALSE	Other persistent mental disorders due to conditions classified elsewhere	mental disorders
962	`16:20392332_G`	0.030677529	0.066985275	1.031152933	0.646970964	logistic	58029	756	57273	0.572410375	0.810689483	FALSE	Poisoning by hormones and synthetic substitutes	injuries & poisonings
740.2	`16:20392332_G`	-0.016712954	0.036604291	0.983425932	0.647969674	logistic	50375	2781	47594	0.522263019	0.810471464	FALSE	Osteoarthrosis, generalized	musculoskeletal
535.6	`16:20392332_G`	-0.040321644	0.088390002	0.960480456	0.648261414	logistic	61999	407	61592	0.600172125	0.809722737	FALSE	Duodenitis	digestive
621	`16:20392332_G`	0.043717109	0.096190712	1.044686781	0.649480732	logistic	74005	365	73640	0.8053353	0.809080468	FALSE	Endometrial hyperplasia	genitourinary
520.1	`16:20392332_G`	-0.114211724	0.251897232	0.892069063	0.650256395	logistic	66466	46	66420	0.658327124	0.809534198	FALSE	Hereditary disturbances in tooth structure	digestive
250.41	`16:20392332_G`	-0.016480589	0.036706267	0.983654472	0.653441965	logistic	53213	2647	50566	0.909009739	0.81112698	FALSE	Impaired fasting glucose	endocrine/metabolic
529.1	`16:20392332_G`	-0.075935176	0.169410617	0.926876289	0.653986128	logistic	68840	106	68734	0.76242578	0.809500291	FALSE	Glossitis	digestive
674	`16:20392332_G`	0.148071971	0.330714533	1.159596351	0.654345551	logistic	76889	33	76856	0.786659611	0.809179467	FALSE	Other complications of the puerperium NEC	pregnancy complications
444.2	`16:20392332_G`	-0.072477111	0.162029646	0.930087035	0.654652896	logistic	54472	116	54356	0.691209168	0.810287854	FALSE	Embolism and thrombosis of abdominal aorta	circulatory system
389.5	`16:20392332_G`	0.058554242	0.131028123	1.060302497	0.65495953	logistic	59462	200	59262	0.536898968	0.810181292	FALSE	Disorders of acoustic nerve	sense organs
731.1	`16:20392332_G`	-0.081176577	0.181957609	0.922030868	0.655504025	logistic	52890	95	52795	0.181542262	0.81037058	FALSE	Osteitis deformans [Paget's disease of bone]	musculoskeletal
78	`16:20392332_G`	0.013895331	0.031282625	1.01399232	0.656907493	logistic	57998	3674	54324	0.898007274	0.809208938	FALSE	Viral warts & HPV	infectious diseases
783	`16:20392332_G`	-0.008834139	0.019954801	0.991204767	0.65797734	logistic	68319	9732	58587	0.88358726	0.809218519	FALSE	Fever of unknown origin	symptoms
441.1	`16:20392332_G`	0.050922314	0.115311297	1.052241146	0.658773376	logistic	54606	250	54356	0.707442669	0.810341354	FALSE	Acute vascular insufficiency of intestine	circulatory system
420.21	`16:20392332_G`	0.049322937	0.111725096	1.05055956	0.658874988	logistic	67559	271	67288	0.661039147	0.809077991	FALSE	Acute pericarditis	circulatory system
972.6	`16:20392332_G`	-0.067131939	0.152497177	0.935071821	0.659779525	logistic	57406	133	57273	0.633445043	0.810577292	FALSE	Antihypertensive agents causing adverse effects	injuries & poisonings
740.12	`16:20392332_G`	-0.037760394	0.08589369	0.962943641	0.660213957	logistic	48026	432	47594	0.758806545	0.810613001	FALSE	Osteoarthrosis, localized, secondary	musculoskeletal
278.3	`16:20392332_G`	0.047687114	0.108574552	1.048842436	0.660508813	logistic	52795	295	52500	0.900351674	0.810351359	FALSE	Localized adiposity	endocrine/metabolic
691	`16:20392332_G`	0.038074933	0.086909529	1.038809071	0.661314889	logistic	55744	444	55300	0.805861988	0.809091561	FALSE	Congenital anomalies of skin	dermatologic
285.22	`16:20392332_G`	-0.02704792	0.061953993	0.973314599	0.662415432	logistic	48033	853	47180	0.568410334	0.808725251	FALSE	Anemia in neoplastic disease	hematopoietic
619	`16:20392332_G`	0.013071362	0.029959681	1.013157165	0.662620218	logistic	73704	4330	69374	0.637384246	0.808999512	FALSE	Noninflammatory female genital disorders	genitourinary
365.11	`16:20392332_G`	-0.02508287	0.05775968	0.975229091	0.664097739	logistic	63343	1041	62302	0.890084208	0.810065832	FALSE	Primary open angle glaucoma	sense organs
292.4	`16:20392332_G`	-0.014501572	0.033555191	0.985603069	0.665617317	logistic	59592	3103	56489	0.423396017	0.81098134	FALSE	Altered mental status	mental disorders
250.22	`16:20392332_G`	-0.014154093	0.032878601	0.985945605	0.666835155	logistic	53935	3369	50566	0.927482784	0.811365533	FALSE	Type 2 diabetes with renal manifestations	endocrine/metabolic
601.12	`16:20392332_G`	0.044530877	0.103540897	1.045537259	0.667137395	logistic	63306	319	62987	0.438985285	0.809291378	FALSE	Chronic prostatitis	genitourinary
741.1	`16:20392332_G`	0.054987355	0.128141245	1.056527255	0.667839395	logistic	57145	210	56935	0.193059865	0.809904629	FALSE	Ankylosis of joint	musculoskeletal
525.2	`16:20392332_G`	0.060162773	0.140655115	1.062009399	0.668845839	logistic	66586	166	66420	0.657568671	0.809547052	FALSE	Atrophy of edentulous alveolar ridge	digestive
355	`16:20392332_G`	-0.038589195	0.090238061	0.962145882	0.668914929	logistic	61248	394	60854	0.183608372	0.809438676	FALSE	Complex regional/central pain syndrome	neurological
508	`16:20392332_G`	0.010242003	0.023973398	1.010294632	0.669216432	logistic	59038	6854	52184	0.413440636	0.810427182	FALSE	Pulmonary collapse; interstitial and compensatory emphysema	respiratory
602.3	`16:20392332_G`	0.100507443	0.235543515	1.105731871	0.669594681	logistic	63048	61	62987	0.373881667	0.809288161	FALSE	Dysplasia of prostate	genitourinary
442.11	`16:20392332_G`	-0.017956994	0.042246943	0.982203272	0.670801421	logistic	56618	2262	54356	0.585988963	0.8099456	FALSE	Abdominal aortic aneurysm	circulatory system
70.2	`16:20392332_G`	0.051902683	0.122317389	1.053273236	0.67132668	logistic	54548	224	54324	0.870354564	0.809268901	FALSE	Viral hepatitis B	infectious diseases
709	`16:20392332_G`	0.019492688	0.045954416	1.019683911	0.671438606	logistic	55851	1668	54183	0.753135288	0.809269306	FALSE	Diffuse diseases of connective tissue	dermatologic
180.1	`16:20392332_G`	-0.052708295	0.124266009	0.9486567	0.671451334	logistic	65295	205	65090	0.774035599	0.808476912	FALSE	Cervical cancer	neoplasms
783.1	`16:20392332_G`	0.080080072	0.188810646	1.083373813	0.671471729	logistic	58684	97	58587	0.756601571	0.809377343	FALSE	Postprocedural fever	symptoms
338	`16:20392332_G`	0.008870966	0.020933617	1.008910429	0.671736111	logistic	69355	8876	60479	0.823042608	0.809415327	FALSE	Pain	neurological
276.14	`16:20392332_G`	-0.011631092	0.027488504	0.988436287	0.672203556	logistic	55666	4983	50683	0.665762413	0.809371969	FALSE	Hypopotassemia	endocrine/metabolic
327.4	`16:20392332_G`	-0.010631608	0.025157866	0.989424708	0.67259021	logistic	58670	5855	52815	0.777434241	0.810064769	FALSE	Insomnia	neurological
770	`16:20392332_G`	0.009900698	0.023477975	1.009949872	0.673242886	logistic	71658	6900	64758	0.687136132	0.809323453	FALSE	Myalgia and myositis unspecified	symptoms
198.2	`16:20392332_G`	-0.022685017	0.053862009	0.977570353	0.67363156	logistic	61974	1129	60845	0.825400565	0.809129635	FALSE	Secondary malignancy of respiratory organs	neoplasms
426.32	`16:20392332_G`	-0.018391841	0.043682837	0.981776256	0.673732231	logistic	39694	1904	37790	0.273072477	0.81010984	FALSE	Left bundle branch block	circulatory system
229	`16:20392332_G`	-0.041846963	0.099660408	0.959016534	0.674561748	logistic	76154	324	75830	0.812883372	0.809458466	FALSE	Benign neoplasm of unspecified sites	neoplasms
289	`16:20392332_G`	-0.017087336	0.040740947	0.983057824	0.674913361	logistic	57759	2029	55730	0.512102558	0.809129313	FALSE	Other diseases of blood and blood-forming organs	hematopoietic
601	`16:20392332_G`	0.020537172	0.048980271	1.020749511	0.675000714	logistic	64605	1618	62987	0.643305302	0.809163377	FALSE	Inflammatory diseases of prostate	genitourinary
368.3	`16:20392332_G`	-0.036254163	0.086578615	0.964395149	0.67540419	logistic	65722	433	65289	0.88170728	0.809295213	FALSE	Anisometropia	sense organs
276.42	`16:20392332_G`	0.051678547	0.123634141	1.053037186	0.675950217	logistic	50902	219	50683	0.428138354	0.809958351	FALSE	Alkalosis	endocrine/metabolic
155.1	`16:20392332_G`	0.044591725	0.106725552	1.04560088	0.676081094	logistic	68637	295	68342	0.451377371	0.808856739	FALSE	Malignant neoplasm of liver, primary	neoplasms
272.1	`16:20392332_G`	0.006503498	0.015606102	1.006524692	0.676877459	logistic	71430	36282	35148	0.665930335	0.809281814	FALSE	Hyperlipidemia	endocrine/metabolic
315	`16:20392332_G`	0.016352045	0.039305093	1.016486471	0.67738904	logistic	72327	3049	69278	0.723576218	0.808812753	FALSE	Develomental delays and disorders	mental disorders
216.1	`16:20392332_G`	0.022133617	0.053211672	1.022380383	0.677443534	logistic	58228	1238	56990	0.587565479	0.809258432	FALSE	Screening for malignant neoplasms of the skin	neoplasms
278.11	`16:20392332_G`	-0.010148101	0.024418783	0.989903218	0.677713082	logistic	59344	6844	52500	0.773360259	0.809896535	FALSE	Morbid obesity	endocrine/metabolic
446.6	`16:20392332_G`	0.095465672	0.230796562	1.100171054	0.679141006	logistic	54421	65	54356	0.690305113	0.810339759	FALSE	Polyarteritis nodosa	circulatory system
427.41	`16:20392332_G`	0.037997362	0.091903919	1.038728493	0.679279445	logistic	38196	406	37790	0.233298317	0.810398995	FALSE	Ventricular fibrillation and flutter	circulatory system
781.2	`16:20392332_G`	-0.033274562	0.080671152	0.967272947	0.67999377	logistic	70671	521	70150	0.79612916	0.809822983	FALSE	Abnormal posture	symptoms
440.2	`16:20392332_G`	-0.013237756	0.03209736	0.986849478	0.680027892	logistic	58023	3667	54356	0.636713116	0.810014994	FALSE	Atherosclerosis of the extremities	circulatory system
275	`16:20392332_G`	0.010316506	0.025017949	1.010369904	0.680072521	logistic	72807	5749	67058	0.827138873	0.809317785	FALSE	Disorders of mineral metabolism	endocrine/metabolic
804	`16:20392332_G`	-0.01638307	0.039801905	0.983750402	0.680621466	logistic	62222	2159	60063	0.687802317	0.810758253	FALSE	Fracture of hand or wrist	injuries & poisonings
446.8	`16:20392332_G`	-0.115550427	0.280756735	0.890875647	0.680656249	logistic	54396	40	54356	0.68271607	0.810316935	FALSE	Thrombotic microangiopathy	circulatory system
994.2	`16:20392332_G`	-0.012444117	0.030266488	0.987632991	0.680961315	logistic	75534	3716	71818	0.861511981	0.80929118	FALSE	Sepsis	injuries & poisonings
560.1	`16:20392332_G`	0.026064834	0.063397319	1.026407492	0.68097381	logistic	46954	833	46121	0.951807071	0.809664778	FALSE	Paralytic ileus	digestive
755.6	`16:20392332_G`	-0.044420615	0.108074802	0.956551533	0.68105984	logistic	73768	275	73493	0.774110703	0.809280447	FALSE	Other congenital anomalies of lower limb, including pelvic girdle	congenital anomalies
649.1	`16:20392332_G`	0.038266713	0.093334344	1.039008313	0.68180884	logistic	75468	390	75078	0.789483132	0.808872635	FALSE	Diabetes or abnormal glucose tolerance complicating pregnancy	pregnancy complications
578.8	`16:20392332_G`	-0.01493131	0.036422095	0.985179609	0.681841174	logistic	59215	2612	56603	0.61753675	0.809972135	FALSE	Hemorrhage of rectum and anus	digestive
281.11	`16:20392332_G`	0.033326378	0.081397896	1.033887922	0.682227397	logistic	47686	506	47180	0.491405225	0.808832781	FALSE	Pernicious anemia	hematopoietic
560.2	`16:20392332_G`	0.077090263	0.188696076	1.080139569	0.682875838	logistic	46215	94	46121	0.898790881	0.809639727	FALSE	Impaction of intestine	digestive
433	`16:20392332_G`	0.00758768	0.018582096	1.00761654	0.683029317	logistic	71732	11819	59913	0.687363936	0.809750181	FALSE	Cerebrovascular disease	circulatory system
348.4	`16:20392332_G`	-0.056936369	0.139828479	0.944654177	0.683870493	logistic	54782	162	54620	0.741372294	0.810731627	FALSE	Cerebral cysts	neurological
272	`16:20392332_G`	0.006332666	0.015570514	1.00635276	0.684221817	logistic	71670	36522	35148	0.686954445	0.809229803	FALSE	Disorders of lipoid metabolism	endocrine/metabolic
714.1	`16:20392332_G`	-0.014057081	0.03458836	0.986041259	0.684440827	logistic	61852	2916	58936	0.496662108	0.80989297	FALSE	Rheumatoid arthritis	musculoskeletal
575.9	`16:20392332_G`	0.06656127	0.164281317	1.068826449	0.6853552	logistic	67653	126	67527	0.820306963	0.80949847	FALSE	Nonspecific abnormal findings on radiological and other examination of biliary tract	digestive
270.1	`16:20392332_G`	-0.051642661	0.12843913	0.94966816	0.68762598	logistic	69528	191	69337	0.698600405	0.808983431	FALSE	Disturbances of amino-acid transport	endocrine/metabolic
317.1	`16:20392332_G`	0.016690598	0.041522359	1.016830664	0.687708669	logistic	64669	1977	62692	0.720462312	0.809228533	FALSE	Alcoholism	mental disorders
361	`16:20392332_G`	-0.023068775	0.057655633	0.977195275	0.689073204	logistic	63326	1024	62302	0.877345135	0.810117487	FALSE	Retinal detachments and defects	sense organs
204.4	`16:20392332_G`	-0.032991091	0.082455248	0.96754718	0.6890762	logistic	73059	475	72584	0.758042528	0.80932534	FALSE	Multiple myeloma	neoplasms
761	`16:20392332_G`	-0.008541055	0.021361664	0.991495316	0.689281015	logistic	70535	8675	61860	0.611480131	0.80891047	FALSE	Cervicalgia	symptoms
749	`16:20392332_G`	-0.025586894	0.064118846	0.974737676	0.689853276	logistic	76204	851	75353	0.82885731	0.80935384	FALSE	Congenital anomalies of face and neck	congenital anomalies
729.1	`16:20392332_G`	-0.052434207	0.131403914	0.948916751	0.689870523	logistic	46055	189	45866	0.145736204	0.810780588	FALSE	Rheumatism, unspecified and fibrositis	musculoskeletal
396	`16:20392332_G`	0.014082581	0.035315405	1.014182208	0.690065661	logistic	59702	2796	56906	0.592957277	0.808272755	FALSE	Abnormal heart sounds	circulatory system
227.2	`16:20392332_G`	-0.054464017	0.136790106	0.946992584	0.690514038	logistic	73921	168	73753	0.74082769	0.809215243	FALSE	Benign neoplasm of parathyroid gland	neoplasms
444.5	`16:20392332_G`	0.089818609	0.22593478	1.093975828	0.690967675	logistic	54421	65	54356	0.660297784	0.810330571	FALSE	Atheroembolism	circulatory system
165.1	`16:20392332_G`	-0.016998665	0.042784601	0.983144997	0.69114034	logistic	76435	1797	74638	0.804502949	0.809262772	FALSE	Cancer of bronchus; lung	neoplasms
681.2	`16:20392332_G`	-0.030353042	0.07660572	0.970102986	0.691939625	logistic	57571	546	57025	0.659362844	0.810477497	FALSE	Cellulitis and abscess of face/neck	dermatologic
727.4	`16:20392332_G`	-0.019503317	0.049306011	0.980685642	0.692432175	logistic	47370	1504	45866	0.4228557	0.810650201	FALSE	Ganglion and cyst of synovium, tendon, and bursa	musculoskeletal
427.42	`16:20392332_G`	-0.031999572	0.080928987	0.968506997	0.692545426	logistic	38291	501	37790	0.324727919	0.810268732	FALSE	Cardiac arrest	circulatory system
519.1	`16:20392332_G`	0.071754074	0.181491935	1.074391091	0.692579572	logistic	67441	102	67339	0.920204662	0.809292567	FALSE	Tracheostomy complications	respiratory
242.3	`16:20392332_G`	-0.060244767	0.15240479	0.941534049	0.692625598	logistic	56859	131	56728	0.611313277	0.808042702	FALSE	Exophthalmos	endocrine/metabolic
277.7	`16:20392332_G`	0.025951331	0.065966029	1.026290999	0.694020764	logistic	72095	765	71330	0.788828137	0.809431999	FALSE	Dysmetabolic syndrome X	endocrine/metabolic
223	`16:20392332_G`	0.050712411	0.129209247	1.0520203	0.694701495	logistic	46217	207	46010	0.187411014	0.810015795	FALSE	Benign neoplasm of kidney and other urinary organs	neoplasms
425.12	`16:20392332_G`	0.044960942	0.114729478	1.045987005	0.695142027	logistic	67547	259	67288	0.679830212	0.809081084	FALSE	Other hypertrophic cardiomyopathy	circulatory system
425.11	`16:20392332_G`	0.040982518	0.104622404	1.041833892	0.695266312	logistic	67599	311	67288	0.670699322	0.809087413	FALSE	Hypertrophic obstructive cardiomyopathy	circulatory system
701.4	`16:20392332_G`	-0.03979551	0.101990065	0.960985931	0.696396005	logistic	59797	308	59489	0.737319582	0.80994866	FALSE	Keloid scar	dermatologic
218.1	`16:20392332_G`	0.014439156	0.037026579	1.014543904	0.696560701	logistic	67920	2644	65276	0.724464958	0.808988516	FALSE	Uterine leiomyoma	neoplasms
458.9	`16:20392332_G`	0.011682574	0.029966551	1.011751081	0.696644659	logistic	62948	3982	58966	0.526222034	0.809048739	FALSE	Hypotension NOS	circulatory system
379.3	`16:20392332_G`	0.031750023	0.081448669	1.032259432	0.696672352	logistic	61133	673	60460	0.719317984	0.810511508	FALSE	Aphakia and other disorders of lens	sense organs
726.2	`16:20392332_G`	0.024871907	0.063996097	1.025183793	0.697537111	logistic	46724	858	45866	0.201239794	0.810857375	FALSE	Synoviopathy	musculoskeletal
348.7	`16:20392332_G`	-0.060104943	0.154830648	0.941665707	0.697869535	logistic	54752	132	54620	0.731965009	0.810737507	FALSE	Coma	neurological
433.6	`16:20392332_G`	-0.019895746	0.051288034	0.980300868	0.698073911	logistic	61194	1281	59913	0.542772057	0.809760761	FALSE	Acute, but ill-defined cerebrovascular disease	circulatory system
184.1	`16:20392332_G`	-0.031266734	0.08064209	0.969217016	0.698221578	logistic	69716	499	69217	0.827872764	0.808888921	FALSE	Malignant neoplasm of ovary and other uterine adnexa	neoplasms
284	`16:20392332_G`	-0.020129263	0.052072824	0.980071978	0.699082086	logistic	48393	1213	47180	0.609894734	0.808712004	FALSE	Aplastic anemia	hematopoietic
411.2	`16:20392332_G`	-0.008856358	0.022913192	0.991182744	0.699113159	logistic	58332	7674	50658	0.809414894	0.809127066	FALSE	Myocardial infarction	circulatory system
961.1	`16:20392332_G`	-0.024440613	0.063553324	0.97585564	0.700557057	logistic	58125	852	57273	0.635098404	0.810537634	FALSE	Poisoning/allergy of sulfonamides	injuries & poisonings
803.3	`16:20392332_G`	0.029474423	0.077038225	1.029913093	0.702020239	logistic	60622	559	60063	0.649194634	0.810943222	FALSE	Fracture of clavicle or scapula	injuries & poisonings
362	`16:20392332_G`	0.010406505	0.027256302	1.010460841	0.702608381	logistic	68305	6990	61315	0.564069057	0.809699144	FALSE	Other retinal disorders	sense organs
958	`16:20392332_G`	0.032109145	0.084245877	1.032630206	0.703102257	logistic	76330	473	75857	0.754424836	0.809039696	FALSE	Certain early complications of trauma or procedure	injuries & poisonings
559	`16:20392332_G`	-0.033136296	0.087223666	0.967406697	0.704019428	logistic	46546	425	46121	0.926656671	0.809596958	FALSE	Ileostomy status	digestive
401.21	`16:20392332_G`	0.014887841	0.03941585	1.014999216	0.70564453	logistic	35272	2498	32774	0.2456282	0.809721592	FALSE	Hypertensive heart disease	circulatory system
433.12	`16:20392332_G`	-0.03100012	0.082226473	0.969475457	0.706166917	logistic	60390	477	59913	0.424696416	0.809794668	FALSE	Cerebral atherosclerosis	circulatory system
377.1	`16:20392332_G`	0.029891557	0.079316286	1.030342795	0.706273695	logistic	61055	595	60460	0.686274071	0.810531488	FALSE	Optic atrophy	sense organs
429.2	`16:20392332_G`	-0.015771189	0.041993066	0.984352525	0.707239188	logistic	58987	2066	56921	0.664461967	0.808957906	FALSE	Abnormal function study of cardiovascular system	circulatory system
442.8	`16:20392332_G`	0.037944921	0.101818155	1.038674022	0.709391513	logistic	54680	324	54356	0.728692528	0.810360278	FALSE	Aneurysm of other specified artery	circulatory system
732	`16:20392332_G`	0.036869137	0.099013766	1.037557234	0.70962204	logistic	53138	343	52795	0.137912563	0.810418156	FALSE	Osteochondropathies	musculoskeletal
702.2	`16:20392332_G`	0.007312112	0.01966011	1.007338911	0.7099477	logistic	68046	11896	56150	0.778361277	0.809254034	FALSE	Seborrheic keratosis	dermatologic
327.41	`16:20392332_G`	-0.026921579	0.072472767	0.973437576	0.710286259	logistic	53435	620	52815	0.610184963	0.810274165	FALSE	Organic or persistent insomnia	neurological
270.38	`16:20392332_G`	-0.036158345	0.097412017	0.96448756	0.710496187	logistic	69678	341	69337	0.771103854	0.808999971	FALSE	Other specified disorders of plasma protein metabolism	endocrine/metabolic
447.7	`16:20392332_G`	-0.023318083	0.062842663	0.976951682	0.710596576	logistic	55183	827	54356	0.669808824	0.81020423	FALSE	Aortic ectasia	circulatory system
133	`16:20392332_G`	0.088762948	0.239909569	1.092821571	0.711393646	logistic	72468	58	72410	0.825495102	0.809509025	FALSE	Arthropod-borne diseases	infectious diseases
580.14	`16:20392332_G`	-0.038133744	0.103544706	0.962584192	0.712662307	logistic	52655	357	52298	0.232732509	0.807340234	FALSE	Chronic glomerulonephritis, NOS	genitourinary
987	`16:20392332_G`	0.135167107	0.367289442	1.14472806	0.712863911	logistic	76802	25	76777	0.867737635	0.809516679	FALSE	Toxic effect of other gases, fumes, or vapors	injuries & poisonings
277.51	`16:20392332_G`	-0.028020686	0.076567146	0.972368252	0.714393236	logistic	71872	542	71330	0.758455941	0.809306823	FALSE	Lipoprotein disorders	endocrine/metabolic
440	`16:20392332_G`	0.009155931	0.025053646	1.009197974	0.714773271	logistic	60927	6571	54356	0.665259267	0.810133438	FALSE	Atherosclerosis	circulatory system
601.8	`16:20392332_G`	-0.071656442	0.196382767	0.930850642	0.715199851	logistic	63067	80	62987	0.388058716	0.809266336	FALSE	Other inflammatory disorders of male genital organs	genitourinary
656.4	`16:20392332_G`	0.141774064	0.388734115	1.152316269	0.715330112	logistic	76465	24	76441	0.812943929	0.809200288	FALSE	Hemorrhage of fetus or newborn	pregnancy complications
575.6	`16:20392332_G`	-0.048197891	0.132164691	0.952945189	0.715349886	logistic	67709	182	67527	0.812501607	0.80946403	FALSE	Cholesterolosis of gallbladder	digestive
724	`16:20392332_G`	0.013113475	0.036101632	1.013199834	0.716427292	logistic	54143	2846	51297	0.396425484	0.809910792	FALSE	Other and unspecified disorders of back	musculoskeletal
208	`16:20392332_G`	-0.006891772	0.019016198	0.993131922	0.717041284	logistic	70943	11995	58948	0.577353805	0.809149599	FALSE	Benign neoplasm of colon	neoplasms
250.21	`16:20392332_G`	-0.053525115	0.147854216	0.947882134	0.717342482	logistic	50710	144	50566	0.896583083	0.811496746	FALSE	Type 2 diabetes with ketoacidosis	endocrine/metabolic
451	`16:20392332_G`	0.01550148	0.042892498	1.015622251	0.717798161	logistic	48396	1997	46399	0.506028082	0.80958137	FALSE	Phlebitis and thrombophlebitis	circulatory system
300.3	`16:20392332_G`	0.028273225	0.078589817	1.028676706	0.719028975	logistic	41764	563	41201	0.556391069	0.811368643	FALSE	Obsessive-compulsive disorders	mental disorders
916	`16:20392332_G`	-0.008527838	0.023712922	0.991508421	0.719125106	logistic	70057	7403	62654	0.546909247	0.809276732	FALSE	Contusion	injuries & poisonings
724.2	`16:20392332_G`	0.022565434	0.062804218	1.022821959	0.71937212	logistic	52192	895	51297	0.362618445	0.809884657	FALSE	Disorders of coccyx	musculoskeletal
185	`16:20392332_G`	0.012588503	0.035038232	1.012668072	0.719386346	logistic	66292	3305	62987	0.379245515	0.809200205	FALSE	Cancer of prostate	neoplasms
742.8	`16:20392332_G`	0.075996172	0.21169966	1.078958444	0.719609246	logistic	57012	77	56935	0.211947569	0.80990844	FALSE	Articular cartilage disorder	musculoskeletal
513.3	`16:20392332_G`	0.025479185	0.071259773	1.025806554	0.720677442	logistic	72343	648	71695	0.904419309	0.809373402	FALSE	Hypoventilation	respiratory
976	`16:20392332_G`	-0.108678035	0.304370844	0.89701918	0.72104841	logistic	57305	32	57273	0.609364355	0.810609894	FALSE	Poisoning by agents primarily affecting skin & mucous membrane, ophthalmological, otorhinolaryngological, & dental drugs	injuries & poisonings
649	`16:20392332_G`	0.018188047	0.051023464	1.018354457	0.721492829	logistic	76450	1372	75078	0.81344091	0.808979725	FALSE	Other conditions or status of the mother complicating pregnancy, childbirth, or the puerperium	pregnancy complications
751.1	`16:20392332_G`	0.029858563	0.083872072	1.0303088	0.721839621	logistic	72465	477	71988	0.680543716	0.808928448	FALSE	Congenital anomalies of genital organs	congenital anomalies
715	`16:20392332_G`	0.019821602	0.055682285	1.020019355	0.721857932	logistic	60019	1083	58936	0.428891258	0.810001833	FALSE	Other inflammatory spondylopathies	musculoskeletal
736.3	`16:20392332_G`	-0.089451305	0.251489344	0.914432793	0.722075534	logistic	59548	49	59499	0.578406478	0.810169947	FALSE	Acquired deformities of hip	musculoskeletal
527.7	`16:20392332_G`	0.029812667	0.083860541	1.030261513	0.722212864	logistic	69200	466	68734	0.795931815	0.809530347	FALSE	Disturbance of salivary secretion	digestive
275.11	`16:20392332_G`	-0.062884725	0.177333285	0.939051717	0.722879381	logistic	67157	99	67058	0.612899789	0.809372068	FALSE	Hereditary hemochromatosis	hematopoietic
750	`16:20392332_G`	-0.022609631	0.063791617	0.977644051	0.72301703	logistic	72779	791	71988	0.660701705	0.808852828	FALSE	Digestive congenital anomalies	congenital anomalies
716.2	`16:20392332_G`	0.0470555	0.13317879	1.048180181	0.723844219	logistic	59163	188	58975	0.242964686	0.810193871	FALSE	Unspecified monoarthritis	musculoskeletal
281.12	`16:20392332_G`	0.025041302	0.071615068	1.025357468	0.726589926	logistic	47833	653	47180	0.561146711	0.808845358	FALSE	Other vitamin B12 deficiency anemia	hematopoietic
519.9	`16:20392332_G`	0.01337313	0.038264319	1.013462951	0.726718858	logistic	69662	2323	67339	0.931601768	0.809322156	FALSE	Symptoms involving respiratory system and other chest symptoms	respiratory
619.1	`16:20392332_G`	-0.028851121	0.083335737	0.971561099	0.72918981	logistic	69841	467	69374	0.726930975	0.808837216	FALSE	Noninflammatory disorders of ovary, fallopian tube, and broad ligament	genitourinary
117	`16:20392332_G`	-0.025259578	0.072981426	0.975056776	0.729260293	logistic	60206	610	59596	0.65076907	0.81025147	FALSE	Mycoses	infectious diseases
260.6	`16:20392332_G`	0.022273123	0.064394103	1.022523021	0.729427171	logistic	54836	806	54030	0.36213585	0.809595886	FALSE	Anorexia	endocrine/metabolic
382	`16:20392332_G`	0.01521699	0.044167317	1.015333358	0.730447317	logistic	64637	1743	62894	0.769268775	0.809165029	FALSE	Otalgia	sense organs
455	`16:20392332_G`	0.008558398	0.024901564	1.008595126	0.731080062	logistic	53985	7586	46399	0.553864678	0.809085857	FALSE	Hemorrhoids	circulatory system
190	`16:20392332_G`	0.06313927	0.184483263	1.065175175	0.732163279	logistic	73984	98	73886	0.808440559	0.809418253	FALSE	Cancer of eye	neoplasms
729.3	`16:20392332_G`	-0.036781147	0.108216313	0.963887062	0.733942818	logistic	46160	294	45866	0.059991813	0.810734402	FALSE	Panniculitis	musculoskeletal
362.22	`16:20392332_G`	0.024139523	0.071171919	1.02443324	0.734480151	logistic	62008	693	61315	0.852754206	0.810548639	FALSE	Macular degeneration, wet	sense organs
567	`16:20392332_G`	0.018374744	0.054206475	1.018544598	0.734627122	logistic	61252	1148	60104	0.726887191	0.810381702	FALSE	Peritonitis and retroperitoneal infections	digestive
990	`16:20392332_G`	-0.018743499	0.055561122	0.981431068	0.735853686	logistic	70976	1069	69907	0.73244638	0.809400361	FALSE	Effects radiation NOS	injuries & poisonings
504	`16:20392332_G`	0.021695595	0.06433823	1.021932656	0.73595742	logistic	52998	814	52184	0.461122706	0.810049436	FALSE	Other alveolar and parietoalveolar pneumonopathy	respiratory
696.4	`16:20392332_G`	0.013572834	0.040455041	1.013665363	0.737244816	logistic	54527	2112	52415	0.590845759	0.809094577	FALSE	Psoriasis	dermatologic
386.21	`16:20392332_G`	-0.086468064	0.257893845	0.917164839	0.73740974	logistic	57149	47	57102	0.650524782	0.810022923	FALSE	Central origin vertigo	sense organs
292.3	`16:20392332_G`	0.012383039	0.036960134	1.012460026	0.737596635	logistic	59092	2603	56489	0.058270571	0.811158871	FALSE	Memory loss	mental disorders
580.1	`16:20392332_G`	-0.023396673	0.069863695	0.976874907	0.737707848	logistic	53270	972	52298	0.212130324	0.807433828	FALSE	Glomerulonephritis	genitourinary
571.81	`16:20392332_G`	-0.025968367	0.077670606	0.974365912	0.738123241	logistic	57669	536	57133	0.308523671	0.81011462	FALSE	Portal hypertension	digestive
134.1	`16:20392332_G`	-0.09324024	0.279115228	0.910974621	0.738336966	logistic	72449	39	72410	0.827526735	0.809493575	FALSE	Intestinal helminthiases	infectious diseases
283	`16:20392332_G`	0.042680705	0.1280542	1.043604623	0.738906427	logistic	47383	203	47180	0.498345558	0.808844944	FALSE	Acquired hemolytic anemias	hematopoietic
965.1	`16:20392332_G`	-0.020163402	0.060498465	0.98003852	0.738917031	logistic	58187	914	57273	0.472660396	0.810541874	FALSE	Opiates and related narcotics causing adverse effects in therapeutic use	injuries & poisonings
429.1	`16:20392332_G`	-0.021514807	0.064614508	0.978714986	0.739155596	logistic	57704	783	56921	0.596362653	0.80909469	FALSE	Heart transplant/surgery	circulatory system
259.4	`16:20392332_G`	-0.046768373	0.140636769	0.954308415	0.739476054	logistic	65044	168	64876	0.56819146	0.808314372	FALSE	Precocious sexual development and puberty NEC	endocrine/metabolic
260.1	`16:20392332_G`	0.044415741	0.133844779	1.045416888	0.740006186	logistic	54217	187	54030	0.341556803	0.80961691	FALSE	Cachexia	endocrine/metabolic
871.4	`16:20392332_G`	-0.04338199	0.131025359	0.957545547	0.740571869	logistic	62110	185	61925	0.329194865	0.81103687	FALSE	Open wound of toe(s)	injuries & poisonings
636	`16:20392332_G`	-0.019031756	0.05759903	0.981148204	0.741084145	logistic	75928	1024	74904	0.830644965	0.809049363	FALSE	Early or threatened labor; hemorrhage in early pregnancy	pregnancy complications
782.3	`16:20392332_G`	-0.006739552	0.020458305	0.993283108	0.741831701	logistic	68992	9692	59300	0.799308447	0.809521394	FALSE	Edema	symptoms
750.11	`16:20392332_G`	0.052116205	0.158723562	1.053498157	0.742650268	logistic	72118	130	71988	0.729976081	0.80891733	FALSE	Esophageal atresia/tracheoesophageal fistula	congenital anomalies
702.4	`16:20392332_G`	-0.067831217	0.207353156	0.934418175	0.74357037	logistic	49828	73	49755	0.692972671	0.809574938	FALSE	Degenerative skin disorders	dermatologic
603.2	`16:20392332_G`	-0.045169792	0.139111317	0.955835175	0.745406243	logistic	61056	167	60889	0.485855877	0.809183373	FALSE	Spermatocele	genitourinary
418.1	`16:20392332_G`	-0.015591469	0.048268762	0.984529449	0.746684914	logistic	44212	1485	42727	0.0330299	0.809192075	FALSE	Precordial pain	circulatory system
270.21	`16:20392332_G`	-0.096356072	0.299520108	0.908140595	0.74767883	logistic	69371	34	69337	0.733514556	0.808997996	FALSE	Disorders of urea cycle metabolism	endocrine/metabolic
686.1	`16:20392332_G`	0.026096543	0.081151258	1.026440039	0.74777163	logistic	57530	505	57025	0.715094859	0.810559708	FALSE	Carbuncle and furuncle	dermatologic
447	`16:20392332_G`	0.01156319	0.035965958	1.011630302	0.747828679	logistic	57110	2754	54356	0.760103358	0.810269655	FALSE	Other disorders of arteries and arterioles	circulatory system
459.9	`16:20392332_G`	0.011297619	0.035176812	1.011361678	0.748084101	logistic	61826	2860	58966	0.406697346	0.808915343	FALSE	Circulatory disease NEC	circulatory system
41.11	`16:20392332_G`	-0.021984312	0.068674181	0.978255582	0.74887369	logistic	64211	684	63527	0.781970749	0.810164925	FALSE	Methicillin sensitive Staphylococcus aureus	infectious diseases
687	`16:20392332_G`	-0.016794646	0.052471123	0.983345598	0.748912179	logistic	53063	1265	51798	0.589586926	0.808906394	FALSE	Symptoms affecting skin	dermatologic
514.2	`16:20392332_G`	0.012025942	0.037606207	1.012098544	0.749130496	logistic	63723	2487	61236	0.627993138	0.80873468	FALSE	Solitary pulmonary nodule	respiratory
353.1	`16:20392332_G`	-0.030361021	0.095050041	0.970095246	0.749406958	logistic	61209	355	60854	0.172295305	0.809439788	FALSE	Nerve plexus lesions	neurological
427	`16:20392332_G`	0.004982126	0.01561512	1.004994557	0.749682685	logistic	65278	27488	37790	0.639677472	0.810020221	FALSE	Cardiac dysrhythmias	circulatory system
521.1	`16:20392332_G`	0.013785214	0.043381809	1.013880668	0.75066332	logistic	68261	1841	66420	0.848324574	0.809422657	FALSE	Dental caries	digestive
145.2	`16:20392332_G`	-0.040648069	0.128499709	0.960166983	0.751753486	logistic	75442	193	75249	0.736554085	0.809091753	FALSE	Cancer of tongue	neoplasms
333.4	`16:20392332_G`	-0.02674839	0.085063434	0.97360618	0.753177559	logistic	55066	446	54620	0.656544012	0.810718047	FALSE	Torsion dystonia	neurological
537	`16:20392332_G`	-0.013013812	0.041418787	0.987070501	0.753368605	logistic	63536	1944	61592	0.491528903	0.8096827	FALSE	Other disorders of stomach and duodenum	digestive
687.4	`16:20392332_G`	0.007476503	0.023926175	1.007504522	0.754674122	logistic	59001	7203	51798	0.79065024	0.808935442	FALSE	Disturbance of skin sensation	dermatologic
751.11	`16:20392332_G`	-0.049679508	0.159431924	0.951534335	0.755342055	logistic	72114	126	71988	0.748888478	0.808906731	FALSE	Congenital anomalies of female genital organs	congenital anomalies
752.2	`16:20392332_G`	-0.023583501	0.075957193	0.976692417	0.756192848	logistic	74258	581	73677	0.850995596	0.809306741	FALSE	Other specified congenital anomalies of nervous system	congenital anomalies
818	`16:20392332_G`	0.020946529	0.067475455	1.021167448	0.756232588	logistic	73555	722	72833	0.871423005	0.809142818	FALSE	Intracranial hemorrhage (injury)	injuries & poisonings
277.6	`16:20392332_G`	-0.0869431	0.280122545	0.916729256	0.756275628	logistic	71369	39	71330	0.802082228	0.809392033	FALSE	Other deficiencies of circulating enzymes	endocrine/metabolic
165	`16:20392332_G`	-0.012978589	0.042211776	0.98710527	0.758490442	logistic	76491	1853	74638	0.807689866	0.809278216	FALSE	Cancer within the respiratory system	neoplasms
427.11	`16:20392332_G`	-0.013133577	0.042794341	0.986952292	0.758919607	logistic	39700	1910	37790	0.315257492	0.810239295	FALSE	Paroxysmal supraventricular tachycardia	circulatory system
224.1	`16:20392332_G`	-0.021594654	0.070414971	0.978636842	0.759089223	logistic	74528	642	73886	0.827528725	0.809293152	FALSE	Benign neoplasm of eye, uveal	neoplasms
497	`16:20392332_G`	0.010168517	0.033178887	1.010220392	0.759242611	logistic	55707	3438	52269	0.927126666	0.808937835	FALSE	Bronchitis	respiratory
334.2	`16:20392332_G`	-0.041255974	0.135378217	0.95958347	0.76055959	logistic	54796	176	54620	0.660617829	0.810743485	FALSE	Anterior horn cell disease	neurological
735.2	`16:20392332_G`	-0.011503913	0.037764618	0.988562004	0.760654471	logistic	61921	2422	59499	0.579338552	0.810007913	FALSE	Acquired toe deformities	musculoskeletal
512.1	`16:20392332_G`	0.013659387	0.044914478	1.013753103	0.761036535	logistic	35020	1804	33216	0.515117759	0.808166762	FALSE	Wheezing	respiratory
994	`16:20392332_G`	-0.008895286	0.029294167	0.99114416	0.761391635	logistic	75816	3998	71818	0.850613956	0.809314657	FALSE	Sepsis and SIRS	injuries & poisonings
359.2	`16:20392332_G`	-0.020444888	0.06744705	0.979762692	0.761794594	logistic	67859	711	67148	0.600560445	0.809133645	FALSE	Myopathy	neurological
444	`16:20392332_G`	-0.015598463	0.051941836	0.984522563	0.763943488	logistic	55600	1244	54356	0.520440611	0.810179856	FALSE	Arterial embolism and thrombosis	circulatory system
526.41	`16:20392332_G`	-0.029231845	0.098143625	0.971191273	0.765819467	logistic	66754	334	66420	0.637739028	0.809532013	FALSE	Temporomandibular joint disorder, unspecified	digestive
942	`16:20392332_G`	0.048523378	0.163159197	1.049719912	0.766161925	logistic	48392	125	48267	0.801240142	0.80852207	FALSE	Infusion and transfusion reaction	injuries & poisonings
204.21	`16:20392332_G`	-0.030266098	0.102603288	0.970187334	0.768007816	logistic	72890	306	72584	0.760992576	0.809329126	FALSE	Myeloid leukemia, acute	neoplasms
70.4	`16:20392332_G`	0.027194529	0.09293616	1.027567676	0.769816323	logistic	54706	382	54324	0.869228712	0.809253098	FALSE	Chronic hepatitis	infectious diseases
597.2	`16:20392332_G`	0.030793141	0.105365662	1.031272154	0.770095294	logistic	67614	299	67315	0.320268905	0.810364717	FALSE	Urinary complications NEC	genitourinary
626.4	`16:20392332_G`	-0.031147431	0.106677494	0.969332653	0.770303804	logistic	57832	298	57534	0.843512949	0.808929312	FALSE	Premenstrual tension syndromes	genitourinary
503	`16:20392332_G`	0.01084186	0.03745662	1.010900846	0.772236192	logistic	54824	2640	52184	0.561076512	0.810384138	FALSE	Pulmonary congestion and hypostasis	respiratory
480.5	`16:20392332_G`	-0.031881471	0.110152629	0.968621385	0.772252371	logistic	54330	262	54068	0.81722951	0.808761274	FALSE	Bronchopneumonia and lung abscess	respiratory
255.3	`16:20392332_G`	0.085255343	0.294735285	1.088995098	0.772381863	logistic	64916	40	64876	0.596028877	0.808321523	FALSE	Adrenogenital disorders	endocrine/metabolic
199.4	`16:20392332_G`	0.054862076	0.189748948	1.056394903	0.772482047	logistic	60938	93	60845	0.804800144	0.809191309	FALSE	Neurofibromatosis	neoplasms
480.11	`16:20392332_G`	0.022396315	0.07753296	1.022648996	0.772687088	logistic	54626	558	54068	0.824586394	0.808845605	FALSE	Pneumococcal pneumonia	respiratory
738	`16:20392332_G`	-0.011334536	0.039405753	0.988729458	0.773624942	logistic	61692	2193	59499	0.711686464	0.810113143	FALSE	Other acquired musculoskeletal deformity	musculoskeletal
656.6	`16:20392332_G`	0.111961426	0.390819222	1.118469715	0.774511421	logistic	76464	23	76441	0.804699929	0.809197792	FALSE	Perinatal disorders of digestive system	pregnancy complications
241.1	`16:20392332_G`	0.01124604	0.039407188	1.011309514	0.775352712	logistic	58992	2264	56728	0.688931272	0.808168904	FALSE	Nontoxic uninodular goiter	endocrine/metabolic
149	`16:20392332_G`	-0.021609989	0.075779839	0.978621834	0.775515398	logistic	75812	563	75249	0.775214351	0.809080357	FALSE	Cancer of larynx, pharynx, nasal cavities	neoplasms
819	`16:20392332_G`	0.014047172	0.049269517	1.014146297	0.77556081	logistic	74190	1357	72833	0.878925187	0.809131958	FALSE	Skull and face fracture and other intercranial injury	injuries & poisonings
994.1	`16:20392332_G`	-0.02752134	0.096946957	0.972853922	0.776502043	logistic	72161	343	71818	0.759263986	0.809440002	FALSE	Systemic inflammatory response syndrome (SIRS)	injuries & poisonings
426.8	`16:20392332_G`	-0.026489369	0.093319541	0.973858397	0.776520268	logistic	38159	369	37790	0.329230047	0.810228255	FALSE	Other cardiac conduction disorders	circulatory system
291.4	`16:20392332_G`	0.016371967	0.058057556	1.016506722	0.777946998	logistic	57573	1084	56489	0.170624538	0.811022528	FALSE	Specific nonpsychotic mental disorders due to brain damage	mental disorders
81.11	`16:20392332_G`	0.089886728	0.319159669	1.094050352	0.778222932	logistic	70431	34	70397	0.819250205	0.809416308	FALSE	Acute graft-versus-host disease	infectious diseases
691.1	`16:20392332_G`	0.086266485	0.306403453	1.090096785	0.778292105	logistic	55336	36	55300	0.816258718	0.809048359	FALSE	Ichthyosis congenita	dermatologic
386	`16:20392332_G`	0.010585357	0.037634143	1.01064158	0.778503278	logistic	59627	2525	57102	0.671879311	0.809968638	FALSE	Vertiginous syndromes and other disorders of vestibular system	sense organs
81.12	`16:20392332_G`	-0.058590793	0.211001963	0.943092611	0.781258861	logistic	70468	71	70397	0.843947994	0.80940285	FALSE	Chronic graft-versus-host disease	infectious diseases
270.32	`16:20392332_G`	-0.015054399	0.054632619	0.985058352	0.782888356	logistic	70439	1102	69337	0.728174826	0.808990758	FALSE	Paraproteinemia	endocrine/metabolic
264.1	`16:20392332_G`	0.020771627	0.075423581	1.020988858	0.783009225	logistic	54662	632	54030	0.414042264	0.809611796	FALSE	Short stature	endocrine/metabolic
509	`16:20392332_G`	0.007209249	0.026194801	1.007235298	0.783149694	logistic	57552	5368	52184	0.34167061	0.809997915	FALSE	Respiratory failure, insufficiency, arrest	respiratory
501	`16:20392332_G`	-0.015930125	0.0579513	0.984196088	0.783402179	logistic	53166	982	52184	0.391902556	0.809925516	FALSE	Pneumonitis due to inhalation of food or vomitus	respiratory
430.2	`16:20392332_G`	0.018331216	0.066987417	1.018500264	0.784352348	logistic	60664	751	59913	0.606885092	0.809928458	FALSE	Intracerebral hemorrhage	circulatory system
198.1	`16:20392332_G`	0.011818792	0.043270105	1.01188891	0.784745678	logistic	62651	1806	60845	0.82241036	0.809236884	FALSE	Secondary malignancy of lymph nodes	neoplasms
433.2	`16:20392332_G`	0.008387331	0.030764262	1.008422603	0.785135892	logistic	63618	3705	59913	0.712621424	0.809872992	FALSE	Occlusion of cerebral arteries	circulatory system
614.33	`16:20392332_G`	0.059243954	0.217329966	1.061034052	0.785161402	logistic	69050	74	68976	0.78216295	0.809529327	FALSE	Pelvic inflammatory disease, NOS	genitourinary
726	`16:20392332_G`	-0.005074956	0.018635357	0.9949379	0.785368746	logistic	61965	16099	45866	0.201264458	0.809690955	FALSE	Peripheral enthesopathies and allied syndromes	musculoskeletal
727.5	`16:20392332_G`	0.021366799	0.078522012	1.021596703	0.785535738	logistic	46429	563	45866	0.335299548	0.810818669	FALSE	Rupture of synovium	musculoskeletal
350.2	`16:20392332_G`	0.007418471	0.027310327	1.007446056	0.785901833	logistic	67580	5021	62559	0.813073669	0.810210121	FALSE	Abnormality of gait	neurological
300.4	`16:20392332_G`	-0.010304691	0.038013814	0.989748221	0.786331406	logistic	43879	2678	41201	0.640311464	0.811048565	FALSE	Dysthymic disorder	mental disorders
251.1	`16:20392332_G`	-0.016375156	0.06051392	0.983758188	0.786697563	logistic	45672	926	44746	0.810387811	0.810737432	FALSE	Hypoglycemia	endocrine/metabolic
305.2	`16:20392332_G`	-0.017145652	0.064008432	0.983000498	0.788802833	logistic	42050	849	41201	0.45634824	0.811260404	FALSE	Eating disorder	mental disorders
636.8	`16:20392332_G`	-0.051569628	0.193398402	0.949737519	0.789738876	logistic	74990	86	74904	0.822761528	0.80902787	FALSE	Cervical incompetence	pregnancy complications
271	`16:20392332_G`	-0.013224028	0.049831553	0.986863025	0.790720902	logistic	76180	1371	74809	0.850907195	0.809260961	FALSE	Disorders of carbohydrate transport and metabolism	endocrine/metabolic
430	`16:20392332_G`	-0.012068158	0.045546586	0.98800437	0.791037996	logistic	61524	1611	59913	0.53667145	0.80983031	FALSE	Intracranial hemorrhage	circulatory system
289.3	`16:20392332_G`	0.024542646	0.09265505	1.024846296	0.791100437	logistic	56118	388	55730	0.683835433	0.80932143	FALSE	Personal history of diseases of blood and blood-forming organs	hematopoietic
295.2	`16:20392332_G`	0.034186309	0.129322684	1.034777377	0.791511082	logistic	41404	203	41201	0.509611608	0.811286349	FALSE	Paranoid disorders	mental disorders
149.3	`16:20392332_G`	0.083405587	0.318718825	1.086982585	0.793560312	logistic	75282	33	75249	0.760356787	0.809111076	FALSE	Cancer of hypopharynx	neoplasms
204.11	`16:20392332_G`	-0.028278616	0.10821235	0.972117481	0.793841719	logistic	72859	275	72584	0.732815842	0.80933035	FALSE	Lymphoid leukemia, acute	neoplasms
521	`16:20392332_G`	0.010999209	0.04211441	1.011059923	0.793957954	logistic	68379	1959	66420	0.841727581	0.809400547	FALSE	Diseases of hard tissues of teeth	digestive
528.41	`16:20392332_G`	-0.068532449	0.26294351	0.93376316	0.794373506	logistic	68780	46	68734	0.779651393	0.809523117	FALSE	Cyst of the salivary gland	digestive
690	`16:20392332_G`	0.011454307	0.044311215	1.011520158	0.796023531	logistic	57054	1754	55300	0.78699335	0.808970449	FALSE	Erythematosquamous dermatosis	dermatologic
727	`16:20392332_G`	-0.005799696	0.022535774	0.99421709	0.796904672	logistic	54978	9112	45866	0.653447405	0.810460548	FALSE	Other disorders of synovium, tendon, and bursa	musculoskeletal
628	`16:20392332_G`	0.01058904	0.041152709	1.010645302	0.796938795	logistic	59793	2259	57534	0.809032231	0.809074641	FALSE	Ovarian cyst	genitourinary
622.2	`16:20392332_G`	0.022343106	0.087181144	1.022594583	0.797731783	logistic	74083	443	73640	0.811016266	0.809065508	FALSE	Mucous polyp of cervix	genitourinary
201	`16:20392332_G`	-0.026163702	0.102259874	0.974175602	0.798062786	logistic	72895	311	72584	0.722451916	0.809342205	FALSE	Hodgkin's disease	neoplasms
577.1	`16:20392332_G`	0.014272001	0.05592013	1.014374332	0.79855228	logistic	74442	1059	73383	0.78574805	0.8094221	FALSE	Acute pancreatitis	digestive
253.4	`16:20392332_G`	0.028393963	0.111678116	1.028800914	0.799303793	logistic	65141	265	64876	0.535419338	0.808331159	FALSE	Anterior pituitary disorders	endocrine/metabolic
229.1	`16:20392332_G`	0.105076139	0.415579532	1.110795181	0.800389979	logistic	75850	20	75830	0.766399312	0.809472643	FALSE	Benign neoplasm of lymph nodes	neoplasms
624.9	`16:20392332_G`	0.011453359	0.045306455	1.0115192	0.800424687	logistic	69321	1754	67567	0.956253332	0.809408404	FALSE	stress incontinence, female	genitourinary
743.9	`16:20392332_G`	0.005686748	0.022507695	1.005702949	0.80053253	logistic	64405	8887	55518	0.604005761	0.810006987	FALSE	Osteopenia or other disorder of bone and cartilage	musculoskeletal
504.1	`16:20392332_G`	-0.021654377	0.085887472	0.978578396	0.800944465	logistic	52625	441	52184	0.47735401	0.809966746	FALSE	Idiopathic fibrosing alveolitis	respiratory
306.1	`16:20392332_G`	0.034462265	0.136797785	1.03506297	0.801101955	logistic	41386	185	41201	0.523336924	0.811288842	FALSE	Mental disorders durring/after pregnancy	mental disorders
134	`16:20392332_G`	0.057736476	0.229663733	1.059435772	0.801508189	logistic	72474	64	72410	0.824229128	0.809510997	FALSE	Helminthiases	infectious diseases
809	`16:20392332_G`	0.012503969	0.050204025	1.01258247	0.803311996	logistic	61458	1395	60063	0.648455668	0.810903381	FALSE	Fracture of unspecified bones	injuries & poisonings
264	`16:20392332_G`	-0.010594794	0.042718734	0.989461133	0.80412448	logistic	56381	2351	54030	0.480947369	0.80943935	FALSE	Lack of normal physiological development	endocrine/metabolic
722.7	`16:20392332_G`	-0.027506867	0.111006628	0.972868002	0.804293165	logistic	51562	265	51297	0.248180663	0.809869671	FALSE	Intervertebral disc disorder with myelopathy	musculoskeletal
359	`16:20392332_G`	-0.015600085	0.063369277	0.984520966	0.80554489	logistic	67957	809	67148	0.607252465	0.80913666	FALSE	Muscular dystrophies and other myopathies	neurological
528.4	`16:20392332_G`	-0.057042685	0.232536964	0.94455375	0.806219599	logistic	68793	59	68734	0.775098611	0.809522771	FALSE	Cysts of oral soft tissues	digestive
279.1	`16:20392332_G`	0.011153902	0.045705622	1.011216339	0.807201502	logistic	69058	1608	67450	0.729073458	0.808436387	FALSE	Immunity deficiency	endocrine/metabolic
327.6	`16:20392332_G`	-0.029783372	0.122364871	0.970655782	0.807697051	logistic	53025	210	52815	0.596775529	0.8102876	FALSE	Circadian rhythm sleep disorder	neurological
411.4	`16:20392332_G`	-0.004219167	0.017371009	0.995789721	0.808094051	logistic	66865	16207	50658	0.812188344	0.808958349	FALSE	Coronary atherosclerosis	circulatory system
250.42	`16:20392332_G`	-0.00665752	0.027494877	0.993364592	0.808674218	logistic	55844	5278	50566	0.75335749	0.811036101	FALSE	Other abnormal glucose	endocrine/metabolic
627.21	`16:20392332_G`	0.02705596	0.112008287	1.027425295	0.809126394	logistic	57833	299	57534	0.852960654	0.808941262	FALSE	Symptomatic artificial menopause	genitourinary
714.2	`16:20392332_G`	0.019687138	0.081712481	1.019882207	0.809607952	logistic	59466	530	58936	0.42952876	0.810000673	FALSE	Juvenile rheumatoid arthritis	musculoskeletal
378	`16:20392332_G`	-0.009959576	0.041359825	0.990089857	0.809707694	logistic	62542	2082	60460	0.583047477	0.810335455	FALSE	Strabismus and other disorders of binocular eye movements	sense organs
362.7	`16:20392332_G`	0.041249843	0.171385471	1.042112437	0.809799578	logistic	61427	112	61315	0.831010845	0.810637016	FALSE	Hereditary retinal dystrophies	sense organs
110.2	`16:20392332_G`	0.025464567	0.106386763	1.025791558	0.810827675	logistic	59889	293	59596	0.507320957	0.810299053	FALSE	Dermatomycoses	infectious diseases
769	`16:20392332_G`	0.020391752	0.085487467	1.020601084	0.811466184	logistic	77147	450	76697	0.772381814	0.809208394	FALSE	Nonallopathic lesions NEC	symptoms
520	`16:20392332_G`	0.017853457	0.074941431	1.018013782	0.811701058	logistic	67013	593	66420	0.62812291	0.809522033	FALSE	Disorders of tooth development	digestive
259.2	`16:20392332_G`	0.06195037	0.260974643	1.063909542	0.812361382	logistic	64925	49	64876	0.589738263	0.808317289	FALSE	Carcinoid syndrome	endocrine/metabolic
213	`16:20392332_G`	-0.022624277	0.095530102	0.977629733	0.812789626	logistic	46370	360	46010	0.26903962	0.809963338	FALSE	Benign neoplasm of bone and articular cartilage	neoplasms
244.5	`16:20392332_G`	0.053427224	0.225794051	1.054880219	0.812952169	logistic	56795	67	56728	0.617600166	0.808090501	FALSE	Congenital hypothyroidism	endocrine/metabolic
701	`16:20392332_G`	0.005295134	0.022390937	1.005309178	0.813055872	logistic	67605	8116	59489	0.707528652	0.809755196	FALSE	Other hypertrophic and atrophic conditions of skin	dermatologic
457.3	`16:20392332_G`	-0.007603038	0.032534119	0.992425792	0.815222315	logistic	49931	3532	46399	0.654946175	0.809737438	FALSE	Encounter for long-term (current) use of aspirin	circulatory system
425.8	`16:20392332_G`	-0.031343617	0.134153934	0.969142502	0.815265095	logistic	67464	176	67288	0.674609872	0.809024072	FALSE	Other cardiomyopathy	circulatory system
949.1	`16:20392332_G`	-0.029851199	0.12810874	0.970589948	0.815750117	logistic	48467	200	48267	0.837246359	0.808498566	FALSE	Diaper or napkin rash	injuries & poisonings
325	`16:20392332_G`	-0.062879944	0.270592614	0.939056206	0.816243935	logistic	75766	43	75723	0.692718681	0.809393395	FALSE	Phlebitis and thrombophlebitis of intracranial venous sinuses	neurological
564	`16:20392332_G`	0.006987715	0.030079966	1.007012186	0.816301429	logistic	50317	4196	46121	0.835583135	0.809557406	FALSE	Functional digestive disorders	digestive
145.4	`16:20392332_G`	-0.071788643	0.310979095	0.930727591	0.817433537	logistic	75281	32	75249	0.758191868	0.809101898	FALSE	Cancer of the gums	neoplasms
440.1	`16:20392332_G`	0.01408701	0.061035179	1.014186699	0.817469034	logistic	55258	902	54356	0.720500348	0.810280864	FALSE	Atherosclerosis of renal artery	circulatory system
245.1	`16:20392332_G`	-0.046791268	0.203753359	0.954286567	0.818366386	logistic	56803	75	56728	0.589548109	0.808064715	FALSE	Thyroiditis, acute and subacute	endocrine/metabolic
726.3	`16:20392332_G`	-0.010083974	0.043991651	0.989966699	0.818694257	logistic	47920	2054	45866	0.122363426	0.810590568	FALSE	Bursitis	musculoskeletal
327.32	`16:20392332_G`	-0.005018756	0.021929776	0.994993817	0.818981018	logistic	60937	8122	52815	0.770518595	0.809934851	FALSE	Obstructive sleep apnea	neurological
367	`16:20392332_G`	-0.005462268	0.02394232	0.994552623	0.819535213	logistic	73689	11631	62058	0.878534124	0.809394889	FALSE	Disorders of refraction and accommodation; blindness and low vision	sense organs
260.7	`16:20392332_G`	-0.070376062	0.308706688	0.932043248	0.819669064	logistic	54064	34	54030	0.40359876	0.809596034	FALSE	Polyphagia	endocrine/metabolic
359.1	`16:20392332_G`	-0.034851055	0.153667277	0.965749249	0.820582721	logistic	67282	134	67148	0.675219435	0.809154009	FALSE	Muscular dystrophies	neurological
270.35	`16:20392332_G`	-0.056318553	0.249714048	0.94523798	0.821565296	logistic	69388	51	69337	0.716991339	0.809001556	FALSE	Macroglobulinemia	endocrine/metabolic
690.1	`16:20392332_G`	0.010113656	0.045144682	1.010164971	0.822735814	logistic	56984	1684	55300	0.791336457	0.80896392	FALSE	Seborrheic dermatitis	dermatologic
526.3	`16:20392332_G`	0.03114483	0.139523693	1.031634905	0.823362327	logistic	66589	169	66420	0.619357295	0.809555632	FALSE	Anomalies of jaw size/symmetry	digestive
261	`16:20392332_G`	0.004800683	0.021639922	1.004812225	0.824435457	logistic	62700	8670	54030	0.688231055	0.80976874	FALSE	Vitamin deficiency	endocrine/metabolic
292.2	`16:20392332_G`	-0.013148504	0.059360934	0.98693756	0.824702391	logistic	57430	941	56489	0.112846741	0.81103082	FALSE	Mild cognitive impairment	mental disorders
752	`16:20392332_G`	-0.013370736	0.060539539	0.986718255	0.825201786	logistic	74588	911	73677	0.843340167	0.809272269	FALSE	Nervous system congenital anomalies	congenital anomalies
614.53	`16:20392332_G`	0.039328838	0.179260054	1.040112456	0.826342022	logistic	69081	105	68976	0.787962637	0.809520708	FALSE	Cyst or abscess of Bartholin's gland	genitourinary
478	`16:20392332_G`	0.020785349	0.094741996	1.021002869	0.826347061	logistic	45791	371	45420	0.585012495	0.808969011	FALSE	Throat pain	respiratory
353.2	`16:20392332_G`	-0.031691692	0.144982137	0.968805227	0.826969194	logistic	61007	153	60854	0.231550756	0.809464488	FALSE	Nerve root lesions	neurological
523.31	`16:20392332_G`	0.016740552	0.076785764	1.01688146	0.827416372	logistic	66977	557	66420	0.6862024	0.80953163	FALSE	Acute periodontitis	digestive
751.22	`16:20392332_G`	-0.023674443	0.108601439	0.976603598	0.827433922	logistic	72260	272	71988	0.74276795	0.808898422	FALSE	Other specified congenital anomalies of kidney	congenital anomalies
964	`16:20392332_G`	0.022282102	0.102400549	1.022532203	0.82774274	logistic	57588	315	57273	0.536470208	0.810637633	FALSE	Poisoning by agents primarily affecting blood constituents	injuries & poisonings
364.9	`16:20392332_G`	-0.052165599	0.240371572	0.949171672	0.828192237	logistic	62355	53	62302	0.879549541	0.810279849	FALSE	Cornea replaced by transplant	sense organs
947	`16:20392332_G`	0.009742569	0.045256961	1.009790182	0.829555042	logistic	49964	1697	48267	0.767977178	0.808482107	FALSE	Urticaria	dermatologic
706.2	`16:20392332_G`	-0.006371083	0.029718212	0.99364917	0.83024831	logistic	63009	4241	58768	0.816985162	0.809011411	FALSE	Sebaceous cyst	dermatologic
599	`16:20392332_G`	-0.003551375	0.016595582	0.996454924	0.830550791	logistic	66588	18066	48522	0.643983836	0.809117258	FALSE	Other symptoms/disorders or the urinary system	genitourinary
736.1	`16:20392332_G`	-0.045942081	0.215316687	0.955097278	0.831038523	logistic	59566	67	59499	0.583239597	0.810168553	FALSE	Acquired deformities of forearm	musculoskeletal
204.2	`16:20392332_G`	-0.019394481	0.090968421	0.980792382	0.831170854	logistic	72976	392	72584	0.751260373	0.809334576	FALSE	Myeloid leukemia	neoplasms
571.51	`16:20392332_G`	0.011210491	0.05259234	1.011273564	0.831203534	logistic	58357	1224	57133	0.286017084	0.81019415	FALSE	Cirrhosis of liver without mention of alcohol	digestive
788	`16:20392332_G`	-0.004918726	0.023296957	0.995093351	0.832784517	logistic	71402	6832	64570	0.721058086	0.809347077	FALSE	Syncope and collapse	symptoms
291.8	`16:20392332_G`	-0.008790607	0.041791217	0.991247917	0.83339779	logistic	58577	2088	56489	0.557669326	0.810907011	FALSE	Alteration of consciousness	mental disorders
509.1	`16:20392332_G`	0.006871319	0.032759425	1.00689498	0.833862102	logistic	55454	3270	52184	0.404810434	0.809959606	FALSE	Respiratory failure	respiratory
240	`16:20392332_G`	-0.011674521	0.055895752	0.988393362	0.834555657	logistic	57804	1076	56728	0.577301934	0.807945817	FALSE	Simple and unspecified goiter	endocrine/metabolic
790.6	`16:20392332_G`	0.006077582	0.029622923	1.006096088	0.837443348	logistic	67717	4729	62988	0.555531271	0.809043519	FALSE	Other abnormal blood chemistry	symptoms
346.1	`16:20392332_G`	0.016140248	0.079269468	1.016271205	0.838656389	logistic	55150	530	54620	0.671449248	0.810770626	FALSE	Nonspecific abnormal findings on radiological and other examination of skull and head	neurological
394.2	`16:20392332_G`	0.012185031	0.061272083	1.012259571	0.842366322	logistic	57811	905	56906	0.320284551	0.808384218	FALSE	Mitral valve disease	circulatory system
965.3	`16:20392332_G`	-0.043045579	0.216511074	0.95786773	0.842407714	logistic	57339	66	57273	0.605569063	0.810608835	FALSE	Salicylates causing adverse effects in therapeutic use	injuries & poisonings
756.1	`16:20392332_G`	0.042505892	0.214154338	1.043422205	0.842667561	logistic	73565	72	73493	0.803157743	0.809311493	FALSE	Congenital anomalies of abdominal wall; diaphram	congenital anomalies
380	`16:20392332_G`	-0.022530145	0.114122757	0.977721763	0.84349867	logistic	64389	241	64148	0.839263572	0.809563745	FALSE	Disorders of external ear	sense organs
747.11	`16:20392332_G`	0.009075969	0.046319694	1.00911728	0.84465564	logistic	72982	1560	71422	0.836697511	0.80859664	FALSE	Cardiac shunt/ heart septal defect	congenital anomalies
706.1	`16:20392332_G`	-0.008103717	0.041571303	0.991929029	0.845443543	logistic	60772	2004	58768	0.812415713	0.809394129	FALSE	Acne	dermatologic
452.2	`16:20392332_G`	-0.006613751	0.034006764	0.993408072	0.845797394	logistic	49520	3121	46399	0.573487209	0.80930937	FALSE	Deep vein thrombosis [DVT]	circulatory system
440.22	`16:20392332_G`	-0.00772473	0.039737882	0.992305029	0.845868885	logistic	56691	2335	54356	0.688057991	0.810119772	FALSE	Atherosclerosis of native arteries of the extremities with intermittent claudication	circulatory system
443	`16:20392332_G`	-0.004674443	0.024117279	0.995336465	0.846315778	logistic	61028	6672	54356	0.778905602	0.809898735	FALSE	Peripheral vascular disease	circulatory system
728.2	`16:20392332_G`	-0.021883325	0.113669776	0.978354378	0.847337526	logistic	46122	256	45866	0.204199463	0.8107736	FALSE	Laxity of ligament or hypermobility syndrome	musculoskeletal
634.1	`16:20392332_G`	0.019101201	0.099374795	1.019284796	0.847574782	logistic	75249	345	74904	0.841626714	0.80906723	FALSE	Missed abortion/Hydatidiform mole	pregnancy complications
573.5	`16:20392332_G`	-0.015476511	0.080779986	0.984642635	0.848064602	logistic	57628	495	57133	0.416006835	0.810118345	FALSE	Jaundice (not of newborn)	digestive
750.1	`16:20392332_G`	-0.018133044	0.094810501	0.98203037	0.848325305	logistic	72342	354	71988	0.726959989	0.808880042	FALSE	Upper gastrointestinal congenital anomalies	congenital anomalies
411	`16:20392332_G`	-0.003092458	0.01622128	0.996912318	0.848806028	logistic	70045	19387	50658	0.859914662	0.80898708	FALSE	Ischemic Heart Disease	circulatory system
578.9	`16:20392332_G`	0.00645619	0.033912174	1.006477076	0.849011586	logistic	59704	3101	56603	0.802555747	0.8101216	FALSE	Hemorrhage of gastrointestinal tract	digestive
374	`16:20392332_G`	0.006810104	0.036149506	1.006833346	0.850573135	logistic	62899	3545	59354	0.3797352	0.809782349	FALSE	Other disorders of eyelids	sense organs
795.8	`16:20392332_G`	0.025673739	0.136283391	1.026006148	0.850574903	logistic	76346	176	76170	0.771640323	0.809191051	FALSE	Abnormal tumor markers	symptoms
737.2	`16:20392332_G`	-0.074567904	0.397546699	0.928144448	0.851213609	logistic	59519	20	59499	0.566629882	0.810178262	FALSE	Lordosis (acquired)	musculoskeletal
164	`16:20392332_G`	0.04053774	0.217120595	1.041370611	0.85189107	logistic	74709	71	74638	0.747295595	0.80934024	FALSE	Cancer of intrathoracic organs	neoplasms
911	`16:20392332_G`	-0.023436533	0.126550261	0.97683597	0.853075736	logistic	76799	197	76602	0.768258335	0.809437623	FALSE	Blister	injuries & poisonings
79.2	`16:20392332_G`	-0.027366687	0.148886941	0.973004388	0.854163678	logistic	54470	146	54324	0.878257911	0.809234441	FALSE	Infectious mononucleosis	infectious diseases
355.1	`16:20392332_G`	0.010185704	0.055426978	1.010237755	0.854195475	logistic	61942	1088	60854	0.227395168	0.809499209	FALSE	Chronic pain syndrome	neurological
264.3	`16:20392332_G`	-0.022192402	0.121004738	0.978052038	0.854483315	logistic	54256	226	54030	0.357359736	0.809578664	FALSE	Delayed milestones	endocrine/metabolic
362.9	`16:20392332_G`	-0.015378752	0.08387452	0.984738897	0.85452005	logistic	61781	466	61315	0.818062436	0.810564737	FALSE	Retinal edema	sense organs
741.6	`16:20392332_G`	0.045032866	0.247291261	1.046062239	0.855500672	logistic	56990	55	56935	0.202239349	0.809896473	FALSE	Villonodular synovitis	musculoskeletal
800.4	`16:20392332_G`	0.01588536	0.087467589	1.016012203	0.855885468	logistic	60494	431	60063	0.677922263	0.810923397	FALSE	Fracture of patella	injuries & poisonings
550.2	`16:20392332_G`	-0.005366713	0.029715075	0.994647662	0.856677044	logistic	65900	4043	61857	0.452538459	0.809871017	FALSE	Diaphragmatic hernia	digestive
242.31	`16:20392332_G`	0.070643168	0.392283405	1.073198206	0.857088217	logistic	56749	21	56728	0.608503859	0.808075913	FALSE	Thyrotoxic exophthalmos	endocrine/metabolic
363	`16:20392332_G`	-0.015049416	0.083954644	0.985063261	0.857736301	logistic	62795	493	62302	0.850088096	0.810183932	FALSE	Chorioretinal inflammations, scars, and other disorders of choroid	sense organs
512.2	`16:20392332_G`	0.007019432	0.039406501	1.007044126	0.858621831	logistic	36242	3026	33216	0.696356045	0.807957618	FALSE	Painful respiration	respiratory
724.9	`16:20392332_G`	-0.015585479	0.087899794	0.984535346	0.859265195	logistic	51727	430	51297	0.298534391	0.80988652	FALSE	Other unspecified back disorders	musculoskeletal
441	`16:20392332_G`	-0.011801457	0.066602501	0.988267907	0.859357271	logistic	55092	736	54356	0.677196735	0.810262833	FALSE	Vascular insufficiency of intestine	circulatory system
636.3	`16:20392332_G`	0.016258139	0.092019584	1.016391022	0.859758736	logistic	75307	403	74904	0.835150815	0.809074854	FALSE	Hemorrhage in early pregnancy	pregnancy complications
270.11	`16:20392332_G`	0.026960609	0.152800666	1.027327334	0.85994592	logistic	69478	141	69337	0.705312759	0.809011486	FALSE	Disturbances of sulphur-bearing amino-acid metabolism	endocrine/metabolic
782.6	`16:20392332_G`	0.014976133	0.085096226	1.015088838	0.86030135	logistic	59768	468	59300	0.80217451	0.810090684	FALSE	Pallor and flushing	symptoms
619.2	`16:20392332_G`	0.012886155	0.07377769	1.012969539	0.861345275	logistic	69999	625	69374	0.741326274	0.808918699	FALSE	Disorders of uterus, NEC	genitourinary
763	`16:20392332_G`	-0.004577029	0.026284407	0.99543343	0.861759562	logistic	66841	5463	61378	0.688813617	0.80934606	FALSE	Thoracic or lumbosacral neuritis or radiculitis, unspecified	symptoms
270.31	`16:20392332_G`	-0.023570445	0.136599471	0.976705168	0.863003969	logistic	69513	176	69337	0.679526579	0.809014141	FALSE	Polyclonal hypergammaglobulinemia	endocrine/metabolic
448	`16:20392332_G`	0.01476473	0.085962046	1.014874267	0.863627225	logistic	54805	449	54356	0.711152718	0.810318402	FALSE	Disease of capillaries	circulatory system
714	`16:20392332_G`	0.005096843	0.029953627	1.005109854	0.864886051	logistic	62920	3984	58936	0.551757496	0.810028608	FALSE	Rheumatoid arthritis and other inflammatory polyarthropathies	musculoskeletal
796	`16:20392332_G`	-0.006604349	0.039043936	0.993417412	0.865677301	logistic	65805	2818	62987	0.41226354	0.809163437	FALSE	Elevated prostate specific antigen [PSA]	genitourinary
301.2	`16:20392332_G`	-0.015352306	0.093687453	0.98476494	0.869835646	logistic	41583	382	41201	0.535529396	0.811269028	FALSE	Antisocial/borderline personality disorder	mental disorders
975	`16:20392332_G`	-0.054960354	0.336833552	0.946522673	0.870386402	logistic	57301	28	57273	0.600706841	0.810622851	FALSE	Poisoning by agents primarily acting on the smooth and skeletal muscles and respiratory system	injuries & poisonings
473.4	`16:20392332_G`	0.00608961	0.037385575	1.006108189	0.870607707	logistic	47957	2537	45420	0.48621874	0.808870446	FALSE	Voice disturbance	respiratory
442.4	`16:20392332_G`	-0.020575117	0.127764468	0.979635106	0.872062343	logistic	54553	197	54356	0.69882342	0.810312907	FALSE	Arterial dissection	circulatory system
609.2	`16:20392332_G`	0.031375011	0.196574368	1.031872395	0.873189198	logistic	60974	85	60889	0.459788762	0.809246564	FALSE	Abnormal spermatozoa	genitourinary
550.3	`16:20392332_G`	0.033176326	0.208006299	1.033732798	0.873277527	logistic	61933	76	61857	0.178600021	0.81023041	FALSE	Femoral hernia	digestive
465.2	`16:20392332_G`	0.004275084	0.026857482	1.004284235	0.87352971	logistic	54380	5566	48814	0.531492162	0.809525561	FALSE	Acute pharyngitis	respiratory
378.1	`16:20392332_G`	0.007946544	0.05026708	1.007978202	0.874388675	logistic	61860	1400	60460	0.623994612	0.810467184	FALSE	Strabismus (not specified as paralytic)	sense organs
740.11	`16:20392332_G`	-0.003312718	0.021116346	0.996692763	0.875339957	logistic	57215	9621	47594	0.82097017	0.810818841	FALSE	Osteoarthrosis, localized, primary	musculoskeletal
429.9	`16:20392332_G`	0.013448301	0.085796853	1.013539136	0.875445147	logistic	57366	445	56921	0.61103998	0.809120385	FALSE	Cardiac complications, not elsewhere classified	circulatory system
172.21	`16:20392332_G`	-0.005522223	0.035230925	0.994492996	0.875446902	logistic	63895	2757	61138	0.832236993	0.808263557	FALSE	Basal cell carcinoma	neoplasms
333.8	`16:20392332_G`	-0.025965561	0.166180804	0.974368645	0.875836865	logistic	54736	116	54620	0.635002876	0.810746127	FALSE	Other degenerative diseases of the basal ganglia	neurological
750.21	`16:20392332_G`	0.017221287	0.110430414	1.017370428	0.876074833	logistic	72257	269	71988	0.728970589	0.808918167	FALSE	Congenital anomalies of intestine	congenital anomalies
874	`16:20392332_G`	-0.018436396	0.119182539	0.981732514	0.877065388	logistic	62150	225	61925	0.324956854	0.811045857	FALSE	Complication of amputation stump	injuries & poisonings
276.12	`16:20392332_G`	0.00490511	0.031744135	1.00491716	0.877199588	logistic	54213	3530	50683	0.69098699	0.809833435	FALSE	Hyposmolality and/or hyponatremia	endocrine/metabolic
317.11	`16:20392332_G`	-0.013744513	0.089389649	0.986349512	0.877799322	logistic	63094	402	62692	0.551692234	0.809213237	FALSE	Alcoholic liver damage	mental disorders
258	`16:20392332_G`	-0.03067122	0.19969069	0.969794369	0.877930151	logistic	64957	81	64876	0.570404352	0.808311652	FALSE	Iatrogenic endocrine disorders	endocrine/metabolic
647	`16:20392332_G`	-0.026988204	0.175832216	0.973372724	0.878013145	logistic	76858	104	76754	0.818024056	0.809102501	FALSE	Infectious and parasitic complications affecting pregnancy	pregnancy complications
372	`16:20392332_G`	-0.009759471	0.064157639	0.990287998	0.87909461	logistic	60257	903	59354	0.49341867	0.810146539	FALSE	Disorders of conjunctiva	sense organs
339	`16:20392332_G`	0.00988565	0.065358981	1.009934674	0.879777257	logistic	68873	785	68088	0.733667451	0.808872853	FALSE	Other headache syndromes	neurological
913	`16:20392332_G`	-0.018299829	0.121092058	0.981866596	0.879878469	logistic	73445	215	73230	0.681426408	0.809571788	FALSE	Toxic effect of venom	injuries & poisonings
772.3	`16:20392332_G`	-0.005317853	0.03525474	0.994696262	0.880101314	logistic	67443	2868	64575	0.823456906	0.809602183	FALSE	Muscle weakness	symptoms
795.81	`16:20392332_G`	-0.031898907	0.211562623	0.968604496	0.880151146	logistic	76240	70	76170	0.777172495	0.809181532	FALSE	Elevated carcinoembryonic antigen [CEA]	symptoms
182	`16:20392332_G`	-0.010909822	0.072858452	0.989149474	0.880969773	logistic	67112	615	66497	0.826876069	0.808491775	FALSE	Malignant neoplasm of uterus	neoplasms
458.1	`16:20392332_G`	-0.006312888	0.042681178	0.993706996	0.882415364	logistic	60832	1866	58966	0.435501969	0.808793069	FALSE	Orthostatic hypotension	circulatory system
187.2	`16:20392332_G`	0.024268337	0.164721688	1.02456521	0.882872078	logistic	72956	122	72834	0.832154306	0.809679807	FALSE	Malignant neoplasm of testis	neoplasms
457	`16:20392332_G`	-0.004525413	0.03096496	0.995484811	0.883805917	logistic	50347	3948	46399	0.673049351	0.809760264	FALSE	Encounter for long-term (current) use of anticoagulants, antithrombotics, aspirin	circulatory system
555	`16:20392332_G`	0.005753624	0.039596164	1.005770208	0.884468001	logistic	48372	2251	46121	0.962181573	0.809921029	FALSE	Inflammatory bowel disease and other gastroenteritis and colitis	digestive
187.1	`16:20392332_G`	0.032912622	0.229362246	1.033460234	0.885898272	logistic	72897	63	72834	0.832690438	0.809676667	FALSE	Malignant neoplasm of unspecified male genital organ	neoplasms
352	`16:20392332_G`	0.007397893	0.051748729	1.007425325	0.886323377	logistic	62103	1249	60854	0.370663934	0.809469752	FALSE	Disorders of other cranial nerves	neurological
840.1	`16:20392332_G`	0.01191621	0.083376918	1.011987491	0.886353542	logistic	58873	490	58383	0.082207331	0.81032052	FALSE	Muscle/tendon sprain	injuries & poisonings
428.2	`16:20392332_G`	0.00408717	0.028848272	1.004095533	0.887334241	logistic	61242	4321	56921	0.733964703	0.809199569	FALSE	Heart failure NOS	circulatory system
611.3	`16:20392332_G`	-0.004153067	0.029318258	0.995855545	0.88735281	logistic	65228	5057	60171	0.698639102	0.808218863	FALSE	Lump or mass in breast	genitourinary
313.1	`16:20392332_G`	0.005669227	0.040048336	1.005685327	0.887427872	logistic	71682	2404	69278	0.829925933	0.808919952	FALSE	Attention deficit hyperactivity disorder	mental disorders
334.21	`16:20392332_G`	-0.02491198	0.176005952	0.975395762	0.887442924	logistic	54725	105	54620	0.671486005	0.810753769	FALSE	Amyotrophic Lateral Sclerosis	neurological
289.5	`16:20392332_G`	0.013989341	0.099507319	1.014087649	0.88819697	logistic	56062	332	55730	0.752185232	0.809300417	FALSE	Diseases of spleen	hematopoietic
362.29	`16:20392332_G`	-0.006866184	0.049374953	0.993157335	0.889401091	logistic	62902	1587	61315	0.767588736	0.810451178	FALSE	Macular degeneration (senile) of retina NOS	sense organs
370.1	`16:20392332_G`	-0.016575971	0.120108843	0.983560654	0.890234161	logistic	59579	225	59354	0.411945182	0.810226758	FALSE	Corneal ulcer	sense organs
277.5	`16:20392332_G`	0.007618623	0.055216515	1.007647718	0.890258403	logistic	72411	1081	71330	0.747278215	0.80936598	FALSE	Other disorders of lipoid metabolism	endocrine/metabolic
364.2	`16:20392332_G`	0.019565376	0.144561114	1.019758033	0.892340462	logistic	62456	154	62302	0.855329079	0.810282439	FALSE	Corneal edema	sense organs
701.6	`16:20392332_G`	-0.020653745	0.153178236	0.979558083	0.892742553	logistic	59631	142	59489	0.735064181	0.809981386	FALSE	Acquired acanthosis nigricans	dermatologic
743.12	`16:20392332_G`	-0.004281023	0.032008402	0.995728127	0.89360275	logistic	59190	3672	55518	0.485001968	0.810094611	FALSE	Senile osteoporosis	musculoskeletal
707	`16:20392332_G`	-0.003711094	0.027752782	0.996295784	0.89362422	logistic	75141	4546	70595	0.883780168	0.809717731	FALSE	Chronic ulcer of skin	dermatologic
395.2	`16:20392332_G`	0.003516791	0.026464546	1.003522982	0.894282845	logistic	62109	5203	56906	0.284989218	0.808280603	FALSE	Nonrheumatic aortic valve disorders	circulatory system
352.1	`16:20392332_G`	-0.009789943	0.073728465	0.990257822	0.894364392	logistic	61453	599	60854	0.195079044	0.809439734	FALSE	Trigeminal nerve disorders [CN5]	neurological
601.4	`16:20392332_G`	-0.017356824	0.130793068	0.982792938	0.894427111	logistic	63177	190	62987	0.451398728	0.809250202	FALSE	Balanoposthitis	genitourinary
627.22	`16:20392332_G`	0.01008488	0.076372433	1.010135904	0.894945775	logistic	58443	909	57534	0.872503589	0.808822271	FALSE	Need for Hormone replacement therapy (postmenopausal)	genitourinary
696	`16:20392332_G`	0.005109218	0.039109997	1.005122293	0.896062356	logistic	54671	2256	52415	0.567799482	0.809039527	FALSE	Psoriasis and related disorders	dermatologic
180	`16:20392332_G`	0.006878655	0.053192151	1.006902367	0.897106738	logistic	66318	1228	65090	0.731542063	0.808505986	FALSE	Cervical cancer and dysplasia	neoplasms
961	`16:20392332_G`	-0.015533321	0.120150645	0.984586699	0.89713448	logistic	57504	231	57273	0.613961459	0.81058709	FALSE	Poisoning by other anti-infectives	injuries & poisonings
564.1	`16:20392332_G`	-0.004437559	0.034395778	0.995572272	0.897346055	logistic	49264	3143	46121	0.901644579	0.809414583	FALSE	Irritable Bowel Syndrome	digestive
346.3	`16:20392332_G`	-0.034457641	0.269697377	0.966129263	0.898335667	logistic	54665	45	54620	0.688086858	0.810756426	FALSE	Nonspecific abnormal findings in cerebrospinal fluid	neurological
790.1	`16:20392332_G`	0.011282093	0.088445859	1.011345976	0.898497729	logistic	63414	426	62988	0.552681864	0.809245592	FALSE	Elevated sedimentation rate	symptoms
305.21	`16:20392332_G`	-0.023771756	0.187061058	0.976508566	0.898876924	logistic	41297	96	41201	0.517376314	0.811257476	FALSE	Anorexia nervosa	mental disorders
532	`16:20392332_G`	-0.00292171	0.023010274	0.997082554	0.898960875	logistic	50664	7470	43194	0.35674055	0.810259751	FALSE	Dysphagia	digestive
362.2	`16:20392332_G`	-0.004062027	0.032116988	0.995946212	0.899355175	logistic	66167	4852	61315	0.671436333	0.80981456	FALSE	Degeneration of macula and posterior pole of retina	sense organs
748	`16:20392332_G`	-0.013619022	0.107919467	0.986473297	0.899576654	logistic	75633	280	75353	0.774606719	0.809401981	FALSE	Anomalies of respiratory system, congenital	congenital anomalies
443.9	`16:20392332_G`	-0.003349585	0.02689099	0.996656018	0.900870613	logistic	59668	5312	54356	0.762658288	0.809931622	FALSE	Peripheral vascular disease, unspecified	circulatory system
764	`16:20392332_G`	0.00399706	0.0321481	1.004005059	0.901051862	logistic	64944	3566	61378	0.282302089	0.809743779	FALSE	Sciatica	symptoms
530.3	`16:20392332_G`	-0.007272685	0.059157712	0.992753697	0.90215681	logistic	44134	940	43194	0.551038044	0.81057688	FALSE	Stricture and stenosis of esophagus	digestive
381	`16:20392332_G`	-0.003016986	0.024566378	0.996987561	0.902257916	logistic	69222	6328	62894	0.811297023	0.808839675	FALSE	Otitis media and Eustachian tube disorders	sense organs
362.27	`16:20392332_G`	-0.008047184	0.065727624	0.991985108	0.902556657	logistic	62242	927	61315	0.820902714	0.810441503	FALSE	Drusen (degenerative) of retina	sense organs
301.1	`16:20392332_G`	-0.021634028	0.177279844	0.978598309	0.902872717	logistic	41303	102	41201	0.561589442	0.811224366	FALSE	Schizoid personality disorder	mental disorders
604	`16:20392332_G`	0.007639753	0.063388361	1.007669011	0.90406889	logistic	61755	866	60889	0.391026284	0.809149057	FALSE	Disorders of penis	genitourinary
971	`16:20392332_G`	0.027478862	0.231157385	1.027859888	0.905374292	logistic	57335	62	57273	0.643904552	0.810630505	FALSE	Poisoning by drugs primarily affecting the autonomic nervous system	injuries & poisonings
378.2	`16:20392332_G`	-0.014144177	0.119531183	0.985955382	0.905805841	logistic	60686	226	60460	0.756055174	0.810557624	FALSE	Nystagmus and other irregular eye movements	sense organs
531.2	`16:20392332_G`	0.006860012	0.058788673	1.006883596	0.907106224	logistic	73180	946	72234	0.786648746	0.809736267	FALSE	Gastric ulcer	digestive
550	`16:20392332_G`	0.002315287	0.02028466	1.002317969	0.909126981	logistic	71560	9703	61857	0.717496981	0.809837898	FALSE	Abdominal hernia	digestive
805	`16:20392332_G`	-0.004796777	0.042162457	0.995214709	0.909420976	logistic	61960	1897	60063	0.61764351	0.810813428	FALSE	Fracture of vertebral column without mention of spinal cord injury	injuries & poisonings
282.5	`16:20392332_G`	0.033129406	0.291599259	1.033684295	0.909544747	logistic	47221	41	47180	0.455338563	0.808835052	FALSE	Sickle cell anemia	hematopoietic
965	`16:20392332_G`	0.008540967	0.075784883	1.008577546	0.910268285	logistic	57856	583	57273	0.638979756	0.81060737	FALSE	Poisoning by analgesics, antipyretics, and antirheumatics	injuries & poisonings
523.1	`16:20392332_G`	0.013045959	0.116244047	1.013131428	0.910641799	logistic	66664	244	66420	0.650839062	0.809559882	FALSE	Gingivitis	digestive
530.11	`16:20392332_G`	-0.001797982	0.016092599	0.998203633	0.911039653	logistic	62086	18892	43194	0.879743048	0.810247077	FALSE	GERD	digestive
259.1	`16:20392332_G`	-0.022583246	0.203130426	0.977669847	0.911476715	logistic	64954	78	64876	0.541497209	0.808310497	FALSE	Nonspecific abnormal results of other endocrine function study	endocrine/metabolic
634.3	`16:20392332_G`	-0.020784344	0.187893724	0.979430161	0.911919626	logistic	74996	92	74904	0.829014045	0.809029815	FALSE	Ectopic pregnancy	pregnancy complications
704.2	`16:20392332_G`	0.010724626	0.097099134	1.010782341	0.912052281	logistic	64965	359	64606	0.812366388	0.810197799	FALSE	Hirsutism	dermatologic
523.3	`16:20392332_G`	-0.006464581	0.05893895	0.99355627	0.912661051	logistic	67371	951	66420	0.726763716	0.809413546	FALSE	Periodontitis (acute or chronic)	digestive
426.3	`16:20392332_G`	-0.003569243	0.032541951	0.996437119	0.912662133	logistic	41732	3942	37790	0.229469809	0.810169654	FALSE	Bundle branch block	circulatory system
426.23	`16:20392332_G`	0.009265083	0.08646855	1.009308137	0.914670185	logistic	38243	453	37790	0.320763988	0.810344377	FALSE	Second degree AV block	circulatory system
377.3	`16:20392332_G`	-0.008534667	0.080372256	0.99150165	0.915432229	logistic	60985	525	60460	0.701766999	0.81051898	FALSE	Optic neuritis/neuropathy	sense organs
686.5	`16:20392332_G`	0.020473554	0.193185334	1.020684575	0.915599154	logistic	57113	88	57025	0.716435957	0.810559767	FALSE	Pyoderma	dermatologic
320	`16:20392332_G`	0.010239206	0.09831985	1.010291806	0.917056821	logistic	76062	339	75723	0.675876093	0.809405485	FALSE	Meningitis	neurological
757	`16:20392332_G`	-0.016240934	0.156096029	0.983890239	0.91713403	logistic	73717	132	73585	0.651679948	0.809304502	FALSE	Congenital anomalies of the integument	congenital anomalies
370.2	`16:20392332_G`	0.010908073	0.107116601	1.010967783	0.918888723	logistic	59657	303	59354	0.395370244	0.810223444	FALSE	Superficial keratitis	sense organs
442.1	`16:20392332_G`	-0.003302085	0.032828964	0.99670336	0.919880288	logistic	58008	3652	54356	0.634409431	0.809983106	FALSE	Aortic aneurysm	circulatory system
292.6	`16:20392332_G`	-0.011634247	0.115720231	0.988433169	0.919917446	logistic	56733	244	56489	0.236170864	0.811071158	FALSE	Hallucinations	mental disorders
765	`16:20392332_G`	-0.003955076	0.039719745	0.996052735	0.920682086	logistic	63555	2177	61378	0.280290757	0.809597986	FALSE	Cervical radiculitis	symptoms
965.2	`16:20392332_G`	0.022674786	0.228693042	1.022933813	0.921019623	logistic	57337	64	57273	0.579530195	0.81061967	FALSE	Antirheumatics causing adverse effects in therapeutic use	injuries & poisonings
695	`16:20392332_G`	0.002450803	0.025115047	1.002453808	0.922263397	logistic	61523	6223	55300	0.692992074	0.808770704	FALSE	Erythematous conditions	dermatologic
286.9	`16:20392332_G`	-0.005322022	0.054629201	0.994692115	0.922392208	logistic	59634	1124	58510	0.239150894	0.809043499	FALSE	Abnormal coagulation profile	hematopoietic
759	`16:20392332_G`	-0.006626101	0.068254679	0.993395803	0.922663597	logistic	74304	719	73585	0.667121716	0.809296942	FALSE	Other and unspecified congenital anomalies	congenital anomalies
750.13	`16:20392332_G`	-0.015733831	0.162281785	0.984389299	0.922763107	logistic	72110	122	71988	0.759141767	0.808903065	FALSE	Congenital anomalies of mouth/tongue	congenital anomalies
522.5	`16:20392332_G`	0.006302931	0.065313307	1.006322836	0.923121077	logistic	67220	800	66420	0.702079622	0.809424278	FALSE	Periapical abscess	digestive
362.26	`16:20392332_G`	0.005243401	0.054439918	1.005257172	0.923270097	logistic	62605	1290	61315	0.797154557	0.810462423	FALSE	Macular puckering of retina	sense organs
618.2	`16:20392332_G`	-0.005802726	0.061928696	0.994214077	0.925347378	logistic	75014	865	74149	0.857257985	0.809228944	FALSE	Uterine/Uterovaginal prolapse	genitourinary
530	`16:20392332_G`	0.001416508	0.015154368	1.001417512	0.925528636	logistic	65529	22335	43194	0.932150151	0.81025958	FALSE	Diseases of esophagus	digestive
530.13	`16:20392332_G`	-0.005443997	0.058332426	0.994570795	0.925643692	logistic	44174	980	43194	0.491750048	0.810657853	FALSE	Barrett's esophagus	digestive
480.2	`16:20392332_G`	0.014624536	0.158905001	1.014731998	0.926671661	logistic	54197	129	54068	0.795538861	0.80879938	FALSE	Viral pneumonia	respiratory
350.5	`16:20392332_G`	0.016990865	0.18506438	1.017136031	0.926848552	logistic	62653	94	62559	0.805681463	0.810240531	FALSE	Abnormal reflex	neurological
575.8	`16:20392332_G`	0.005834619	0.063835898	1.005851674	0.927174534	logistic	68336	809	67527	0.818639981	0.8094928	FALSE	Other disorders of biliary tract	digestive
280.2	`16:20392332_G`	0.00439453	0.048240244	1.0044042	0.927415701	logistic	48629	1449	47180	0.437953105	0.808828066	FALSE	Iron deficiency anemia secondary to blood loss (chronic)	hematopoietic
983	`16:20392332_G`	-0.031943242	0.35272861	0.968561554	0.927841903	logistic	76802	25	76777	0.866578035	0.809510169	FALSE	Toxic effect of corrosive aromatics, acids, and caustic alkalis	injuries & poisonings
705.1	`16:20392332_G`	0.012125055	0.135092175	1.012198862	0.92848275	logistic	58945	177	58768	0.864141015	0.80932225	FALSE	Dyshidrosis	dermatologic
817	`16:20392332_G`	0.006718228	0.076764895	1.006740845	0.930260633	logistic	73388	555	72833	0.82237442	0.809130921	FALSE	Concussion	injuries & poisonings
610.3	`16:20392332_G`	-0.009653694	0.110690969	0.990392753	0.930502187	logistic	60460	289	60171	0.761766808	0.808418789	FALSE	Fibrosclerosis of breast	genitourinary
585.4	`16:20392332_G`	0.003779105	0.043715599	1.003786255	0.931110675	logistic	54130	1832	52298	0.210335683	0.807380381	FALSE	Chronic kidney disease, Stage I or II	genitourinary
452	`16:20392332_G`	-0.002262887	0.026314264	0.997739671	0.931470641	logistic	52024	5625	46399	0.645080449	0.809174612	FALSE	Other venous embolism and thrombosis	circulatory system
433.21	`16:20392332_G`	-0.002715613	0.031881204	0.997288071	0.932118989	logistic	63319	3406	59913	0.729507202	0.809772738	FALSE	Cerebral artery occlusion, with cerebral infarction	circulatory system
751.21	`16:20392332_G`	0.005598295	0.066484698	1.005613995	0.932894031	logistic	72740	752	71988	0.785863945	0.80894281	FALSE	Cystic kidney disease	congenital anomalies
174.3	`16:20392332_G`	-0.011802517	0.140202234	0.98826686	0.932911658	logistic	65103	167	64936	0.831930198	0.808895135	FALSE	Neoplasm of uncertain behavior of breast	neoplasms
524.3	`16:20392332_G`	0.009459005	0.112478292	1.009503882	0.932979892	logistic	66676	256	66420	0.652079234	0.809541664	FALSE	Anomalies of tooth position/malocclusion	digestive
601.3	`16:20392332_G`	-0.007665482	0.092091582	0.992363823	0.933662616	logistic	63380	393	62987	0.499915193	0.809222152	FALSE	Orchitis and epididymitis	genitourinary
797	`16:20392332_G`	0.004479448	0.054184792	1.004489496	0.934114065	logistic	75949	1135	74814	0.830926495	0.809385245	FALSE	Shock	symptoms
695.1	`16:20392332_G`	-0.015099137	0.183197454	0.985014283	0.93431272	logistic	55394	94	55300	0.829521744	0.809031664	FALSE	Toxic erythema	dermatologic
707.1	`16:20392332_G`	-0.003454883	0.042550141	0.996551078	0.935286419	logistic	72424	1829	70595	0.859623068	0.80987656	FALSE	Decubitus ulcer	dermatologic
443.1	`16:20392332_G`	0.004497341	0.055430387	1.004507469	0.935334646	logistic	55473	1117	54356	0.668637189	0.810367206	FALSE	Raynaud's syndrome	circulatory system
381.1	`16:20392332_G`	0.002258848	0.027888257	1.002261401	0.935444838	logistic	67794	4900	62894	0.779463215	0.808980146	FALSE	Otitis media	sense organs
509.2	`16:20392332_G`	-0.006483823	0.080588454	0.993537152	0.935874607	logistic	52691	507	52184	0.477359492	0.809986525	FALSE	Respiratory insufficiency	respiratory
587	`16:20392332_G`	-0.003959686	0.050643977	0.996048143	0.937679535	logistic	53908	1610	52298	0.193344068	0.807570305	FALSE	Kidney replaced by transpant	genitourinary
378.5	`16:20392332_G`	0.007434241	0.097020162	1.007461943	0.93892129	logistic	60805	345	60460	0.642239928	0.810558342	FALSE	Paralytic strabismus	sense organs
735.23	`16:20392332_G`	0.00627097	0.082476868	1.006290674	0.939392782	logistic	59986	487	59499	0.633366053	0.810197379	FALSE	Hallux rigidus	musculoskeletal
752.1	`16:20392332_G`	-0.010522618	0.143057375	0.989532551	0.941364296	logistic	73834	157	73677	0.879575625	0.809342579	FALSE	Neural tube defects	congenital anomalies
157	`16:20392332_G`	0.005720871	0.079595626	1.005737267	0.942702031	logistic	68860	518	68342	0.469194842	0.808829509	FALSE	Pancreatic cancer	neoplasms
871.2	`16:20392332_G`	0.003443722	0.048753301	1.003449658	0.943687726	logistic	63483	1558	61925	0.511860095	0.810894255	FALSE	Open wound of finger(s)	injuries & poisonings
709.2	`16:20392332_G`	0.005184845	0.074660725	1.00519831	0.944635078	logistic	54784	601	54183	0.714106074	0.809150482	FALSE	Sicca syndrome	dermatologic
756.21	`16:20392332_G`	-0.014319443	0.208106273	0.985782593	0.945142195	logistic	73566	73	73493	0.808509209	0.809300492	FALSE	Pectus excavatum	congenital anomalies
370	`16:20392332_G`	0.003836357	0.055897054	1.003843725	0.945282113	logistic	60529	1175	59354	0.613257642	0.810124073	FALSE	Keratitis	sense organs
573.9	`16:20392332_G`	-0.002680517	0.039104053	0.997323073	0.945349163	logistic	59480	2347	57133	0.399532749	0.809994956	FALSE	Abnormal serum enzyme levels	digestive
351	`16:20392332_G`	0.001528784	0.022340038	1.001529954	0.94544136	logistic	68841	7987	60854	0.506007934	0.809118113	FALSE	Other peripheral nerve disorders	neurological
374.6	`16:20392332_G`	-0.003414834	0.049939273	0.99659099	0.945483352	logistic	60998	1644	59354	0.445160263	0.809977376	FALSE	Dermatochalasis	sense organs
145.1	`16:20392332_G`	-0.021961677	0.32196867	0.978277724	0.945617986	logistic	75279	30	75249	0.759319275	0.809103468	FALSE	Cancer of lip	neoplasms
110.13	`16:20392332_G`	-0.004440541	0.065601625	0.995569303	0.946032806	logistic	60356	760	59596	0.577953142	0.810225992	FALSE	Dermatophytosis of the body	infectious diseases
224	`16:20392332_G`	0.004556763	0.067689549	1.004567161	0.946328103	logistic	74594	708	73886	0.824286667	0.809327828	FALSE	Benign neoplasm of eye	neoplasms
735.22	`16:20392332_G`	0.014967141	0.222921981	1.01507971	0.946469682	logistic	59565	66	59499	0.573164075	0.810182154	FALSE	Claw toe (acquired)	musculoskeletal
204.3	`16:20392332_G`	0.01850475	0.277389242	1.018677024	0.946812248	logistic	72627	43	72584	0.722239965	0.809347763	FALSE	Monocytic leukemia	neoplasms
759.1	`16:20392332_G`	-0.01511385	0.23297669	0.984999791	0.948275278	logistic	73644	59	73585	0.648041218	0.809305578	FALSE	Anomalies of endocrine glands, congenital	congenital anomalies
365.2	`16:20392332_G`	-0.004343153	0.06784232	0.995666265	0.948955622	logistic	63183	881	62302	0.856136201	0.810059668	FALSE	Primary angle-closure glaucoma	sense organs
735	`16:20392332_G`	-0.001587724	0.025291385	0.998413536	0.949943876	logistic	65419	5920	59499	0.391712293	0.80987175	FALSE	Acquired foot deformities	musculoskeletal
442.2	`16:20392332_G`	0.005849156	0.09326994	1.005866296	0.949995739	logistic	54745	389	54356	0.672016612	0.810311444	FALSE	Aneurysm of iliac artery	circulatory system
634	`16:20392332_G`	0.004429109	0.071334042	1.004438932	0.950491403	logistic	75572	668	74904	0.844080395	0.809076113	FALSE	Miscarriage; stillbirth	pregnancy complications
159.3	`16:20392332_G`	-0.009467579	0.156268829	0.990577097	0.951689555	logistic	68474	132	68342	0.514704975	0.808817945	FALSE	Malignant neoplasm of gallbladder and extrahepatic bile ducts	neoplasms
386.1	`16:20392332_G`	0.006705201	0.111844828	1.006727731	0.952194719	logistic	57362	260	57102	0.732990335	0.810031031	FALSE	Meniere's disease	sense organs
442	`16:20392332_G`	-0.001731893	0.029437906	0.998269606	0.95308586	logistic	58868	4512	54356	0.765680639	0.810024122	FALSE	Other aneurysm	circulatory system
614.3	`16:20392332_G`	-0.006653764	0.113557861	0.993368324	0.95327581	logistic	69234	258	68976	0.764013861	0.809522778	FALSE	Pelvic inflammatory disease (PID)	genitourinary
195.1	`16:20392332_G`	0.002500969	0.042702638	1.002504099	0.95329693	logistic	62706	1861	60845	0.883666841	0.809220808	FALSE	Malignant neoplasm, other	neoplasms
766	`16:20392332_G`	0.002496851	0.042824659	1.002499971	0.953506439	logistic	63230	1852	61378	0.355276327	0.809686858	FALSE	Neuralgia, neuritis, and radiculitis NOS	symptoms
425	`16:20392332_G`	0.001605742	0.02760703	1.001607032	0.953617798	logistic	71953	4665	67288	0.73901613	0.809090656	FALSE	Cardiomyopathy	circulatory system
212	`16:20392332_G`	-0.006504001	0.112141227	0.993517104	0.953749977	logistic	77020	261	76759	0.864302396	0.809328746	FALSE	Benign neoplasm of respiratory and intrathoracic organs	neoplasms
509.3	`16:20392332_G`	0.003618087	0.064076407	1.00362464	0.954971223	logistic	53004	820	52184	0.466019433	0.810023772	FALSE	Pulmonary insufficiency or respiratory failure following trauma and surgery	respiratory
962.1	`16:20392332_G`	-0.004282055	0.075959076	0.9957271	0.955044522	logistic	57849	576	57273	0.595932611	0.810644955	FALSE	Adrenal cortical steroids causing adverse effects in therapeutic use	injuries & poisonings
41.21	`16:20392332_G`	0.011776806	0.211441998	1.011846425	0.955582734	logistic	63599	72	63527	0.794826633	0.81020928	FALSE	Rheumatic fever / chorea	infectious diseases
604.2	`16:20392332_G`	-0.010728441	0.194537704	0.989328903	0.956020246	logistic	60972	83	60889	0.469185321	0.809223906	FALSE	Vascular disorders of penis	genitourinary
772.2	`16:20392332_G`	0.002504737	0.045850875	1.002507876	0.956434919	logistic	66168	1593	64575	0.879283496	0.809688974	FALSE	Spasm of muscle	symptoms
220	`16:20392332_G`	0.006029783	0.111148781	1.006047998	0.956736262	logistic	63199	265	62934	0.788210469	0.808715328	FALSE	Benign neoplasm of ovary	neoplasms
131	`16:20392332_G`	0.014022516	0.262986493	1.014121292	0.957476715	logistic	72456	46	72410	0.826549604	0.809498178	FALSE	Protozoan infection	infectious diseases
514.1	`16:20392332_G`	0.005280414	0.099517389	1.00529438	0.95768393	logistic	61563	327	61236	0.559345585	0.808553839	FALSE	Abnormal results of function study of pulmonary system	respiratory
175	`16:20392332_G`	-0.003405637	0.065694052	0.996600155	0.958655484	logistic	60646	834	59812	0.923785744	0.808569403	FALSE	Acquired absence of breast	neoplasms
715.2	`16:20392332_G`	0.00565985	0.112968931	1.005675897	0.960041947	logistic	59193	257	58936	0.414762802	0.809969084	FALSE	Ankylosing spondylitis	musculoskeletal
592.13	`16:20392332_G`	0.00673848	0.136451282	1.006761234	0.960613458	logistic	49634	183	49451	0.220851566	0.811288633	FALSE	Chronic interstitial cystitis	genitourinary
170.2	`16:20392332_G`	0.003539777	0.072731978	1.00354605	0.96118325	logistic	76481	625	75856	0.756188529	0.809200978	FALSE	Cancer of connective tissue	neoplasms
276.13	`16:20392332_G`	0.001476193	0.031274803	1.001477283	0.96235325	logistic	54331	3648	50683	0.473955458	0.809859933	FALSE	Hyperpotassemia	endocrine/metabolic
701.5	`16:20392332_G`	-0.005410331	0.116783402	0.994604279	0.963048897	logistic	59725	236	59489	0.710941883	0.809953956	FALSE	Abnormal granulation tissue	dermatologic
676	`16:20392332_G`	0.017812465	0.388977165	1.017972053	0.963475169	logistic	76878	22	76856	0.796575437	0.809171675	FALSE	Other disorders of the breast associated with childbirth and disorders of lactation	pregnancy complications
189	`16:20392332_G`	0.001765543	0.038815954	1.001767102	0.963720748	logistic	76628	2248	74380	0.817756659	0.809221172	FALSE	Cancer of urinary organs (incl. kidney and bladder)	neoplasms
596.1	`16:20392332_G`	-0.003229939	0.075277515	0.996775271	0.965775595	logistic	67905	590	67315	0.142738398	0.810293793	FALSE	Bladder neck obstruction	genitourinary
430.1	`16:20392332_G`	0.003831891	0.089905845	1.003839242	0.966003534	logistic	60323	410	59913	0.505250089	0.809890092	FALSE	Subarachnoid hemorrhage	circulatory system
363.4	`16:20392332_G`	-0.006092257	0.14696366	0.993926263	0.966933827	logistic	62461	159	62302	0.861256224	0.810241591	FALSE	Choroidal degenerations	sense organs
635.3	`16:20392332_G`	-0.007744276	0.191264677	0.992285633	0.967702606	logistic	74996	92	74904	0.815266923	0.809036482	FALSE	Placenta previa and abruptio placenta	pregnancy complications
370.3	`16:20392332_G`	-0.003413323	0.084557361	0.996592496	0.96780058	logistic	59816	462	59354	0.549925401	0.810209643	FALSE	Keratoconjunctivitis	sense organs
473	`16:20392332_G`	0.001273752	0.032010027	1.001274564	0.968258728	logistic	48944	3524	45420	0.367151492	0.808832543	FALSE	Diseases of the larynx and vocal cords	respiratory
259.8	`16:20392332_G`	0.014364007	0.369991031	1.014467665	0.96903184	logistic	64900	24	64876	0.615341625	0.808312789	FALSE	Polyglandular activity in multiple endocrine adenomatosis	endocrine/metabolic
558	`16:20392332_G`	0.001117388	0.029125986	1.001118013	0.969397493	logistic	50602	4481	46121	0.967167344	0.809622149	FALSE	Noninfectious gastroenteritis	digestive
707.3	`16:20392332_G`	-0.002190256	0.059115712	0.997812141	0.970444884	logistic	71525	930	70595	0.785841476	0.80993359	FALSE	Chronic ulcer of unspecified site	dermatologic
802	`16:20392332_G`	0.00257421	0.071639919	1.002577527	0.971336081	logistic	60706	643	60063	0.560832114	0.810900076	FALSE	Fracture of pelvis	injuries & poisonings
531.1	`16:20392332_G`	-0.002755761	0.081507083	0.997248033	0.973028597	logistic	72719	485	72234	0.762204133	0.809753985	FALSE	Hemorrhage from gastrointestinal ulcer	digestive
711.2	`16:20392332_G`	0.007273535	0.248467722	1.007300052	0.976646413	logistic	59028	53	58975	0.235614352	0.810183303	FALSE	Reiter's disease	musculoskeletal
513	`16:20392332_G`	-0.001277944	0.043825192	0.998722872	0.976736956	logistic	73413	1718	71695	0.872621054	0.809318513	FALSE	Respiratory abnormalities	respiratory
875	`16:20392332_G`	0.003057386	0.105814721	1.003062064	0.976949318	logistic	62217	292	61925	0.344701136	0.8110645	FALSE	Non-healing surgical wound	injuries & poisonings
727.1	`16:20392332_G`	-0.000747819	0.030122814	0.999252461	0.980194025	logistic	50552	4686	45866	0.187054429	0.810630638	FALSE	Synovitis and tenosynovitis	musculoskeletal
571.6	`16:20392332_G`	-0.003435248	0.139155802	0.996570646	0.980305147	logistic	57303	170	57133	0.316244307	0.810167007	FALSE	Primary biliary cirrhosis	digestive
210	`16:20392332_G`	0.002413866	0.09992043	1.002416782	0.98072667	logistic	75576	327	75249	0.753094033	0.809112681	FALSE	Benign neoplasm of lip, oral cavity, and pharynx	neoplasms
741.4	`16:20392332_G`	-0.000780502	0.032463236	0.999219802	0.980818589	logistic	60304	3369	56935	0.352210434	0.809879942	FALSE	Joint effusions	musculoskeletal
709.6	`16:20392332_G`	-0.002975504	0.127464974	0.997028918	0.981376115	logistic	54386	203	54183	0.766359303	0.809142059	FALSE	Other specified diffuse diseases of connective tissue	dermatologic
446.3	`16:20392332_G`	0.004046315	0.173527723	1.004054512	0.981396634	logistic	54465	109	54356	0.705356125	0.810327733	FALSE	Hypersensitivity angiitis	circulatory system
735.21	`16:20392332_G`	-0.000993767	0.045580885	0.999006726	0.982605673	logistic	61142	1643	59499	0.548865945	0.81008145	FALSE	Hammer toe (acquired)	musculoskeletal
480.12	`16:20392332_G`	0.002794167	0.128919057	1.002798074	0.982708156	logistic	54263	195	54068	0.809178736	0.808792363	FALSE	Pseudomonal pneumonia	respiratory
479	`16:20392332_G`	0.000661747	0.030648599	1.000661966	0.982773866	logistic	49563	4143	45420	0.522721822	0.808556786	FALSE	Other upper respiratory disease	respiratory
272.9	`16:20392332_G`	-0.001339216	0.062922598	0.99866168	0.98301947	logistic	36360	1212	35148	0.185617474	0.809818482	FALSE	Unspecified disorder of lipoid metabolism	endocrine/metabolic
964.1	`16:20392332_G`	0.002018006	0.111378754	1.002020044	0.985544387	logistic	57535	262	57273	0.56123742	0.810619623	FALSE	Anticoagulants causing adverse effects	injuries & poisonings
315.2	`16:20392332_G`	-0.000956509	0.053528056	0.999043949	0.985743123	logistic	70848	1570	69278	0.772232427	0.808787827	FALSE	Speech and language disorder	mental disorders
483	`16:20392332_G`	-0.000465162	0.027463186	0.999534946	0.986486357	logistic	59379	5311	54068	0.781373907	0.808324492	FALSE	Acute bronchitis and bronchiolitis	respiratory
525.1	`16:20392332_G`	-0.001151683	0.070899586	0.99884898	0.987039844	logistic	67067	647	66420	0.672112948	0.809459198	FALSE	Loss of teeth or edentulism	digestive
254	`16:20392332_G`	0.005704795	0.368867324	1.005721098	0.987660641	logistic	64900	24	64876	0.572421944	0.808312789	FALSE	Diseases of thymus gland	endocrine/metabolic
371.3	`16:20392332_G`	0.000526458	0.035448422	1.000526597	0.988150739	logistic	63448	4094	59354	0.233742659	0.809710314	FALSE	Inflammation of eyelids	sense organs
420.22	`16:20392332_G`	0.001679216	0.119775733	1.001680627	0.988814289	logistic	67517	229	67288	0.682809734	0.809048092	FALSE	Chronic pericarditis	circulatory system
362.1	`16:20392332_G`	0.003682331	0.263294328	1.003689119	0.988841463	logistic	61362	47	61315	0.83296227	0.810631987	FALSE	Retinopathy of prematurity	sense organs
842	`16:20392332_G`	0.000983348	0.070435649	1.000983831	0.988861144	logistic	59065	682	58383	0.190604671	0.810234487	FALSE	Other sprains and strains	injuries & poisonings
626.15	`16:20392332_G`	-0.001900859	0.145051172	0.998100946	0.989544221	logistic	57690	156	57534	0.855350252	0.808987693	FALSE	Infertility, female, associated with anovulation	genitourinary
367.9	`16:20392332_G`	-0.000712807	0.055630953	0.999287447	0.989776872	logistic	63152	1094	62058	0.905586459	0.811011528	FALSE	Blindness and low vision	sense organs
8	`16:20392332_G`	0.000452514	0.036763679	1.000452616	0.990179306	logistic	73971	2493	71478	0.783255029	0.809121142	FALSE	Intestinal infection	infectious diseases
530.1	`16:20392332_G`	-0.000157028	0.015439665	0.999842985	0.991885331	logistic	64317	21123	43194	0.917691237	0.810229022	FALSE	Esophagitis, GERD and related diseases	digestive
41.4	`16:20392332_G`	0.000667812	0.067589029	1.000668035	0.992116648	logistic	64249	722	63527	0.831445949	0.810207163	FALSE	E. coli	infectious diseases
619.5	`16:20392332_G`	0.000622936	0.072780315	1.00062313	0.993170891	logistic	70004	630	69374	0.686993814	0.80885378	FALSE	Noninflammatory disorders of vulva and perineum	genitourinary
380.1	`16:20392332_G`	0.000330797	0.04413007	1.000330851	0.994019156	logistic	65900	1752	64148	0.70814267	0.809430956	FALSE	Otitis externa	sense organs
276.6	`16:20392332_G`	0.000270443	0.042392411	1.000270479	0.994909928	logistic	52595	1912	50683	0.575584906	0.809943911	FALSE	Fluid overload	endocrine/metabolic
704.8	`16:20392332_G`	0.000329171	0.057736103	1.000329225	0.995451041	logistic	65598	992	64606	0.824553124	0.810139029	FALSE	Other specified diseases of hair and hair follicles	dermatologic
458	`16:20392332_G`	-0.000109675	0.023551848	0.999890331	0.996284482	logistic	65732	6766	58966	0.58582054	0.80881458	FALSE	Hypotension	circulatory system
741.5	`16:20392332_G`	0.000696815	0.154544548	1.000697058	0.996402487	logistic	57068	133	56935	0.196531005	0.809875937	FALSE	Hemarthrosis	musculoskeletal
694.1	`16:20392332_G`	-0.000606457	0.1397976	0.999393727	0.996538701	logistic	55468	168	55300	0.818142242	0.809052066	FALSE	Vitiligo	dermatologic
727.2	`16:20392332_G`	0.000327282	0.083166798	1.000327335	0.996860138	logistic	46351	485	45866	0.172819186	0.81082393	FALSE	Bursitis disorders	musculoskeletal
656.2	`16:20392332_G`	-0.000442521	0.132697507	0.999557577	0.997339214	logistic	76626	185	76441	0.818962833	0.809190092	FALSE	Respiratory conditions of fetus and newborn	pregnancy complications
380.4	`16:20392332_G`	8.43E-05	0.026141112	1.000084296	0.997427211	logistic	70059	5911	64148	0.786320209	0.80902525	FALSE	Impacted cerumen	sense organs
250.4	`16:20392332_G`	-4.32E-05	0.0237271	0.999956764	0.998546054	logistic	58063	7497	50566	0.760228537	0.810886451	FALSE	Abnormal glucose	endocrine/metabolic
8.51	16:20392332_G	NA	NA	NA	NA	logistic	71494	16	71478	0.772744224	0.809074887	NA	Intestinal e.coli	infectious diseases
31.1	16:20392332_G	NA	NA	NA	NA	logistic	63529	2	63527	0.798850396	0.810204788	NA	Leprosy	infectious diseases
90.3	16:20392332_G	NA	NA	NA	NA	logistic	76660	10	76650	0.851026756	0.809385599	NA	Venereal diseases due to Chlamydia trachomatis	infectious diseases
117.2	16:20392332_G	NA	NA	NA	NA	logistic	59612	16	59596	0.620675897	0.810264712	NA	Coccidioidomycosis	infectious diseases
117.3	16:20392332_G	NA	NA	NA	NA	logistic	59610	14	59596	0.6043132	0.810300285	NA	Blastomycotic infection	infectious diseases
251.8	16:20392332_G	NA	NA	NA	NA	logistic	64889	13	64876	0.592810841	0.808272589	NA	Abnormality of secretion of glucagon or gastrin	endocrine/metabolic
255.13	16:20392332_G	NA	NA	NA	NA	logistic	64895	19	64876	0.583826029	0.808336544	NA	Medulloadrenal hyperfunction	endocrine/metabolic
256.1	16:20392332_G	NA	NA	NA	NA	logistic	64877	1	64876	0.585378539	0.808314195	NA	Hyperestrogenism	endocrine/metabolic
260.21	16:20392332_G	NA	NA	NA	NA	logistic	54046	16	54030	0.408559452	0.809625134	NA	Kwashiorkor	endocrine/metabolic
261.3	16:20392332_G	NA	NA	NA	NA	logistic	54038	8	54030	0.406637278	0.809606203	NA	Vitamin C deficiencies	endocrine/metabolic
270.12	16:20392332_G	NA	NA	NA	NA	logistic	69340	3	69337	0.724651576	0.808999135	NA	Phenylketonuria [PKU]	endocrine/metabolic
277.2	16:20392332_G	NA	NA	NA	NA	logistic	71338	8	71330	0.810245742	0.809386302	NA	Other disorders of purine and pyrimidine metabolism	endocrine/metabolic
284.2	16:20392332_G	NA	NA	NA	NA	logistic	47195	15	47180	0.466805119	0.808814493	NA	Constitutional aplastic anemia	hematopoietic
300.2	16:20392332_G	NA	NA	NA	NA	logistic	41202	1	41201	0.561275037	0.811247027	NA	Generalized anxiety & phobic disorders	mental disorders
324.1	16:20392332_G	NA	NA	NA	NA	logistic	75725	2	75723	0.690077732	0.809402443	NA	Jakob-Creutzfeldt disease	neurological
368.7	16:20392332_G	NA	NA	NA	NA	logistic	65299	10	65289	0.872118774	0.809369209	NA	Disorders of accommodation	sense organs
446.2	16:20392332_G	NA	NA	NA	NA	logistic	54369	13	54356	0.694571834	0.810360683	NA	Acute febrile mucocutaneous lymph node syndrome (Kawasaki disease)	circulatory system
586.11	16:20392332_G	NA	NA	NA	NA	logistic	52314	16	52298	0.133635723	0.807279122	NA	Small kidney	genitourinary
592.21	16:20392332_G	NA	NA	NA	NA	logistic	49469	18	49451	0.272606912	0.811225212	NA	Urethral syndrome	genitourinary
592.3	16:20392332_G	NA	NA	NA	NA	logistic	49469	18	49451	0.283473216	0.81130607	NA	Urethral stricture due to infecton	genitourinary
614.31	16:20392332_G	NA	NA	NA	NA	logistic	68994	18	68976	0.792847551	0.809534162	NA	Acute inflammatory pelvic disease	genitourinary
626.21	16:20392332_G	NA	NA	NA	NA	logistic	57550	16	57534	0.867522531	0.808966116	NA	Mittelschmerz	genitourinary
654	16:20392332_G	NA	NA	NA	NA	logistic	76076	12	76064	0.789508626	0.809263105	NA	Other and unspecified complications of birth; puerperium affecting management of mother	pregnancy complications
656.1	16:20392332_G	NA	NA	NA	NA	logistic	76446	5	76441	0.810193585	0.80919865	NA	Isoimmunization of fetus or newborn	pregnancy complications
656.22	16:20392332_G	NA	NA	NA	NA	logistic	76443	2	76441	0.809323315	0.809191162	NA	Interstitial emphysema and related conditions of newborn	pregnancy complications
656.5	16:20392332_G	NA	NA	NA	NA	logistic	76451	10	76441	0.813447649	0.809184968	NA	Hematological disorders of newborn	pregnancy complications
656.9	16:20392332_G	NA	NA	NA	NA	logistic	76444	3	76441	0.809613736	0.809193658	NA	Neonatal bradycardia or tachycardia	pregnancy complications
710.2	16:20392332_G	NA	NA	NA	NA	logistic	58989	14	58975	0.203683312	0.81018495	NA	Periostitis	musculoskeletal
710.3	16:20392332_G	NA	NA	NA	NA	logistic	58987	12	58975	0.198258947	0.810170037	NA	Osteopathy resulting from poliomyelitis	musculoskeletal
716.3	16:20392332_G	NA	NA	NA	NA	logistic	58979	4	58975	0.204087111	0.810169721	NA	Kaschin-Beck disease	musculoskeletal
750.5	16:20392332_G	NA	NA	NA	NA	logistic	71990	2	71988	0.747677538	0.808917905	NA	Congenital hypertrophic pyloric stenosis	congenital anomalies
756.22	16:20392332_G	NA	NA	NA	NA	logistic	73505	12	73493	0.821289977	0.80927828	NA	Pectus carinatum	congenital anomalies
782	16:20392332_G	NA	NA	NA	NA	logistic	59315	15	59300	0.843922191	0.810107056	NA	Symptoms involving skin and other integumentary tissue	symptoms
823	16:20392332_G	NA	NA	NA	NA	logistic	57830	6	57824	0.682239149	0.810798893	NA	Torus fracture	injuries & poisonings
905	16:20392332_G	NA	NA	NA	NA	logistic	76251	2	76249	0.676138551	0.809300862	NA	Late effects of musculoskeletal and connective tissue injuries	injuries & poisonings
957	16:20392332_G	NA	NA	NA	NA	logistic	77131	7	77124	0.772963537	0.809291984	NA	Injury to other and unspecified nerves	injuries & poisonings
960.3	16:20392332_G	NA	NA	NA	NA	NA	57273	NA	NA	NA	NA	NA	Poisoning by antifungal antibiotics	injuries & poisonings
973	16:20392332_G	NA	NA	NA	NA	logistic	57288	15	57273	0.589869811	0.810614788	NA	Poisoning by agents primarily affecting the gastrointestinal system	injuries & poisonings
981	16:20392332_G	NA	NA	NA	NA	logistic	76793	16	76777	0.869222354	0.809513888	NA	Toxic effect of (non-ethyl) alcohol and petroleum and other solvents	injuries & poisonings
984	16:20392332_G	NA	NA	NA	NA	logistic	76795	18	76777	0.868510447	0.809512338	NA	Toxic effect of lead and its compounds (including fumes)	injuries & poisonings
986	16:20392332_G	NA	NA	NA	NA	logistic	76794	17	76777	0.864800477	0.809490325	NA	Toxic effect of carbon monoxide	injuries & poisonings
988	16:20392332_G	NA	NA	NA	NA	logistic	76779	2	76777	0.873006719	0.809518228	NA	Toxic effect of noxious substances eaten as food	injuries & poisonings
