# Supplementary material for: Medical records-based chronic kidney disease phenotype for clinical care and “big data” observational and genetic studies
Source: NPJ Digit Med. 2021 Apr 13;4:70. doi: 10.1038/s41746-021-00428-1 (PMC8044136; doi:10.1038/s41746-021-00428-1)
Supplement: Supplementary file 4 — Supplementary Data 2 [file 41746_2021_428_MOESM4_ESM.csv]

phenotype	snp	beta	SE	OR	p	type	n_total	n_cases	n_controls	HWE_p	allele_freq	bonferroni	description	group
587	`22:36618953_T`	0.713952324	0.072101898	2.042046158	4.08E-23	logistic	68535	2255	66280	1	0.052155833	TRUE	Kidney replaced by transpant	genitourinary
585.32	`22:36618953_T`	0.471563857	0.054227372	1.602498313	3.44E-18	logistic	69669	3389	66280	1	0.05317286	TRUE	End stage renal disease	genitourinary
585.31	`22:36618953_T`	0.533041362	0.063753117	1.704107243	6.22E-17	logistic	68045	1765	66280	1	0.052509369	TRUE	Renal dialysis	genitourinary
851	`22:36618953_T`	0.607436526	0.078994795	1.835719543	1.48E-14	logistic	81427	1367	80060	1	0.05088607	TRUE	Complications of transplants and reattached limbs	injuries & poisonings
580.1	`22:36618953_T`	0.770983549	0.102835062	2.161891535	6.52E-14	logistic	67655	1375	66280	1	0.051223117	TRUE	Glomerulonephritis	genitourinary
285.21	`22:36618953_T`	0.460686894	0.061890751	1.58516245	9.80E-14	logistic	61389	2753	58636	1	0.04810308	TRUE	Anemia in chronic kidney disease	hematopoietic
580	`22:36618953_T`	0.428796918	0.062239493	1.535409189	5.60E-12	logistic	70050	3770	66280	1	0.051670236	TRUE	Nephritis; nephrosis; renal sclerosis	genitourinary
588	`22:36618953_T`	0.428210292	0.066225467	1.534508742	1.01E-10	logistic	68525	2245	66280	1	0.051929953	TRUE	Disorders resulting from impaired renal function	genitourinary
580.32	`22:36618953_T`	0.754937156	0.123719653	2.127477819	1.05E-09	logistic	67285	1005	66280	1	0.050798841	TRUE	Nephritis and nephropathy with pathological lesion	genitourinary
580.12	`22:36618953_T`	0.781808802	0.132733932	2.185421687	3.86E-09	logistic	66758	478	66280	1	0.051012613	TRUE	Non-proliferative glomerulonephritis	genitourinary
285.2	`22:36618953_T`	0.301324317	0.052300252	1.351647632	8.34E-09	logistic	63390	4754	58636	1	0.047949203	TRUE	Anemia of chronic disease	hematopoietic
585.34	`22:36618953_T`	0.385957055	0.067786639	1.471021497	1.24E-08	logistic	69203	2923	66280	1	0.051226103	TRUE	Chronic Kidney Disease, Stage IV	genitourinary
585.2	`22:36618953_T`	0.403269368	0.074575226	1.496710003	6.39E-08	logistic	68440	2160	66280	1	0.05109585	TRUE	Renal failure NOS	genitourinary
588.1	`22:36618953_T`	0.50763458	0.094094014	1.661356736	6.85E-08	logistic	67266	986	66280	1	0.051311212	TRUE	Renal osteodystrophy	genitourinary
585.3	`22:36618953_T`	0.199193503	0.03764156	1.220418097	1.21E-07	logistic	79222	12942	66280	1	0.051305193	TRUE	Chronic renal failure [CKD]	genitourinary
580.4	`22:36618953_T`	0.715775077	0.141981179	2.045771699	4.62E-07	logistic	66741	461	66280	1	0.050800857	TRUE	Renal sclerosis, NOS	genitourinary
401.22	`22:36618953_T`	0.236584322	0.047766881	1.26691438	7.31E-07	logistic	50779	8135	42644	1	0.055997558	TRUE	Hypertensive chronic kidney disease	circulatory system
588.2	`22:36618953_T`	0.411912514	0.084815132	1.509702352	1.19E-06	logistic	67556	1276	66280	1	0.051327787	TRUE	Secondary hyperparathyroidism (of renal origin)	genitourinary
585	`22:36618953_T`	0.161267783	0.03431217	1.174999571	2.60E-06	logistic	83489	17209	66280	1	0.050845021	TRUE	Renal failure	genitourinary
401.2	`22:36618953_T`	0.204689761	0.044232674	1.227144297	3.70E-06	logistic	53610	10966	42644	1	0.055362805	TRUE	Hypertensive heart and/or renal disease	circulatory system
580.2	`22:36618953_T`	0.514973573	0.11280087	1.673594274	4.99E-06	logistic	67067	787	66280	1	0.051001238	TRUE	Nephrotic syndrome without mention of glomerulonephritis	genitourinary
275.53	`22:36618953_T`	0.430831612	0.094661068	1.538536456	5.33E-06	logistic	85282	1115	84167	1	0.04919561	TRUE	Disorders of phosphorus metabolism	endocrine/metabolic
586	`22:36618953_T`	0.214137127	0.04767912	1.238792515	7.08E-06	logistic	76162	9882	66280	1	0.048974554	TRUE	Other disorders of the kidney and ureters	genitourinary
580.14	`22:36618953_T`	0.652608437	0.145956626	1.920543919	7.78E-06	logistic	66786	506	66280	1	0.050774114	TRUE	Chronic glomerulonephritis, NOS	genitourinary
275.5	`22:36618953_T`	0.299247142	0.067871517	1.348842938	1.04E-05	logistic	87198	3031	84167	1	0.049014886	TRUE	Disorders of calcium/phosphorus metabolism	endocrine/metabolic
580.3	`22:36618953_T`	0.336180839	0.078292071	1.399592102	1.76E-05	logistic	68520	2240	66280	1	0.051050788	TRUE	Nephritis and nephropathy without mention of glomerulonephritis	genitourinary
420.3	`22:36618953_T`	0.60046835	0.140678817	1.82297239	1.97E-05	logistic	85674	1010	84664	1	0.049816747	TRUE	Endocarditis	circulatory system
276.41	`22:36618953_T`	0.29235029	0.069186751	1.339572175	2.38E-05	logistic	66425	2383	64042	1	0.050748965	TRUE	Acidosis	endocrine/metabolic
285	`22:36618953_T`	0.133937581	0.031800406	1.143321452	2.53E-05	logistic	81325	22689	58636	1	0.047457731	TRUE	Other anemias	hematopoietic
275	`22:36618953_T`	0.206925199	0.04991502	1.229890571	3.39E-05	logistic	91018	6851	84167	1	0.048561823	FALSE	Disorders of mineral metabolism	endocrine/metabolic
252.1	`22:36618953_T`	0.339821995	0.082480146	1.404697525	3.79E-05	logistic	83110	2035	81075	1	0.04855613	FALSE	Hyperparathyroidism	endocrine/metabolic
589	`22:36618953_T`	0.549793669	0.137966801	1.73289543	6.75E-05	logistic	66900	620	66280	1	0.050724963	FALSE	Abnormal results of function study of kidney	genitourinary
287	`22:36618953_T`	0.271198824	0.068175238	1.311535809	6.95E-05	logistic	79506	4687	74819	1	0.051983498	FALSE	Purpura and other hemorrhagic conditions	hematopoietic
252	`22:36618953_T`	0.313002631	0.079152264	1.367525129	7.67E-05	logistic	83284	2209	81075	1	0.048562749	FALSE	Disorders of parathyroid gland	endocrine/metabolic
854	`22:36618953_T`	0.284166121	0.073539244	1.328653629	0.00011148	logistic	82623	2563	80060	1	0.050101061	FALSE	Complications of cardiac/vascular device, implant, and graft	injuries & poisonings
287.3	`22:36618953_T`	0.278153365	0.072205493	1.320688729	0.000117039	logistic	78876	4057	74819	1	0.052176835	FALSE	Thrombocytopenia	hematopoietic
276.13	`22:36618953_T`	0.212519442	0.055675816	1.236790159	0.000135036	logistic	68579	4537	64042	1	0.050481926	FALSE	Hyperpotassemia	endocrine/metabolic
276.6	`22:36618953_T`	0.289455842	0.076077415	1.335700459	0.000141945	logistic	66417	2375	64042	1	0.050318443	FALSE	Fluid overload	endocrine/metabolic
585.1	`22:36618953_T`	0.168899828	0.044671363	1.18400153	0.000156236	logistic	74819	8539	66280	1	0.050942942	FALSE	Acute renal failure	genitourinary
276.4	`22:36618953_T`	0.23943541	0.064066753	1.270531619	0.000186022	logistic	67068	3026	64042	1	0.050672452	FALSE	Acid-base balance disorder	endocrine/metabolic
269	`22:36618953_T`	0.211297311	0.057515724	1.235279562	0.000239034	logistic	89426	3093	86333	1	0.048900767	FALSE	Proteinuria	endocrine/metabolic
280.1	`22:36618953_T`	0.155130888	0.043195723	1.167810804	0.000328972	logistic	66032	7396	58636	1	0.047787436	FALSE	Iron deficiency anemias, unspecified or not due to blood loss	hematopoietic
275.51	`22:36618953_T`	0.396503383	0.116193917	1.486617467	0.000643869	logistic	84950	783	84167	1	0.049011183	FALSE	Hypocalcemia	endocrine/metabolic
590	`22:36618953_T`	0.291239554	0.086008464	1.338085089	0.000708746	logistic	64661	1704	62957	1	0.052396344	FALSE	Pyelonephritis	genitourinary
280	`22:36618953_T`	0.136553135	0.040462553	1.146315786	0.000738686	logistic	67298	8662	58636	1	0.048106927	FALSE	Iron deficiency anemias	hematopoietic
285.1	`22:36618953_T`	0.291485749	0.087666438	1.33841456	0.000884372	logistic	62055	3419	58636	1	0.045121263	FALSE	Acute posthemorrhagic anemia	hematopoietic
585.33	`22:36618953_T`	0.167114888	0.050694872	1.181890042	0.000979028	logistic	73847	7567	66280	1	0.049934324	FALSE	Chronic Kidney Disease, Stage III	genitourinary
850	`22:36618953_T`	0.318433093	0.098089099	1.374971623	0.001168885	logistic	82066	2006	80060	1	0.049673434	FALSE	Hemorrhage or hematoma complicating a procedure	injuries & poisonings
38	`22:36618953_T`	0.193801047	0.059828415	1.213854759	0.001198315	logistic	83458	4412	79046	1	0.047778523	FALSE	Septicemia	infectious diseases
841	`22:36618953_T`	0.231178154	0.071846715	1.260083709	0.001292418	logistic	77461	4038	73423	1	0.049444236	FALSE	Sprains and strains of back and neck	injuries & poisonings
416	`22:36618953_T`	0.1788609	0.055679493	1.195854389	0.001316631	logistic	83968	6926	77042	1	0.050072647	FALSE	Cardiomegaly	circulatory system
38.3	`22:36618953_T`	0.274376385	0.085517027	1.315709923	0.001334564	logistic	81041	1995	79046	1	0.047833813	FALSE	Bacteremia	infectious diseases
958.2	`22:36618953_T`	1.239023428	0.391108635	3.452240458	0.001535033	logistic	94916	183	94733	1	0.048648278	FALSE	Traumatic and surgical subcutaneous emphysema	injuries & poisonings
508	`22:36618953_T`	0.172802432	0.055728762	1.188631246	0.001930139	logistic	75139	7877	67262	1	0.051910459	FALSE	Pulmonary collapse; interstitial and compensatory emphysema	respiratory
276.1	`22:36618953_T`	0.114416091	0.036956836	1.121218557	0.001961911	logistic	79121	15079	64042	1	0.049064092	FALSE	Electrolyte imbalance	endocrine/metabolic
251	`22:36618953_T`	0.623471381	0.202048236	1.865392303	0.00203036	logistic	81335	260	81075	1	0.04849081	FALSE	Other disorders of pancreatic internal secretion	endocrine/metabolic
507	`22:36618953_T`	0.191885266	0.062242095	1.211531505	0.002050039	logistic	75478	8216	67262	1	0.05084263	FALSE	Pleurisy; pleural effusion	respiratory
599.6	`22:36618953_T`	0.716381482	0.233372051	2.047012642	0.00214276	logistic	61559	244	61315	1	0.05095112	FALSE	Oliguria and anuria	genitourinary
81	`22:36618953_T`	0.263377816	0.086473353	1.301318285	0.002320864	logistic	90375	2060	88315	1	0.049084371	FALSE	Infection/inflammation of internal prosthetic device; implant; and graft	infectious diseases
287.32	`22:36618953_T`	0.504490196	0.166864311	1.656140998	0.002499881	logistic	75400	581	74819	1	0.053037135	FALSE	Secondary thrombocytopenia	hematopoietic
568	`22:36618953_T`	0.403278361	0.133596602	1.496723463	0.002539226	logistic	77272	919	76353	1	0.05193343	FALSE	Other disorders of peritoneum	digestive
420	`22:36618953_T`	0.230983707	0.077522613	1.259838713	0.002886575	logistic	87518	2854	84664	1	0.049715487	FALSE	Carditis	circulatory system
750.1	`22:36618953_T`	-0.887407174	0.298144172	0.411721893	0.002916195	logistic	90342	411	89931	1	0.04852671	FALSE	Upper gastrointestinal congenital anomalies	congenital anomalies
270.38	`22:36618953_T`	0.525040917	0.178531422	1.690528018	0.003272728	logistic	86746	413	86333	1	0.047990685	FALSE	Other specified disorders of plasma protein metabolism	endocrine/metabolic
522.1	`22:36618953_T`	1.106355571	0.377033552	3.023320017	0.003342266	logistic	82846	76	82770	1	0.04808319	FALSE	Pulpitis and necrosis of tooth pulp	digestive
458.9	`22:36618953_T`	0.196195227	0.068960361	1.216764427	0.004440536	logistic	79693	4552	75141	1	0.051566637	FALSE	Hypotension NOS	circulatory system
279	`22:36618953_T`	0.206413448	0.073046075	1.229261335	0.004716301	logistic	90253	5276	84977	1	0.04929476	FALSE	Disorders involving the immune mechanism	endocrine/metabolic
595	`22:36618953_T`	0.285988094	0.102631841	1.331076607	0.005327346	logistic	88169	1699	86470	1	0.049830439	FALSE	Hydronephrosis	genitourinary
286.7	`22:36618953_T`	0.277815432	0.101140961	1.320242501	0.006017721	logistic	76799	1980	74819	1	0.052637404	FALSE	Other and unspecified coagulation defects	hematopoietic
250.2	`22:36618953_T`	-0.087418064	0.032033694	0.916293946	0.006353806	logistic	82587	19438	63149	1	0.050425612	FALSE	Type 2 diabetes	endocrine/metabolic
250.4	`22:36618953_T`	-0.128840809	0.047414867	0.879113902	0.006581528	logistic	72187	9038	63149	1	0.04763323	FALSE	Abnormal glucose	endocrine/metabolic
474	`22:36618953_T`	-0.172026289	0.063508893	0.841957038	0.006754819	logistic	58839	2655	56184	1	0.048139839	FALSE	Acute and chronic tonsillitis	respiratory
70.3	`22:36618953_T`	-0.178114427	0.066262045	0.83684666	0.007187474	logistic	68191	1837	66354	1	0.046010471	FALSE	Viral hepatitis C	infectious diseases
250.42	`22:36618953_T`	-0.135662325	0.050715022	0.87313742	0.007473082	logistic	69749	6600	63149	1	0.048610016	FALSE	Other abnormal glucose	endocrine/metabolic
395.3	`22:36618953_T`	0.295241836	0.110541905	1.343451215	0.007565743	logistic	74132	1501	72631	1	0.05236605	FALSE	Nonrheumatic tricuspid valve disorders	circulatory system
626.13	`22:36618953_T`	0.222187007	0.084311088	1.248804891	0.008405709	logistic	73767	2303	71464	1	0.047609365	FALSE	Irregular menstrual cycle	genitourinary
250	`22:36618953_T`	-0.082712712	0.03153652	0.920615591	0.008722078	logistic	83341	20192	63149	1	0.050317371	FALSE	Diabetes mellitus	endocrine/metabolic
875	`22:36618953_T`	0.616469191	0.237404503	1.852376095	0.009412303	logistic	78177	328	77849	1	0.050053085	FALSE	Non-healing surgical wound	injuries & poisonings
38.2	`22:36618953_T`	0.458538482	0.177024167	1.581760523	0.009590368	logistic	79418	372	79046	1	0.047848095	FALSE	Gram positive septicemia	infectious diseases
452	`22:36618953_T`	0.13867196	0.05388648	1.148747203	0.010070209	logistic	66876	6613	60263	1	0.054444046	FALSE	Other venous embolism and thrombosis	circulatory system
272.13	`22:36618953_T`	0.134016852	0.052125801	1.143412088	0.010139736	logistic	56601	9144	47457	1	0.059186233	FALSE	Mixed hyperlipidemia	endocrine/metabolic
580.11	`22:36618953_T`	0.481782333	0.187744491	1.618957353	0.010283149	logistic	66771	491	66280	1	0.050515943	FALSE	Proliferative glomerulonephritis	genitourinary
571.51	`22:36618953_T`	-0.265581625	0.104438577	0.766759854	0.010992233	logistic	74092	1518	72574	1	0.052549533	FALSE	Cirrhosis of liver without mention of alcohol	digestive
228.1	`22:36618953_T`	-1.06129167	0.426266882	0.346008593	0.012783829	logistic	91939	1624	90315	1	0.05028334	FALSE	Hemangioma of skin and subcutaneous tissue	neoplasms
71	`22:36618953_T`	-0.177743102	0.071568149	0.83715746	0.013007994	logistic	67402	1048	66354	1	0.046215246	FALSE	Human immunodeficiency virus [HIV] disease	infectious diseases
797	`22:36618953_T`	0.292756671	0.118558422	1.340116662	0.013537652	logistic	94742	1305	93437	1	0.048415697	FALSE	Shock	symptoms
750.2	`22:36618953_T`	0.448427769	0.182304246	1.565848374	0.013902341	logistic	90428	497	89931	1	0.048663025	FALSE	Lower gastrointestinal congenital anomalies	congenital anomalies
442.1	`22:36618953_T`	0.299879726	0.122030895	1.349696464	0.013994356	logistic	74295	3837	70458	1	0.053671176	FALSE	Aortic aneurysm	circulatory system
750.21	`22:36618953_T`	0.549903973	0.224086865	1.733086587	0.014128609	logistic	90255	324	89931	1	0.048678744	FALSE	Congenital anomalies of intestine	congenital anomalies
514	`22:36618953_T`	0.136845797	0.056075017	1.146651318	0.014670771	logistic	86979	8892	78087	1	0.05048345	FALSE	Abnormal findings examination of lungs	respiratory
292.4	`22:36618953_T`	0.166176638	0.068334306	1.180781654	0.015023229	logistic	75329	3667	71662	1	0.051441012	FALSE	Altered mental status	mental disorders
426.2	`22:36618953_T`	0.237983812	0.098326076	1.268688655	0.015505448	logistic	54155	4176	49979	1	0.056282892	FALSE	Atrioventricular [AV] block	circulatory system
70.9	`22:36618953_T`	-0.352191702	0.146104444	0.703145315	0.015928597	logistic	67597	1243	66354	1	0.044291906	FALSE	Hepatitis NOS	infectious diseases
474.2	`22:36618953_T`	-0.164396669	0.06830753	0.848405419	0.016096783	logistic	58446	2262	56184	1	0.047898915	FALSE	Chronic tonsillitis and adenoiditis	respiratory
70	`22:36618953_T`	-0.144684022	0.060306007	0.865295665	0.016432537	logistic	68608	2254	66354	1	0.046306553	FALSE	Viral hepatitis	infectious diseases
743.2	`22:36618953_T`	0.341507234	0.142412228	1.407066772	0.016484009	logistic	73873	2206	71667	1	0.053625817	FALSE	Pathologic fracture	musculoskeletal
251.1	`22:36618953_T`	0.246310002	0.103714068	1.279296096	0.017553952	logistic	57365	1160	56205	1	0.050204829	FALSE	Hypoglycemia	endocrine/metabolic
783	`22:36618953_T`	0.08116256	0.034359987	1.084547186	0.018170548	logistic	84602	12647	71955	1	0.047108815	FALSE	Fever of unknown origin	symptoms
949	`22:36618953_T`	-0.162564015	0.069126688	0.849961678	0.018688724	logistic	62864	2775	60089	1	0.048652647	FALSE	Allergies, other	injuries & poisonings
191	`22:36618953_T`	-0.436823316	0.186102986	0.646085574	0.018914447	logistic	93649	1032	92617	1	0.049242384	FALSE	Manlignant and unknown neoplasms of brain and nervous system	neoplasms
910	`22:36618953_T`	1.059977064	0.452964391	2.886304788	0.019279137	logistic	96140	77	96063	1	0.048465779	FALSE	Superficial injury, infected	injuries & poisonings
743.21	`22:36618953_T`	0.465619238	0.199302032	1.59300033	0.019478251	logistic	72915	1248	71667	1	0.054097237	FALSE	Pathologic fracture of vertebrae	musculoskeletal
503	`22:36618953_T`	0.187279834	0.080587049	1.205964707	0.020128466	logistic	70367	3105	67262	1	0.05333466	FALSE	Pulmonary congestion and hypostasis	respiratory
71.1	`22:36618953_T`	-0.17734682	0.076650365	0.837489276	0.020683561	logistic	67221	867	66354	1	0.045975216	FALSE	HIV infection, symptomatic	infectious diseases
41.1	`22:36618953_T`	0.189807789	0.082704358	1.209017188	0.021732233	logistic	81315	2269	79046	1	0.047746418	FALSE	Staphylococcus infections	infectious diseases
401.3	`22:36618953_T`	0.165007559	0.072184399	1.179402034	0.022259103	logistic	45474	2830	42644	1	0.054569644	FALSE	Other hypertensive complications	circulatory system
341	`22:36618953_T`	-0.912370146	0.401385275	0.401571312	0.023022965	logistic	69922	290	69632	1	0.052887503	FALSE	Other demyelinating diseases of central nervous system	neurological
947	`22:36618953_T`	-0.179904882	0.079352563	0.835349664	0.023380511	logistic	62317	2228	60089	1	0.048485967	FALSE	Urticaria	dermatologic
586.2	`22:36618953_T`	0.223776822	0.099709936	1.250791839	0.024814516	logistic	68691	2411	66280	1	0.049824577	FALSE	Cyst of kidney, acquired	genitourinary
442.8	`22:36618953_T`	0.498232247	0.222815312	1.645809313	0.025346712	logistic	70829	371	70458	1	0.055810473	FALSE	Aneurysm of other specified artery	circulatory system
442	`22:36618953_T`	0.201263195	0.09005208	1.222946603	0.025419684	logistic	75303	4845	70458	1	0.053490565	FALSE	Other aneurysm	circulatory system
274.1	`22:36618953_T`	0.13134031	0.058823322	1.14035579	0.02556259	logistic	93052	5084	87968	1	0.049273524	FALSE	Gout	endocrine/metabolic
425.11	`22:36618953_T`	0.50147831	0.226139392	1.651160394	0.026584655	logistic	85018	354	84664	1	0.049907079	FALSE	Hypertrophic obstructive cardiomyopathy	circulatory system
472	`22:36618953_T`	-0.181885874	0.082726525	0.833696481	0.027903506	logistic	59930	3746	56184	1	0.04540297	FALSE	Chronic pharyngitis and nasopharyngitis	respiratory
626.12	`22:36618953_T`	0.14872901	0.067733003	1.160358501	0.028105328	logistic	74254	2790	71464	1	0.048098419	FALSE	Excessive or frequent menstruation	genitourinary
395	`22:36618953_T`	0.110028554	0.050122244	1.116309946	0.028148961	logistic	84689	12058	72631	1	0.048707624	FALSE	Heart valve disorders	circulatory system
510	`22:36618953_T`	0.123745821	0.056398652	1.131728173	0.02822626	logistic	88789	7372	81417	1	0.049505006	FALSE	Other diseases of lung	respiratory
586.3	`22:36618953_T`	0.673082687	0.307751449	1.960270918	0.028735345	logistic	66433	153	66280	1	0.050486957	FALSE	Vascular disorders of kidney/hypertrophy	genitourinary
8.52	`22:36618953_T`	-0.321723386	0.147482772	0.72489868	0.029151605	logistic	89741	1062	88679	1	0.047040929	FALSE	Intestinal infection due to C. difficile	infectious diseases
313.1	`22:36618953_T`	0.131321692	0.060252241	1.140334559	0.029292163	logistic	88735	3318	85417	1	0.04717417	FALSE	Attention deficit hyperactivity disorder	mental disorders
573.6	`22:36618953_T`	-0.264950058	0.121920547	0.767244267	0.029770004	logistic	74565	1991	72574	1	0.051994904	FALSE	Nonspecific elevation of levels of transaminase or lactic acid dehydrogenase [LDH]	digestive
452.2	`22:36618953_T`	0.150089023	0.069203489	1.161937677	0.030097327	logistic	63942	3679	60263	1	0.055120265	FALSE	Deep vein thrombosis [DVT]	circulatory system
370	`22:36618953_T`	-0.326146549	0.150403446	0.721699416	0.030122344	logistic	75216	1320	73896	1	0.047376888	FALSE	Keratitis	sense organs
592.11	`22:36618953_T`	0.331713901	0.152991683	1.393354155	0.030144798	logistic	64184	1227	62957	1	0.051671756	FALSE	Acute cystitis	genitourinary
458	`22:36618953_T`	0.121089151	0.056044941	1.128725535	0.030728386	logistic	82818	7677	75141	1	0.05062909	FALSE	Hypotension	circulatory system
771	`22:36618953_T`	-0.25437395	0.117823014	0.775401786	0.030854076	logistic	79047	1267	77780	1	0.048939239	FALSE	Musculoskeletal symptoms referable to limbs	symptoms
506	`22:36618953_T`	0.290118187	0.136139745	1.336585445	0.033086486	logistic	69218	1956	67262	1	0.053085903	FALSE	Empyema and pneumothorax	respiratory
755	`22:36618953_T`	-0.298118696	0.139962778	0.742213237	0.033172806	logistic	92820	883	91937	1	0.049024995	FALSE	Congenital anomalies of limbs	congenital anomalies
379.9	`22:36618953_T`	-0.226539652	0.107240188	0.797287727	0.034647777	logistic	77011	878	76133	1	0.050343457	FALSE	Pain, swelling or discharge of eye	sense organs
567	`22:36618953_T`	0.24944413	0.118098261	1.283311864	0.034671489	logistic	77689	1336	76353	1	0.051770521	FALSE	Peritonitis and retroperitoneal infections	digestive
941	`22:36618953_T`	-1.279611652	0.606938723	0.278145297	0.035004657	logistic	60245	156	60089	1	0.04835256	FALSE	Adverse reaction to serum or vaccine	injuries & poisonings
750.13	`22:36618953_T`	-0.727770378	0.345468514	0.482984664	0.035150658	logistic	90088	157	89931	1	0.048646879	FALSE	Congenital anomalies of mouth/tongue	congenital anomalies
389.1	`22:36618953_T`	-0.167863537	0.080090605	0.845469202	0.036089247	logistic	82626	7189	75437	1	0.049633287	FALSE	Sensorineural hearing loss	sense organs
707.3	`22:36618953_T`	0.258481995	0.123568387	1.294962834	0.036455221	logistic	89609	1082	88527	1	0.049096631	FALSE	Chronic ulcer of unspecified site	dermatologic
481	`22:36618953_T`	-0.209384558	0.10015818	0.811083267	0.036569429	logistic	69484	1478	68006	1	0.049687698	FALSE	Influenza	respiratory
355.1	`22:36618953_T`	-0.260614312	0.125364998	0.770578065	0.037631663	logistic	78527	1279	77248	1	0.051727431	FALSE	Chronic pain syndrome	neurological
366.2	`22:36618953_T`	-0.109217476	0.052667001	0.896535421	0.038103799	logistic	88559	12395	76164	1	0.049362572	FALSE	Senile cataract	sense organs
509.5	`22:36618953_T`	1.343463672	0.64792763	3.832294353	0.038127818	logistic	67309	47	67262	1	0.054056664	FALSE	Respiratory arrest	respiratory
368	`22:36618953_T`	-0.101999154	0.049194326	0.903030316	0.038135753	logistic	88316	6806	81510	1	0.048315141	FALSE	Visual disturbances	sense organs
580.31	`22:36618953_T`	0.185581872	0.089742585	1.203918763	0.038646094	logistic	67613	1333	66280	1	0.050899975	FALSE	Nephritis and nephropathy in diseases classified elsewhere	genitourinary
367.8	`22:36618953_T`	-0.283573062	0.13750917	0.753088098	0.039187556	logistic	82696	4292	78404	1	0.048835494	FALSE	Hypermetropia	sense organs
41.12	`22:36618953_T`	0.298793496	0.145769533	1.34823118	0.040387229	logistic	79844	798	79046	1	0.047711788	FALSE	Methicillin resistant Staphylococcus aureus	infectious diseases
274	`22:36618953_T`	0.117548829	0.057370167	1.124736548	0.04046662	logistic	93811	5843	87968	1	0.048976133	FALSE	Gout and other crystal arthropathies	endocrine/metabolic
353.2	`22:36618953_T`	-0.968862678	0.473183637	0.379514423	0.040605041	logistic	77421	173	77248	1	0.051975562	FALSE	Nerve root lesions	neurological
362.27	`22:36618953_T`	-0.545561619	0.266531023	0.579516224	0.040668174	logistic	78204	983	77221	1	0.049422024	FALSE	Drusen (degenerative) of retina	sense organs
370.3	`22:36618953_T`	-0.504177075	0.248007481	0.604002419	0.04206154	logistic	74422	526	73896	1	0.047633764	FALSE	Keratoconjunctivitis	sense organs
984	`22:36618953_T`	0.410640156	0.202396634	1.507782692	0.042469672	logistic	95686	75	95611	1	0.048188868	FALSE	Toxic effect of lead and its compounds (including fumes)	injuries & poisonings
191.1	`22:36618953_T`	-0.496115864	0.244695259	0.608891088	0.04261288	logistic	93297	680	92617	1	0.049347782	FALSE	Cancer of brain and nervous system	neoplasms
624.9	`22:36618953_T`	-0.291448952	0.144203234	0.747180155	0.043269561	logistic	85846	1914	83932	1	0.046828041	FALSE	stress incontinence, female	genitourinary
134	`22:36618953_T`	-0.765121962	0.380928965	0.465277181	0.044582903	logistic	89938	94	89844	1	0.047466032	FALSE	Helminthiases	infectious diseases
656.6	`22:36618953_T`	-2.052489418	1.024500952	0.128414827	0.045133931	logistic	95083	34	95049	1	0.047852928	FALSE	Perinatal disorders of digestive system	pregnancy complications
599.7	`22:36618953_T`	-1.053795495	0.526521574	0.348612079	0.045346189	logistic	61353	38	61315	1	0.050918455	FALSE	Urethral discharge	genitourinary
697	`22:36618953_T`	0.18898475	0.094692292	1.20802253	0.045958142	logistic	71102	695	70407	1	0.052966161	FALSE	Sarcoidosis	dermatologic
519.2	`22:36618953_T`	0.563337356	0.282273455	1.756524878	0.045964958	logistic	84917	265	84652	1	0.049760354	FALSE	Respiratory complications	respiratory
132	`22:36618953_T`	-0.259900645	0.130815107	0.771128197	0.046946946	logistic	90208	364	89844	1	0.047706412	FALSE	Infestation (lice, mites)	infectious diseases
426.21	`22:36618953_T`	0.299735854	0.150951923	1.349502296	0.047073548	logistic	52352	2373	49979	1	0.057352155	FALSE	First degree AV block	circulatory system
151	`22:36618953_T`	-0.678311865	0.342424061	0.507472953	0.047601165	logistic	86490	323	86167	1	0.050618569	FALSE	Cancer of stomach	neoplasms
366.3	`22:36618953_T`	1.323791393	0.670092455	3.757641099	0.048207417	logistic	76192	28	76164	1	0.053601428	FALSE	Traumatic cataract	sense organs
512.3	`22:36618953_T`	0.23652788	0.119803933	1.266842875	0.048348614	logistic	43439	1425	42014	1	0.049759433	FALSE	Abnormal chest sounds	respiratory
756	`22:36618953_T`	-0.597696526	0.303001739	0.550077267	0.048542923	logistic	92477	540	91937	1	0.048920272	FALSE	Other congenital musculoskeletal anomalies	congenital anomalies
575	`22:36618953_T`	-0.196303569	0.100525619	0.821762735	0.050846671	logistic	87636	2594	85042	1	0.049802593	FALSE	Other biliary tract disease	digestive
704.2	`22:36618953_T`	0.305691463	0.156577172	1.357563383	0.050898164	logistic	81758	458	81300	1	0.05036816	FALSE	Hirsutism	dermatologic
942	`22:36618953_T`	0.549463507	0.282019171	1.732323389	0.051376721	logistic	60241	152	60089	1	0.048496871	FALSE	Infusion and transfusion reaction	injuries & poisonings
871.2	`22:36618953_T`	0.268668047	0.137910066	1.3082208	0.051398274	logistic	79552	1703	77849	1	0.049489642	FALSE	Open wound of finger(s)	injuries & poisonings
41.9	`22:36618953_T`	0.316093806	0.162511886	1.371758929	0.051768915	logistic	79646	600	79046	1	0.047748788	FALSE	Infection with drug-resistant microorganisms	infectious diseases
711.2	`22:36618953_T`	0.902800688	0.464359496	2.466501347	0.051873166	logistic	75011	63	74948	1	0.051825732	FALSE	Reiter's disease	musculoskeletal
594	`22:36618953_T`	0.143642766	0.073917895	1.154471618	0.051982992	logistic	91625	5155	86470	1	0.048622101	FALSE	Urinary calculus	genitourinary
965.1	`22:36618953_T`	-0.270616372	0.139307159	0.762909113	0.052065996	logistic	73694	1072	72622	1	0.051103211	FALSE	Opiates and related narcotics causing adverse effects in therapeutic use	injuries & poisonings
585.4	`22:36618953_T`	0.147712154	0.076136684	1.159179183	0.052368538	logistic	68651	2371	66280	1	0.050705744	FALSE	Chronic kidney disease, Stage I or II	genitourinary
619	`22:36618953_T`	0.097086267	0.05012772	1.101955432	0.052772483	logistic	91669	5704	85965	1	0.04780242	FALSE	Noninflammatory female genital disorders	genitourinary
189.1	`22:36618953_T`	0.258053503	0.133809351	1.294408072	0.053790949	logistic	94346	1181	93165	1	0.048915693	FALSE	Cancer of kidney and renal pelvis	neoplasms
389.5	`22:36618953_T`	-0.349997696	0.181683846	0.704689713	0.054053118	logistic	75736	299	75437	1	0.053013098	FALSE	Disorders of acoustic nerve	sense organs
427.3	`22:36618953_T`	0.11903795	0.061888948	1.126412665	0.054428317	logistic	57989	8010	49979	1	0.05477763	FALSE	Other specified cardiac dysrhythmias	circulatory system
689	`22:36618953_T`	0.152754259	0.079512816	1.165038646	0.054715632	logistic	87822	8860	78962	1	0.050300608	FALSE	Disorder of skin and subcutaneous tissue NOS	dermatologic
575.8	`22:36618953_T`	-0.324930862	0.169907341	0.72257731	0.055824861	logistic	85983	941	85042	1	0.05026575	FALSE	Other disorders of biliary tract	digestive
594.1	`22:36618953_T`	0.158417486	0.083011249	1.171655243	0.056341374	logistic	90538	4068	86470	1	0.048902118	FALSE	Calculus of kidney	genitourinary
395.2	`22:36618953_T`	0.153747231	0.08091285	1.166196071	0.057412336	logistic	78255	5624	72631	1	0.050226823	FALSE	Nonrheumatic aortic valve disorders	circulatory system
426.24	`22:36618953_T`	0.326517608	0.171888616	1.386132656	0.057487166	logistic	51112	1133	49979	1	0.058587025	FALSE	Atrioventricular block, complete	circulatory system
351	`22:36618953_T`	-0.099663519	0.052473091	0.90514193	0.057521593	logistic	86381	9133	77248	1	0.049582663	FALSE	Other peripheral nerve disorders	neurological
572	`22:36618953_T`	0.182357355	0.096338966	1.200042958	0.058374861	logistic	74336	1762	72574	1	0.052619189	FALSE	Ascites (non malignant)	digestive
292.5	`22:36618953_T`	0.350457355	0.185253387	1.419716714	0.058521233	logistic	72101	439	71662	1	0.051843941	FALSE	Transient alteration of awareness	mental disorders
204.2	`22:36618953_T`	-0.491703468	0.260264574	0.611583693	0.058859047	logistic	91315	446	90869	1	0.049088321	FALSE	Myeloid leukemia	neoplasms
729	`22:36618953_T`	0.125695617	0.066573832	1.133936965	0.059017437	logistic	65644	5492	60152	1	0.056608372	FALSE	Other disorders of soft tissues	musculoskeletal
290.2	`22:36618953_T`	0.286653912	0.152189707	1.331963157	0.059628549	logistic	72549	887	71662	1	0.051647852	FALSE	Delirium due to conditions classified elsewhere	mental disorders
366	`22:36618953_T`	-0.084742295	0.045021561	0.91874902	0.059800686	logistic	92187	16023	76164	1	0.048640264	FALSE	Cataract	sense organs
728.2	`22:36618953_T`	-0.826167274	0.439959381	0.43772375	0.060404938	logistic	60433	281	60152	1	0.058535899	FALSE	Laxity of ligament or hypermobility syndrome	musculoskeletal
715.1	`22:36618953_T`	0.312830934	0.166858229	1.367290349	0.060816016	logistic	75468	605	74863	1	0.051717284	FALSE	Sacroiliitis NEC	musculoskeletal
204.22	`22:36618953_T`	-1.378699921	0.736829458	0.251905838	0.061327776	logistic	90997	128	90869	1	0.049171951	FALSE	Myeloid leukemia, chronic	neoplasms
695.7	`22:36618953_T`	0.202292449	0.108129104	1.224205974	0.06136701	logistic	71756	1349	70407	1	0.052176821	FALSE	Prurigo and Lichen	dermatologic
509	`22:36618953_T`	0.103685658	0.055536944	1.109251716	0.061906152	logistic	73577	6315	67262	1	0.052808622	FALSE	Respiratory failure, insufficiency, arrest	respiratory
535.1	`22:36618953_T`	-0.350069774	0.187906364	0.704638923	0.062462103	logistic	77745	339	77406	1	0.050369799	FALSE	Acute gastritis	digestive
427	`22:36618953_T`	0.060892418	0.032792408	1.062784572	0.063324534	logistic	81431	31452	49979	1	0.048630129	FALSE	Cardiac dysrhythmias	circulatory system
8.5	`22:36618953_T`	-0.218608408	0.117761801	0.803636354	0.063402129	logistic	90047	1368	88679	1	0.047075416	FALSE	Bacterial enteritis	infectious diseases
324	`22:36618953_T`	-0.541772082	0.291982454	0.581716489	0.063525525	logistic	94829	360	94469	1	0.048360734	FALSE	Other CNS infection and poliomyelitis	neurological
619.4	`22:36618953_T`	0.132050752	0.071334525	1.141166234	0.064148287	logistic	88060	2095	85965	1	0.047700432	FALSE	Noninflammatory disorders of vagina	genitourinary
317	`22:36618953_T`	-0.130118966	0.070820153	0.877990974	0.066163332	logistic	81565	3318	78247	1	0.047710415	FALSE	Alcohol-related disorders	mental disorders
276	`22:36618953_T`	0.059697711	0.032561684	1.061515613	0.066747126	logistic	85402	21360	64042	1	0.048470762	FALSE	Disorders of fluid, electrolyte, and acid-base balance	endocrine/metabolic
522	`22:36618953_T`	0.259008805	0.141760358	1.295645213	0.067686373	logistic	83854	1084	82770	1	0.04785699	FALSE	Diseases of pulp and periapical tissues	digestive
395.6	`22:36618953_T`	0.259686142	0.142156566	1.296523099	0.067735636	logistic	74289	1658	72631	1	0.051912127	FALSE	Heart valve replaced	circulatory system
130	`22:36618953_T`	-1.866233929	1.021694615	0.154705197	0.067758969	logistic	90279	435	89844	1	0.047247976	FALSE	Spirochetal infection	infectious diseases
275.6	`22:36618953_T`	0.191189917	0.104828749	1.210689361	0.068177635	logistic	86073	1906	84167	1	0.048470484	FALSE	Hypercalcemia	endocrine/metabolic
191.11	`22:36618953_T`	-0.483142101	0.265407617	0.616842163	0.068701509	logistic	93217	600	92617	1	0.049374041	FALSE	Cancer of brain	neoplasms
395.4	`22:36618953_T`	0.400439598	0.220064189	1.492480645	0.068812463	logistic	72997	366	72631	1	0.052563804	FALSE	Nonrheumatic pulmonary valve disorders	circulatory system
295.2	`22:36618953_T`	0.413159302	0.228120069	1.511585805	0.070117881	logistic	53387	248	53139	1	0.05512578	FALSE	Paranoid disorders	mental disorders
277.6	`22:36618953_T`	1.516274649	0.838543879	4.55522374	0.070571741	logistic	89465	41	89424	1	0.049348907	FALSE	Other deficiencies of circulating enzymes	endocrine/metabolic
291	`22:36618953_T`	0.153579268	0.08516867	1.16600021	0.071351056	logistic	75233	3571	71662	1	0.050729068	FALSE	Other specified nonpsychotic and/or transient mental disorders	mental disorders
568.1	`22:36618953_T`	0.3457994	0.192165668	1.413119116	0.07194186	logistic	76818	465	76353	1	0.05194746	FALSE	Peritoneal adhesions (postoperative) (postinfection)	digestive
291.8	`22:36618953_T`	0.178493871	0.09967437	1.195415557	0.073330211	logistic	74001	2339	71662	1	0.051208767	FALSE	Alteration of consciousness	mental disorders
626.1	`22:36618953_T`	0.082999081	0.046415858	1.08654081	0.073749849	logistic	78832	7368	71464	1	0.048768267	FALSE	Irregular menstrual cycle/bleeding	genitourinary
509.1	`22:36618953_T`	0.127787523	0.071649112	1.136311537	0.074501924	logistic	71084	3822	67262	1	0.053162456	FALSE	Respiratory failure	respiratory
747.12	`22:36618953_T`	0.304612104	0.171394987	1.356098876	0.075526768	logistic	90747	1047	89700	1	0.049665554	FALSE	Valvular heart disease/ heart chambers	congenital anomalies
752	`22:36618953_T`	-0.248141927	0.139682066	0.780249197	0.07565439	logistic	93258	1101	92157	1	0.049052092	FALSE	Nervous system congenital anomalies	congenital anomalies
275.3	`22:36618953_T`	0.188783971	0.106296404	1.207780008	0.075730504	logistic	85737	1570	84167	1	0.048642943	FALSE	Disorders of magnesium metabolism	endocrine/metabolic
907	`22:36618953_T`	0.288853433	0.16275464	1.334896062	0.07593447	logistic	95689	541	95148	1	0.048589702	FALSE	Injuries to the nervous system	injuries & poisonings
586.4	`22:36618953_T`	0.306938645	0.173046885	1.359257568	0.076107636	logistic	67426	1146	66280	1	0.04998072	FALSE	Stricture/obstruction of ureter	genitourinary
353	`22:36618953_T`	-0.38265888	0.21592737	0.682045519	0.076367208	logistic	77976	728	77248	1	0.051740279	FALSE	Nerve root and plexus disorders	neurological
536.7	`22:36618953_T`	0.298295975	0.168541494	1.347560573	0.076749352	logistic	77944	538	77406	1	0.050350251	FALSE	Complications of gastrostomy, colostomy and enterostomy	digestive
411.1	`22:36618953_T`	-0.165812784	0.093845294	0.847204829	0.077249379	logistic	69302	3716	65586	1	0.053353439	FALSE	Unstable angina (intermediate coronary syndrome)	circulatory system
216.1	`22:36618953_T`	0.814749595	0.462446401	2.258610034	0.078098882	logistic	75915	1253	74662	1	0.057544622	FALSE	Screening for malignant neoplasms of the skin	neoplasms
771.2	`22:36618953_T`	-0.297396565	0.169328801	0.742749405	0.079032771	logistic	78640	860	77780	1	0.048880977	FALSE	Cramp of limb	symptoms
573.7	`22:36618953_T`	-0.185970766	0.106623885	0.830297868	0.081128496	logistic	74714	2140	72574	1	0.052085285	FALSE	Abnormal results of function study of liver	digestive
599.8	`22:36618953_T`	-0.328083728	0.188931092	0.720302708	0.082470895	logistic	62912	1597	61315	1	0.049895092	FALSE	Other symptoms involving urinary system	genitourinary
743	`22:36618953_T`	0.072625191	0.041971482	1.075327419	0.083568452	logistic	88855	17188	71667	1	0.049400709	FALSE	Osteoporosis, osteopenia and pathological fracture	musculoskeletal
381.9	`22:36618953_T`	-0.404888827	0.234008098	0.667050964	0.08358843	logistic	78125	442	77683	1	0.0466368	FALSE	Otorrhea	sense organs
350.2	`22:36618953_T`	0.100553829	0.058204058	1.105783163	0.084058428	logistic	84780	5871	78909	1	0.049882048	FALSE	Abnormality of gait	neurological
707	`22:36618953_T`	0.100583023	0.058290332	1.105815446	0.084427966	logistic	93857	5330	88527	1	0.048691094	FALSE	Chronic ulcer of skin	dermatologic
198.6	`22:36618953_T`	0.268070119	0.155473683	1.307438813	0.084668965	logistic	79133	1105	78028	1	0.05378919	FALSE	Secondary malignancy of bone	neoplasms
54	`22:36618953_T`	-0.129776839	0.075284989	0.87829141	0.084742576	logistic	68314	1960	66354	1	0.045188395	FALSE	Herpes simplex	infectious diseases
286	`22:36618953_T`	0.108388845	0.062983006	1.114481022	0.085264963	logistic	80056	5237	74819	1	0.051894924	FALSE	Coagulation defects	hematopoietic
427.6	`22:36618953_T`	0.194270014	0.11290189	1.21442415	0.085305707	logistic	54115	4136	49979	1	0.055954911	FALSE	Premature beats	circulatory system
737.2	`22:36618953_T`	0.762729581	0.444571151	2.144120792	0.086225674	logistic	75496	30	75466	1	0.051519286	FALSE	Lordosis (acquired)	musculoskeletal
994.2	`22:36618953_T`	0.106980992	0.062529601	1.112913101	0.08710224	logistic	94160	4433	89727	1	0.048162702	FALSE	Sepsis	injuries & poisonings
994.21	`22:36618953_T`	0.312601048	0.182777568	1.366976064	0.087213877	logistic	90185	458	89727	1	0.048439319	FALSE	Septic shock	injuries & poisonings
535.9	`22:36618953_T`	-0.145568079	0.085148326	0.864531031	0.087343122	logistic	79870	2464	77406	1	0.049974959	FALSE	Gastritis and duodenitis, NOS	digestive
981	`22:36618953_T`	1.175539152	0.687858438	3.239889265	0.08745389	logistic	95631	20	95611	1	0.048033587	FALSE	Toxic effect of (non-ethyl) alcohol and petroleum and other solvents	injuries & poisonings
624.1	`22:36618953_T`	-1.748066725	1.024440016	0.174110221	0.087940481	logistic	84078	146	83932	1	0.047461881	FALSE	Dystrophy of female genital tract	genitourinary
578.9	`22:36618953_T`	0.138659154	0.081277261	1.148732493	0.088007744	logistic	75552	3531	72021	1	0.051064168	FALSE	Hemorrhage of gastrointestinal tract	digestive
643.1	`22:36618953_T`	0.294264813	0.173478274	1.342139272	0.089836046	logistic	96168	154	96014	1	0.048061725	FALSE	Hyperemesis gravidarum	pregnancy complications
626.11	`22:36618953_T`	0.144103555	0.085241259	1.155003709	0.090925147	logistic	72998	1534	71464	1	0.047912272	FALSE	Absent or infrequent menstruation	genitourinary
580.13	`22:36618953_T`	0.37119756	0.220544431	1.449469402	0.092356412	logistic	66524	244	66280	1	0.050538152	FALSE	Acute glomerulonephritis, NOS	genitourinary
368.4	`22:36618953_T`	-0.380324332	0.226133324	0.683639647	0.092596213	logistic	82411	901	81510	1	0.048215651	FALSE	Visual field defects	sense organs
337.1	`22:36618953_T`	-0.47522584	0.283080435	0.621744626	0.093197636	logistic	70124	492	69632	1	0.052792197	FALSE	Peripheral autonomic neuropathy	neurological
440.1	`22:36618953_T`	0.302119952	0.180095664	1.352723479	0.09343447	logistic	71440	982	70458	1	0.055431131	FALSE	Atherosclerosis of renal artery	circulatory system
257.1	`22:36618953_T`	-0.275957403	0.164534417	0.758845254	0.093503048	logistic	82297	1222	81075	1	0.047972587	FALSE	Testicular hypofunction	endocrine/metabolic
41.11	`22:36618953_T`	0.252008517	0.150410796	1.286606996	0.093842391	logistic	79840	794	79046	1	0.047682866	FALSE	Methicillin sensitive Staphylococcus aureus	infectious diseases
327.5	`22:36618953_T`	0.416108113	0.248432186	1.516049765	0.09394671	logistic	67766	491	67275	1	0.052393531	FALSE	Parasomnia	neurological
952	`22:36618953_T`	0.414774941	0.247904658	1.514029956	0.094303119	logistic	96308	136	96172	1	0.048391619	FALSE	Spinal cord injury without evidence of spinal bone injury	injuries & poisonings
755.1	`22:36618953_T`	-0.348979628	0.208897745	0.705407501	0.094805391	logistic	92358	421	91937	1	0.049069924	FALSE	Congenital deformities of feet	congenital anomalies
260.1	`22:36618953_T`	0.311344657	0.186927546	1.365259687	0.095795097	logistic	67273	254	67019	1	0.047515348	FALSE	Cachexia	endocrine/metabolic
870.3	`22:36618953_T`	-0.217987653	0.130977667	0.80413537	0.096050173	logistic	79341	1492	77849	1	0.049621255	FALSE	Other open wound of head and face	injuries & poisonings
370.31	`22:36618953_T`	-0.463205589	0.279071949	0.629263249	0.096953274	logistic	74231	335	73896	1	0.047729385	FALSE	Keratoconjunctivitis sicca	sense organs
714.1	`22:36618953_T`	0.135583462	0.081732874	1.145204773	0.097143842	logistic	78203	3340	74863	1	0.050950731	FALSE	Rheumatoid arthritis	musculoskeletal
738	`22:36618953_T`	0.163692291	0.098719015	1.177851823	0.097284422	logistic	77926	2460	75466	1	0.05078536	FALSE	Other acquired musculoskeletal deformity	musculoskeletal
149.9	`22:36618953_T`	0.902697355	0.544989596	2.466246489	0.097649535	logistic	94235	76	94159	1	0.049005147	FALSE	Cancer of of nasal cavities	neoplasms
592.1	`22:36618953_T`	0.177714285	0.107436857	1.19448399	0.098101561	logistic	65312	2355	62957	1	0.051253981	FALSE	Cystitis	genitourinary
346.1	`22:36618953_T`	-0.311451687	0.18910637	0.732382993	0.099565116	logistic	70252	620	69632	1	0.052838353	FALSE	Nonspecific abnormal findings on radiological and other examination of skull and head	neurological
530.2	`22:36618953_T`	-0.292732069	0.177772967	0.74622205	0.099627447	logistic	56261	620	55641	1	0.053971668	FALSE	Esophageal bleeding (varices/hemorrhage)	digestive
516.1	`22:36618953_T`	0.207135541	0.125944439	1.230149296	0.100040339	logistic	94270	1174	93096	1	0.048058767	FALSE	Hemoptysis	respiratory
189	`22:36618953_T`	0.180797226	0.110392324	1.198172197	0.1014697	logistic	95623	2458	93165	1	0.048450687	FALSE	Cancer of urinary organs (incl. kidney and bladder)	neoplasms
415	`22:36618953_T`	0.086257651	0.052761297	1.090087154	0.102077138	logistic	83584	6542	77042	1	0.050440276	FALSE	Pulmonary heart disease	circulatory system
593.1	`22:36618953_T`	0.234142211	0.143237798	1.26382421	0.102124569	logistic	64308	1351	62957	1	0.051626547	FALSE	Gross hematuria	genitourinary
362.26	`22:36618953_T`	0.267078618	0.163478374	1.306143129	0.10231672	logistic	78618	1397	77221	1	0.049403445	FALSE	Macular puckering of retina	sense organs
724.2	`22:36618953_T`	0.34006669	0.208745806	1.405041289	0.10329297	logistic	67782	956	66826	1	0.056438287	FALSE	Disorders of coccyx	musculoskeletal
427.7	`22:36618953_T`	0.09574206	0.058827688	1.100475171	0.103630957	logistic	54834	4855	49979	1	0.058266769	FALSE	Tachycardia NOS	circulatory system
742.2	`22:36618953_T`	0.564980835	0.347419459	1.759414064	0.103902641	logistic	72725	229	72496	1	0.052382262	FALSE	Pathological, developmental or recurrent dislocation	musculoskeletal
327.31	`22:36618953_T`	-0.58905196	0.363295688	0.554853058	0.104929326	logistic	68014	739	67275	1	0.052092216	FALSE	Central/nonobstroctive sleep apnea	neurological
395.1	`22:36618953_T`	0.106376558	0.065826748	1.11224062	0.106092564	logistic	79205	6574	72631	1	0.050356669	FALSE	Nonrheumatic mitral valve disorders	circulatory system
687	`22:36618953_T`	-0.243195129	0.150827805	0.784118495	0.106874384	logistic	66948	1397	65551	1	0.051024676	FALSE	Symptoms affecting skin	dermatologic
357	`22:36618953_T`	-0.170056042	0.105518597	0.843617537	0.107044322	logistic	87190	2466	84724	1	0.049770616	FALSE	Inflammatory and toxic neuropathy	neurological
292	`22:36618953_T`	0.067162174	0.041691016	1.069468904	0.107190453	logistic	83622	11960	71662	1	0.049992825	FALSE	Neurological disorders	mental disorders
381.11	`22:36618953_T`	-0.075061147	0.046720731	0.927686759	0.108143929	logistic	82983	5300	77683	1	0.048714797	FALSE	Suppurative and unspecified otitis media	sense organs
705.1	`22:36618953_T`	0.271195285	0.16908809	1.311531167	0.108742751	logistic	73651	258	73393	1	0.048811286	FALSE	Dyshidrosis	dermatologic
609	`22:36618953_T`	-0.526799643	0.328899322	0.590491734	0.10922089	logistic	77974	406	77568	1	0.052427732	FALSE	Male infertility and abnormal spermatozoa	genitourinary
695	`22:36618953_T`	0.092583641	0.057931813	1.097004892	0.110009931	logistic	77502	7095	70407	1	0.050340636	FALSE	Erythematous conditions	dermatologic
429.1	`22:36618953_T`	-0.226178073	0.141636313	0.797576063	0.110289503	logistic	73539	937	72602	1	0.051965624	FALSE	Heart transplant/surgery	circulatory system
704.12	`22:36618953_T`	0.679599104	0.4257118	1.973086571	0.110403297	logistic	81411	111	81300	1	0.05026962	FALSE	Telogen effluvium	dermatologic
447	`22:36618953_T`	0.156118435	0.097911499	1.168964641	0.110827407	logistic	73482	3024	70458	1	0.054598405	FALSE	Other disorders of arteries and arterioles	circulatory system
654.2	`22:36618953_T`	0.525638147	0.329831077	1.691537955	0.111012512	logistic	94538	95	94443	1	0.047605196	FALSE	Rhesus isoimmunization in pregnancy	pregnancy complications
334.1	`22:36618953_T`	-0.973046852	0.611263136	0.377929786	0.111415607	logistic	69798	166	69632	1	0.052952807	FALSE	Spinocerebellar disease	neurological
130.1	`22:36618953_T`	-1.633445359	1.027422247	0.195255688	0.111869037	logistic	90243	399	89844	1	0.047266824	FALSE	Lyme disease	infectious diseases
704.1	`22:36618953_T`	0.135311241	0.08520836	1.144893067	0.112285369	logistic	83112	1812	81300	1	0.050365771	FALSE	Alopecia	dermatologic
411.41	`22:36618953_T`	-0.835576248	0.529923287	0.433624534	0.114844501	logistic	65876	290	65586	1	0.054982088	FALSE	Aneurysm and dissection of heart	circulatory system
621	`22:36618953_T`	0.330763286	0.209942724	1.39203024	0.1151427	logistic	92392	417	91975	1	0.048553987	FALSE	Endometrial hyperplasia	genitourinary
260.2	`22:36618953_T`	0.216202446	0.138032767	1.241353661	0.117275479	logistic	67715	696	67019	1	0.047448867	FALSE	severe protein-calorie malnutrition	endocrine/metabolic
911	`22:36618953_T`	-0.47860442	0.305618997	0.619647556	0.117344732	logistic	95786	237	95549	1	0.048383897	FALSE	Blister	injuries & poisonings
255.22	`22:36618953_T`	0.503315045	0.321553421	1.654195926	0.117521712	logistic	81215	140	81075	1	0.048408545	FALSE	Mineralocorticoid deficiency	endocrine/metabolic
364.41	`22:36618953_T`	-0.69231798	0.442612312	0.500414772	0.117779199	logistic	78622	68	78554	1	0.050151357	FALSE	Keratoconus	sense organs
528.5	`22:36618953_T`	-0.513949993	0.328832246	0.598128304	0.118063187	logistic	86747	403	86344	1	0.049967146	FALSE	Diseases of lips	digestive
313	`22:36618953_T`	0.088013856	0.056452667	1.092003253	0.118978987	logistic	89874	4457	85417	1	0.047088146	FALSE	Pervasive developmental disorders	mental disorders
509.2	`22:36618953_T`	0.324385022	0.208997173	1.38317976	0.120637715	logistic	67824	562	67262	1	0.053852619	FALSE	Respiratory insufficiency	respiratory
609.1	`22:36618953_T`	-0.591864418	0.381446137	0.55329475	0.12075006	logistic	77881	313	77568	1	0.052471078	FALSE	Infertility, male	genitourinary
696.42	`22:36618953_T`	0.411934879	0.265593688	1.509736118	0.120902524	logistic	67716	616	67100	1	0.053096757	FALSE	Psoriatic arthropathy	dermatologic
452.1	`22:36618953_T`	0.354842576	0.228887424	1.425956156	0.121071202	logistic	60484	221	60263	1	0.055899081	FALSE	Iatrogenic pulmonary embolism and infarction	circulatory system
426.23	`22:36618953_T`	0.401483792	0.259394641	1.494039898	0.121677172	logistic	50472	493	49979	1	0.059052544	FALSE	Second degree AV block	circulatory system
795.81	`22:36618953_T`	0.717444728	0.465575591	2.049190276	0.12332058	logistic	95110	78	95032	1	0.048501735	FALSE	Elevated carcinoembryonic antigen [CEA]	symptoms
394.7	`22:36618953_T`	0.168945612	0.109938665	1.184055738	0.124360406	logistic	74684	2053	72631	1	0.051938836	FALSE	Disease of tricuspid valve	circulatory system
575.2	`22:36618953_T`	-0.386866713	0.251934064	0.679181615	0.124639667	logistic	85516	474	85042	1	0.050399925	FALSE	Obstruction of bile duct	digestive
626	`22:36618953_T`	0.062697636	0.040845882	1.064704862	0.124788595	logistic	81234	9770	71464	1	0.04916045	FALSE	Disorders of menstruation and other abnormal bleeding from female genital tract	genitourinary
647	`22:36618953_T`	0.254056683	0.16581974	1.289244881	0.125491422	logistic	95547	192	95355	1	0.047772301	FALSE	Infectious and parasitic complications affecting pregnancy	pregnancy complications
335	`22:36618953_T`	-0.272163267	0.17779384	0.761729886	0.125823757	logistic	70329	697	69632	1	0.05281605	FALSE	Multiple sclerosis	neurological
353.1	`22:36618953_T`	-0.803433443	0.528597251	0.447788864	0.128527323	logistic	77623	375	77248	1	0.051833864	FALSE	Nerve plexus lesions	neurological
290.3	`22:36618953_T`	-0.156094454	0.102817928	0.855478383	0.128973117	logistic	74445	2783	71662	1	0.050762308	FALSE	Other persistent mental disorders due to conditions classified elsewhere	mental disorders
628	`22:36618953_T`	0.111535069	0.073536442	1.11799295	0.129334384	logistic	74356	2892	71464	1	0.047615525	FALSE	Ovarian cyst	genitourinary
495.1	`22:36618953_T`	-0.129657917	0.085624192	0.878395863	0.12995805	logistic	66834	1927	64907	1	0.047124218	FALSE	Chronic obstructive asthma	respiratory
495	`22:36618953_T`	-0.045328855	0.030012974	0.955683149	0.130964676	logistic	79226	14319	64907	1	0.051845354	FALSE	Asthma	respiratory
442.11	`22:36618953_T`	0.283484315	0.187803478	1.327748055	0.131177902	logistic	72797	2339	70458	1	0.054377241	FALSE	Abdominal aortic aneurysm	circulatory system
591	`22:36618953_T`	0.058628479	0.038845098	1.060381214	0.131224945	logistic	78674	15717	62957	1	0.049304726	FALSE	Urinary tract infection	genitourinary
818	`22:36618953_T`	0.295419034	0.195968092	1.343689292	0.131686288	logistic	91859	798	91061	1	0.048754069	FALSE	Intracranial hemorrhage (injury)	injuries & poisonings
505	`22:36618953_T`	0.234378807	0.155658912	1.26412326	0.132138952	logistic	68452	1190	67262	1	0.053533863	FALSE	Other pulmonary inflamation or edema	respiratory
480	`22:36618953_T`	0.0626798	0.041702317	1.064685872	0.132831516	logistic	79605	11599	68006	1	0.048250738	FALSE	Pneumonia	respiratory
253.11	`22:36618953_T`	-1.11745497	0.743632258	0.327111244	0.132916847	logistic	81166	91	81075	1	0.048357687	FALSE	Acromegaly and gigantism	endocrine/metabolic
733.4	`22:36618953_T`	0.171135039	0.113945661	1.186650982	0.133122823	logistic	68247	804	67443	1	0.053277067	FALSE	Aseptic necrosis of bone	musculoskeletal
187	`22:36618953_T`	0.442025841	0.294732886	1.555855944	0.133679003	logistic	91769	260	91509	1	0.04966274	FALSE	Cancer of other male genital organs	neoplasms
800	`22:36618953_T`	-0.111337145	0.074272814	0.894637076	0.133865961	logistic	80736	4410	76326	1	0.050881887	FALSE	Fracture of lower limb	injuries & poisonings
185	`22:36618953_T`	0.14262606	0.095286776	1.153298457	0.134443083	logistic	84248	3613	80635	1	0.052392935	FALSE	Cancer of prostate	neoplasms
155	`22:36618953_T`	-0.288262934	0.192728151	0.749564481	0.134732609	logistic	86676	509	86167	1	0.050648392	FALSE	Cancer of liver and intrahepatic bile duct	neoplasms
204.21	`22:36618953_T`	-0.416315003	0.278401462	0.659472502	0.13481621	logistic	91220	351	90869	1	0.049128481	FALSE	Myeloid leukemia, acute	neoplasms
228	`22:36618953_T`	-0.272057104	0.182026526	0.761810758	0.135018495	logistic	92728	2413	90315	1	0.050022647	FALSE	Hemangioma and lymphangioma, any site	neoplasms
733.2	`22:36618953_T`	0.477504867	0.320213366	1.612047108	0.135906784	logistic	67635	192	67443	1	0.053056849	FALSE	Cyst of bone	musculoskeletal
364.51	`22:36618953_T`	-0.544312186	0.365017649	0.580240744	0.135910526	logistic	78875	321	78554	1	0.050009509	FALSE	Fuchs' dystrophy	sense organs
979	`22:36618953_T`	-0.14620591	0.098403178	0.863979783	0.137336147	logistic	75693	3071	72622	1	0.05022261	FALSE	Adverse drug events and drug allergies	injuries & poisonings
369.2	`22:36618953_T`	-0.361980843	0.243857365	0.696295707	0.137703955	logistic	74318	422	73896	1	0.04770715	FALSE	Eye infection, viral	sense organs
623	`22:36618953_T`	-0.607966147	0.410371317	0.544457089	0.13847271	logistic	92134	159	91975	1	0.048548853	FALSE	Hypertrophy of female genital organs	genitourinary
288.11	`22:36618953_T`	0.153035862	0.103434542	1.16536677	0.138995223	logistic	72598	1975	70623	1	0.050676327	FALSE	Neutropenia	hematopoietic
695.3	`22:36618953_T`	0.285247442	0.192962835	1.330091108	0.139340694	logistic	72878	2471	70407	1	0.050783501	FALSE	Rosacea	dermatologic
750.11	`22:36618953_T`	-0.909062585	0.61540029	0.402901733	0.139624961	logistic	90078	147	89931	1	0.048613424	FALSE	Esophageal atresia/tracheoesophageal fistula	congenital anomalies
707.1	`22:36618953_T`	0.119948166	0.081418111	1.12743841	0.140687169	logistic	90728	2201	88527	1	0.049174456	FALSE	Decubitus ulcer	dermatologic
261.41	`22:36618953_T`	0.327488718	0.222547448	1.387479398	0.141143623	logistic	67144	125	67019	1	0.047517276	FALSE	Rickets or osteomalacia	endocrine/metabolic
367.1	`22:36618953_T`	0.108761382	0.073913201	1.114896284	0.141162869	logistic	84134	5730	78404	1	0.049183445	FALSE	Myopia	sense organs
215	`22:36618953_T`	-0.308866133	0.209979141	0.734279059	0.141308097	logistic	90900	767	90133	1	0.04930143	FALSE	Other benign neoplasm of connective and other soft tissue	neoplasms
257	`22:36618953_T`	-0.229085687	0.155905776	0.795260387	0.141728257	logistic	82342	1267	81075	1	0.047982803	FALSE	Testicular dysfunction	endocrine/metabolic
536.3	`22:36618953_T`	-0.179076005	0.12221577	0.836042353	0.142854177	logistic	78274	868	77406	1	0.05036155	FALSE	Gastroparesis	digestive
411.9	`22:36618953_T`	0.309526889	0.211466998	1.362780216	0.143272517	logistic	66073	487	65586	1	0.055030043	FALSE	Other acute and subacute forms of ischemic heart disease	circulatory system
332	`22:36618953_T`	-0.389118781	0.267209699	0.677653773	0.145329048	logistic	70684	1052	69632	1	0.052388093	FALSE	Parkinson's disease	neurological
716.9	`22:36618953_T`	-0.080557605	0.055341293	0.922601756	0.145489142	logistic	81245	6297	74948	1	0.050710813	FALSE	Arthropathy NOS	musculoskeletal
500	`22:36618953_T`	0.401218386	0.275769847	1.493643423	0.145696109	logistic	67690	428	67262	1	0.053855813	FALSE	Lung disease due to external agents	respiratory
962.2	`22:36618953_T`	0.480983637	0.331505526	1.617664815	0.146805802	logistic	72736	114	72622	1	0.05141883	FALSE	Insulins and antidiabetic agents causing adverse effects in therapeutic use	injuries & poisonings
571	`22:36618953_T`	-0.099037055	0.068310726	0.905709146	0.147113627	logistic	77736	5162	72574	1	0.051218226	FALSE	Chronic liver disease and cirrhosis	digestive
989	`22:36618953_T`	-1.082328714	0.747556438	0.338805625	0.147666817	logistic	95650	39	95611	1	0.048013591	FALSE	Toxic effect of other substances, chiefly nonmedicinal as to source	injuries & poisonings
695.81	`22:36618953_T`	0.5138829	0.355139065	1.671769923	0.147899547	logistic	70513	106	70407	1	0.052316594	FALSE	Erythema nodosum	dermatologic
512.1	`22:36618953_T`	-0.081031529	0.056133971	0.922164616	0.148868934	logistic	44816	2802	42014	1	0.052369689	FALSE	Wheezing	respiratory
149.5	`22:36618953_T`	0.746665954	0.517703305	2.109953595	0.149227304	logistic	94297	138	94159	1	0.048972926	FALSE	Hx of malignant neoplasm of oral cavity and pharynx	neoplasms
459	`22:36618953_T`	0.103939789	0.072306258	1.109533646	0.150577769	logistic	79629	4488	75141	1	0.05133808	FALSE	Other disorders of circulatory system	circulatory system
475.9	`22:36618953_T`	-0.231666403	0.161374747	0.793210692	0.151121813	logistic	56844	660	56184	1	0.04656604	FALSE	Postnasal drip	respiratory
411.3	`22:36618953_T`	-0.092296252	0.064300139	0.911834977	0.151173887	logistic	71883	6297	65586	1	0.052828903	FALSE	Angina pectoris	circulatory system
211	`22:36618953_T`	0.211119135	0.14715985	1.235059485	0.151394111	logistic	89212	1234	87978	1	0.049897996	FALSE	Benign neoplasm of other parts of digestive system	neoplasms
253.2	`22:36618953_T`	-0.498349809	0.347419762	0.607532377	0.151449198	logistic	81390	315	81075	1	0.048273744	FALSE	Pituitary hypofunction	endocrine/metabolic
974	`22:36618953_T`	0.344593745	0.24056228	1.411416409	0.152014713	logistic	72861	239	72622	1	0.051412964	FALSE	Poisoning by water, mineral, and uric acid metabolism drugs	injuries & poisonings
571.5	`22:36618953_T`	-0.104678709	0.073134109	0.900613835	0.152336972	logistic	77250	4676	72574	1	0.051281553	FALSE	Other chronic nonalcoholic liver disease	digestive
721.8	`22:36618953_T`	-0.768393626	0.537597963	0.463757438	0.152915431	logistic	66972	146	66826	1	0.056904378	FALSE	Other allied disorders of spine	musculoskeletal
994	`22:36618953_T`	0.084795321	0.059381142	1.088494252	0.15329646	logistic	94527	4800	89727	1	0.04819258	FALSE	Sepsis and SIRS	injuries & poisonings
379.3	`22:36618953_T`	-0.459327032	0.322477805	0.631708622	0.154340004	logistic	76840	707	76133	1	0.049791775	FALSE	Aphakia and other disorders of lens	sense organs
385.3	`22:36618953_T`	-0.552215226	0.388746067	0.575673151	0.155461092	logistic	77924	241	77683	1	0.046660849	FALSE	Cholesteatoma	sense organs
458.2	`22:36618953_T`	0.246655978	0.173660036	1.279738779	0.155509255	logistic	75723	582	75141	1	0.052487355	FALSE	Iatrogenic hypotension	circulatory system
537.1	`22:36618953_T`	0.367270775	0.259429183	1.443788808	0.15686688	logistic	77651	245	77406	1	0.050347066	FALSE	Lesions of stomach and duodenum	digestive
250.1	`22:36618953_T`	-0.076522592	0.054081535	0.926331986	0.157083569	logistic	67363	4214	63149	1	0.049708297	FALSE	Type 1 diabetes	endocrine/metabolic
218.2	`22:36618953_T`	0.553987261	0.391774285	1.740177746	0.157348097	logistic	81805	164	81641	1	0.048743964	FALSE	Other benign neoplasm of uterus	neoplasms
270.31	`22:36618953_T`	0.296242757	0.209727628	1.344796576	0.157799309	logistic	86584	251	86333	1	0.047988081	FALSE	Polyclonal hypergammaglobulinemia	endocrine/metabolic
284	`22:36618953_T`	0.157990404	0.11193016	1.171154957	0.158094647	logistic	60065	1429	58636	1	0.045900275	FALSE	Aplastic anemia	hematopoietic
260	`22:36618953_T`	0.091598941	0.065070408	1.095925204	0.159222981	logistic	71507	4488	67019	1	0.046834576	FALSE	Protein-calorie malnutrition	endocrine/metabolic
270.1	`22:36618953_T`	-0.447149696	0.317989463	0.639448178	0.159671361	logistic	86563	230	86333	1	0.0478842	FALSE	Disturbances of amino-acid transport	endocrine/metabolic
134.1	`22:36618953_T`	-0.544936142	0.388092434	0.579878812	0.160277139	logistic	89905	61	89844	1	0.047483455	FALSE	Intestinal helminthiases	infectious diseases
536.8	`22:36618953_T`	-0.120021277	0.085501284	0.886901566	0.160397319	logistic	80170	2764	77406	1	0.049781714	FALSE	Dyspepsia and other specified disorders of function of stomach	digestive
711	`22:36618953_T`	0.249632451	0.177835957	1.283553561	0.160401305	logistic	75568	620	74948	1	0.051688545	FALSE	Arthropathy associated with infections	musculoskeletal
427.5	`22:36618953_T`	0.08410231	0.059993582	1.087740175	0.160958516	logistic	60136	10157	49979	1	0.053894506	FALSE	Arrhythmia (cardiac) NOS	circulatory system
253.3	`22:36618953_T`	0.431774479	0.308267968	1.539987776	0.161319781	logistic	81249	174	81075	1	0.048394442	FALSE	Diabetes insipidus	endocrine/metabolic
743.11	`22:36618953_T`	0.086556193	0.061837116	1.090412639	0.161589699	logistic	79491	7824	71667	1	0.051836057	FALSE	Osteoporosis NOS	musculoskeletal
709.7	`22:36618953_T`	0.25531654	0.182559568	1.290870168	0.161951493	logistic	69753	586	69167	1	0.052700242	FALSE	Unspecified diffuse connective tissue disease	dermatologic
720	`22:36618953_T`	0.088781923	0.063489972	1.092842307	0.162004584	logistic	73607	6781	66826	1	0.054267936	FALSE	Spinal stenosis	musculoskeletal
530.3	`22:36618953_T`	-0.293141716	0.210177178	0.745916425	0.163095408	logistic	56656	1015	55641	1	0.05348948	FALSE	Stricture and stenosis of esophagus	digestive
480.1	`22:36618953_T`	0.133051392	0.095590526	1.142308703	0.163956042	logistic	70243	2237	68006	1	0.049314522	FALSE	Bacterial pneumonia	respiratory
155.1	`22:36618953_T`	-0.286005974	0.205557703	0.751258128	0.164114505	logistic	86539	372	86167	1	0.050705462	FALSE	Malignant neoplasm of liver, primary	neoplasms
343	`22:36618953_T`	-0.216459829	0.155597691	0.805364886	0.164179748	logistic	70197	565	69632	1	0.053022209	FALSE	Infantile cerebral palsy	neurological
526	`22:36618953_T`	0.158604367	0.114138109	1.171874223	0.164655563	logistic	84882	2112	82770	1	0.047483565	FALSE	Diseases of the jaws	digestive
149	`22:36618953_T`	0.310230074	0.224506693	1.363738839	0.167023918	logistic	94768	609	94159	1	0.048850878	FALSE	Cancer of larynx, pharynx, nasal cavities	neoplasms
752.1	`22:36618953_T`	-0.460721883	0.334259918	0.630828097	0.168100123	logistic	92344	187	92157	1	0.04922897	FALSE	Neural tube defects	congenital anomalies
389	`22:36618953_T`	-0.056345271	0.040889306	0.945212725	0.168204744	logistic	89835	14398	75437	1	0.049585351	FALSE	Hearing loss	sense organs
81.1	`22:36618953_T`	-0.850436848	0.6181423	0.427228257	0.168885229	logistic	88447	132	88315	1	0.049051975	FALSE	Graft-versus-host disease	infectious diseases
31	`22:36618953_T`	-0.564332308	0.410227081	0.568739763	0.168927433	logistic	79229	183	79046	1	0.047697182	FALSE	Diseases due to other mycobacteria	infectious diseases
401	`22:36618953_T`	0.04364942	0.031782061	1.044616069	0.169628642	logistic	89096	46452	42644	1	0.048891084	FALSE	Hypertension	circulatory system
286.8	`22:36618953_T`	0.171562718	0.124922974	1.187158597	0.169644181	logistic	75904	1085	74819	1	0.052915525	FALSE	Hypercoagulable state	hematopoietic
53	`22:36618953_T`	-0.144327552	0.105600636	0.865604171	0.171709964	logistic	68713	2359	66354	1	0.044023693	FALSE	Herpes zoster	infectious diseases
195.3	`22:36618953_T`	0.391030645	0.286363985	1.478503821	0.172095269	logistic	78452	424	78028	1	0.053994799	FALSE	Malignant neoplasm of head, face, and neck	neoplasms
444	`22:36618953_T`	-0.203027862	0.148954876	0.816255498	0.172877505	logistic	71841	1383	70458	1	0.055219165	FALSE	Arterial embolism and thrombosis	circulatory system
550.3	`22:36618953_T`	-1.411729714	1.035936485	0.24372135	0.172959102	logistic	78772	85	78687	1	0.052220332	FALSE	Femoral hernia	digestive
359.2	`22:36618953_T`	0.207532292	0.15298149	1.230637455	0.174913326	logistic	85542	818	84724	1	0.050396297	FALSE	Myopathy	neurological
187.2	`22:36618953_T`	0.686501088	0.506304713	1.986751887	0.175129399	logistic	91638	129	91509	1	0.049673716	FALSE	Malignant neoplasm of testis	neoplasms
704	`22:36618953_T`	0.091335331	0.067565552	1.095636345	0.17643827	logistic	84472	3172	81300	1	0.050253338	FALSE	Diseases of hair and hair follicles	dermatologic
709.3	`22:36618953_T`	0.256119595	0.189559218	1.291907225	0.176653034	logistic	69684	517	69167	1	0.052738075	FALSE	Systemic sclerosis	dermatologic
564	`22:36618953_T`	0.121297831	0.090055502	1.128961102	0.178005017	logistic	64607	4555	60052	1	0.053833176	FALSE	Functional digestive disorders	digestive
250.24	`22:36618953_T`	-0.080416992	0.059783571	0.922731495	0.178581542	logistic	66854	3705	63149	1	0.049458522	FALSE	Type 2 diabetes with neurological manifestations	endocrine/metabolic
721	`22:36618953_T`	0.071374081	0.053317129	1.073982908	0.180677883	logistic	78534	11708	66826	1	0.052002954	FALSE	Spondylosis and allied disorders	musculoskeletal
600	`22:36618953_T`	-0.097712745	0.072998259	0.90690938	0.18071308	logistic	89535	8900	80635	1	0.050008377	FALSE	Hyperplasia of prostate	genitourinary
459.1	`22:36618953_T`	0.281411339	0.210346991	1.324998515	0.180947482	logistic	75619	478	75141	1	0.05246036	FALSE	Hemorrhage NOS	circulatory system
509.3	`22:36618953_T`	0.216592207	0.161956944	1.241837586	0.181110254	logistic	68185	923	67262	1	0.05371416	FALSE	Pulmonary insufficiency or respiratory failure following trauma and surgery	respiratory
457.2	`22:36618953_T`	-0.234789441	0.175840431	0.790737329	0.181797318	logistic	60808	545	60263	1	0.055708131	FALSE	Encounter for long-term (current) use of antiplatelets/antithrombotics	circulatory system
385.5	`22:36618953_T`	0.600925499	0.450752528	1.82380595	0.182479115	logistic	77784	101	77683	1	0.046744832	FALSE	Tympanosclerosis and middle ear disease related to otitis media	sense organs
741.1	`22:36618953_T`	-0.596911259	0.447864737	0.550509394	0.182599543	logistic	72728	232	72496	1	0.052331977	FALSE	Ankylosis of joint	musculoskeletal
317.1	`22:36618953_T`	-0.106881712	0.080291613	0.898631964	0.183133384	logistic	80682	2435	78247	1	0.047829751	FALSE	Alcoholism	mental disorders
961.1	`22:36618953_T`	0.207669852	0.156155342	1.230806754	0.183553621	logistic	73571	949	72622	1	0.051141075	FALSE	Poisoning/allergy of sulfonamides	injuries & poisonings
755.4	`22:36618953_T`	-0.724694174	0.545489975	0.484472711	0.184006482	logistic	92012	75	91937	1	0.049118593	FALSE	Congenital anomalies of upper limb, including shoulder girdle	congenital anomalies
246.2	`22:36618953_T`	0.204978079	0.154557859	1.227498157	0.184766073	logistic	73874	1117	72757	1	0.053482957	FALSE	Thyroid cyst	endocrine/metabolic
454.1	`22:36618953_T`	-0.135385739	0.102085804	0.87337895	0.184774932	logistic	64079	3816	60263	1	0.053543283	FALSE	Varicose veins of lower extremity	circulatory system
340.1	`22:36618953_T`	-0.183801703	0.138865919	0.832100791	0.185638864	logistic	86417	1170	85247	1	0.048994989	FALSE	Migrain with aura	neurological
254	`22:36618953_T`	-1.378496247	1.041772574	0.25195715	0.185761607	logistic	81105	30	81075	1	0.048387892	FALSE	Diseases of thymus gland	endocrine/metabolic
196	`22:36618953_T`	-0.368939647	0.278868332	0.691467141	0.185839143	logistic	80012	1984	78028	1	0.052923312	FALSE	Radiotherapy	neoplasms
362.1	`22:36618953_T`	-0.428028461	0.323548821	0.651792864	0.18586275	logistic	77298	77	77221	1	0.049968951	FALSE	Retinopathy of prematurity	sense organs
723	`22:36618953_T`	0.168767954	0.127657349	1.1838454	0.186155271	logistic	67942	1116	66826	1	0.056702776	FALSE	Other disorders of cervical region	musculoskeletal
743.1	`22:36618953_T`	0.071898479	0.054503044	1.074546249	0.187114138	logistic	81612	9945	71667	1	0.051230211	FALSE	Osteoporosis	musculoskeletal
977	`22:36618953_T`	0.115538889	0.08767748	1.122478166	0.187580133	logistic	74633	2011	72622	1	0.051270886	FALSE	Personal history of allergy to medicinal agents	injuries & poisonings
316	`22:36618953_T`	-0.071903522	0.054705237	0.930620676	0.18871803	logistic	81850	3603	78247	1	0.04883934	FALSE	Substance addiction and disorders	mental disorders
636.2	`22:36618953_T`	0.236172316	0.180121499	1.266392511	0.189795816	logistic	92992	246	92746	1	0.047267507	FALSE	Early onset of delivery	pregnancy complications
742.1	`22:36618953_T`	-0.980385652	0.749281423	0.375166387	0.190725983	logistic	72595	99	72496	1	0.052400303	FALSE	Loose body in joint	musculoskeletal
966	`22:36618953_T`	-0.540975892	0.413846874	0.58217983	0.191148686	logistic	72755	133	72622	1	0.051357295	FALSE	Poisoning by anticonvulsants and anti-Parkinsonism drugs	injuries & poisonings
714	`22:36618953_T`	0.096898521	0.074377866	1.101748564	0.192647469	logistic	79367	4504	74863	1	0.050468079	FALSE	Rheumatoid arthritis and other inflammatory polyarthropathies	musculoskeletal
530.7	`22:36618953_T`	0.613853331	0.471827236	1.847536871	0.193254032	logistic	55702	61	55641	1	0.054217084	FALSE	Gastroesophageal laceration-hemorrhage syndrome	digestive
789	`22:36618953_T`	0.043874775	0.033852531	1.044851506	0.194956196	logistic	84872	14781	70091	1	0.047182816	FALSE	Nausea and vomiting	symptoms
415.2	`22:36618953_T`	0.080680461	0.062278616	1.084024453	0.195156033	logistic	81131	4089	77042	1	0.050942303	FALSE	Chronic pulmonary heart disease	circulatory system
277.8	`22:36618953_T`	1.030445964	0.796676304	2.802315287	0.195861975	logistic	89459	35	89424	1	0.049352217	FALSE	Carnitine deficiencies	endocrine/metabolic
401.21	`22:36618953_T`	0.097901976	0.075841323	1.102854674	0.196745619	logistic	45696	3052	42644	1	0.054129464	FALSE	Hypertensive heart disease	circulatory system
327	`22:36618953_T`	-0.052435827	0.040630874	0.948915214	0.196862729	logistic	81116	13841	67275	1	0.049293604	FALSE	Sleep disorders	neurological
430.3	`22:36618953_T`	0.30004147	0.232524308	1.349914788	0.196923599	logistic	76906	490	76416	1	0.052577172	FALSE	Subdural hemorrhage	circulatory system
766	`22:36618953_T`	0.121570358	0.095431206	1.129268816	0.202696834	logistic	80116	2136	77980	1	0.051369265	FALSE	Neuralgia, neuritis, and radiculitis NOS	symptoms
287.4	`22:36618953_T`	0.404350339	0.318365079	1.498328778	0.204054771	logistic	74913	94	74819	1	0.053114947	FALSE	Qualitative platelet defects	hematopoietic
331	`22:36618953_T`	0.160296251	0.12642748	1.173858576	0.204836915	logistic	70790	1158	69632	1	0.052818195	FALSE	Other cerebral degenerations	neurological
715	`22:36618953_T`	0.171320306	0.135263416	1.18687085	0.205309823	logistic	76094	1231	74863	1	0.051449523	FALSE	Other inflammatory spondylopathies	musculoskeletal
727.4	`22:36618953_T`	0.156939441	0.123921012	1.169924762	0.205352956	logistic	61837	1685	60152	1	0.057894141	FALSE	Ganglion and cyst of synovium, tendon, and bursa	musculoskeletal
742.8	`22:36618953_T`	0.641630299	0.50678752	1.899575231	0.205486734	logistic	72581	85	72496	1	0.052437966	FALSE	Articular cartilage disorder	musculoskeletal
79.1	`22:36618953_T`	0.244390193	0.193239223	1.276842449	0.205977873	logistic	66478	124	66354	1	0.044902073	FALSE	Varicella infection	infectious diseases
976	`22:36618953_T`	0.816415069	0.645830418	2.262374825	0.206182557	logistic	72661	39	72622	1	0.051403091	FALSE	Poisoning by agents primarily affecting skin & mucous membrane, ophthalmological, otorhinolaryngological, & dental drugs	injuries & poisonings
212	`22:36618953_T`	-0.372607921	0.295438377	0.688935297	0.207235531	logistic	96074	294	95780	1	0.048452235	FALSE	Benign neoplasm of respiratory and intrathoracic organs	neoplasms
270.11	`22:36618953_T`	-0.608035137	0.482516421	0.544419529	0.207621185	logistic	86494	161	86333	1	0.047881934	FALSE	Disturbances of sulphur-bearing amino-acid metabolism	endocrine/metabolic
601.4	`22:36618953_T`	0.366741026	0.291156147	1.443024165	0.207812774	logistic	80856	221	80635	1	0.053613832	FALSE	Balanoposthitis	genitourinary
381.1	`22:36618953_T`	-0.054305226	0.043157887	0.94714297	0.20828615	logistic	84653	6970	77683	1	0.048816935	FALSE	Otitis media	sense organs
965	`22:36618953_T`	0.163420543	0.129875393	1.177531789	0.208287912	logistic	73353	731	72622	1	0.051470288	FALSE	Poisoning by analgesics, antipyretics, and antirheumatics	injuries & poisonings
204	`22:36618953_T`	-0.152665859	0.121355093	0.858416506	0.208388323	logistic	92487	1618	90869	1	0.048850109	FALSE	Leukemia	neoplasms
301.1	`22:36618953_T`	0.561567755	0.44658663	1.753419278	0.20858474	logistic	53252	113	53139	1	0.055068354	FALSE	Schizoid personality disorder	mental disorders
622.1	`22:36618953_T`	0.183817361	0.14624109	1.201796308	0.208772674	logistic	92878	903	91975	1	0.048466806	FALSE	Polyp of corpus uteri	genitourinary
276.14	`22:36618953_T`	0.06637382	0.052943279	1.068626116	0.209959103	logistic	70115	6073	64042	1	0.0497825	FALSE	Hypopotassemia	endocrine/metabolic
90	`22:36618953_T`	-0.12095494	0.096767761	0.886073885	0.211317523	logistic	95653	608	95045	1	0.047813451	FALSE	Sexually transmitted infections (not HIV or hepatitis)	infectious diseases
70.4	`22:36618953_T`	-0.142488254	0.114086661	0.86719774	0.211684262	logistic	66963	609	66354	1	0.045054732	FALSE	Chronic hepatitis	infectious diseases
446.3	`22:36618953_T`	-0.549804073	0.442514271	0.577062861	0.21406873	logistic	70588	130	70458	1	0.055831019	FALSE	Hypersensitivity angiitis	circulatory system
733	`22:36618953_T`	0.112459068	0.090622616	1.119026452	0.214620415	logistic	72230	4787	67443	1	0.050782223	FALSE	Other disorders of bone and cartilage	musculoskeletal
259	`22:36618953_T`	-0.253818609	0.204656705	0.775832518	0.214895351	logistic	81638	563	81075	1	0.04824959	FALSE	Other endocrine disorders	endocrine/metabolic
772.6	`22:36618953_T`	-0.315423976	0.254920585	0.729479527	0.2159601	logistic	81241	313	80928	1	0.049248532	FALSE	Facial weakness	symptoms
8.6	`22:36618953_T`	0.137436063	0.111389771	1.147328346	0.217266187	logistic	89333	654	88679	1	0.047574804	FALSE	Viral Enteritis	infectious diseases
277.7	`22:36618953_T`	0.180997317	0.146712421	1.198411964	0.217319281	logistic	90322	898	89424	1	0.049223888	FALSE	Dysmetabolic syndrome X	endocrine/metabolic
656.4	`22:36618953_T`	-0.674236415	0.546815579	0.509545354	0.217567027	logistic	95087	38	95049	1	0.047866691	FALSE	Hemorrhage of fetus or newborn	pregnancy complications
41.21	`22:36618953_T`	-0.765190311	0.621068775	0.465245381	0.217928887	logistic	79131	85	79046	1	0.047730978	FALSE	Rheumatic fever / chorea	infectious diseases
752.2	`22:36618953_T`	-0.194208631	0.157637064	0.823486081	0.217949633	logistic	92884	727	92157	1	0.049174239	FALSE	Other specified congenital anomalies of nervous system	congenital anomalies
840.1	`22:36618953_T`	0.247374388	0.200840712	1.280658486	0.21806325	logistic	73971	548	73423	1	0.049884414	FALSE	Muscle/tendon sprain	injuries & poisonings
401.1	`22:36618953_T`	0.039383339	0.031988748	1.040169145	0.218262181	logistic	88120	45476	42644	1	0.048814117	FALSE	Essential hypertension	circulatory system
870.8	`22:36618953_T`	-0.930133377	0.756963394	0.39450109	0.219158317	logistic	77882	33	77849	1	0.050075756	FALSE	Open wound of genital organs	injuries & poisonings
440.21	`22:36618953_T`	0.165250738	0.134497449	1.179688874	0.219201814	logistic	71342	884	70458	1	0.055752572	FALSE	Atherosclerosis of native arteries of the extremities with ulceration or gangrene	circulatory system
550.2	`22:36618953_T`	-0.1056634	0.086106922	0.899727446	0.219778042	logistic	83112	4425	78687	1	0.050570315	FALSE	Diaphragmatic hernia	digestive
529.1	`22:36618953_T`	0.506141116	0.412967767	1.658877412	0.220342109	logistic	86463	119	86344	1	0.050119704	FALSE	Glossitis	digestive
250.25	`22:36618953_T`	0.115258806	0.09411672	1.122163822	0.220712067	logistic	64454	1305	63149	1	0.049236665	FALSE	Diabetes type 2 with peripheral circulatory disorders	endocrine/metabolic
516	`22:36618953_T`	0.132028579	0.107995577	1.141140931	0.221504658	logistic	94418	1322	93096	1	0.048147599	FALSE	Abnormal sputum	respiratory
327.6	`22:36618953_T`	-0.47712295	0.390384501	0.620566226	0.221636833	logistic	67510	235	67275	1	0.052473708	FALSE	Circadian rhythm sleep disorder	neurological
348.9	`22:36618953_T`	-0.146248635	0.119734109	0.86394287	0.221917559	logistic	71383	1751	69632	1	0.052393427	FALSE	Other conditions of brain, NOS	neurological
362.3	`22:36618953_T`	-0.120655996	0.098789656	0.886338811	0.221956406	logistic	77993	772	77221	1	0.050350672	FALSE	Other nondiabetic retinopathy	sense organs
427.1	`22:36618953_T`	0.097429752	0.079783626	1.102334003	0.22201985	logistic	54577	4598	49979	1	0.056553127	FALSE	Paroxysmal tachycardia, unspecified	circulatory system
754	`22:36618953_T`	0.20533023	0.168481116	1.227930497	0.222952909	logistic	92561	624	91937	1	0.049075745	FALSE	Congenital musculoskeletal deformities of spine	congenital anomalies
701.4	`22:36618953_T`	-0.149967741	0.123250862	0.860735743	0.223692386	logistic	76397	505	75892	1	0.053372515	FALSE	Keloid scar	dermatologic
386.2	`22:36618953_T`	-0.15423836	0.126858343	0.857067706	0.224049146	logistic	74316	2015	72301	1	0.050877335	FALSE	Peripheral or central vertigo	sense organs
157	`22:36618953_T`	-0.296596875	0.244193986	0.743343613	0.224520472	logistic	86739	572	86167	1	0.050536667	FALSE	Pancreatic cancer	neoplasms
523.31	`22:36618953_T`	0.235037903	0.1937595	1.264956713	0.225114768	logistic	83396	626	82770	1	0.047909972	FALSE	Acute periodontitis	digestive
964.1	`22:36618953_T`	0.264277452	0.2183548	1.302489524	0.226159166	logistic	72936	314	72622	1	0.051387518	FALSE	Anticoagulants causing adverse effects	injuries & poisonings
729.1	`22:36618953_T`	0.345772591	0.285820384	1.413081232	0.226372982	logistic	60367	215	60152	1	0.058691007	FALSE	Rheumatism, unspecified and fibrositis	musculoskeletal
453	`22:36618953_T`	0.518605354	0.428816547	1.679683452	0.226514024	logistic	60449	186	60263	1	0.055757746	FALSE	Chronic venous hypertension	circulatory system
345.3	`22:36618953_T`	0.066010379	0.054603798	1.068237804	0.226702338	logistic	74715	5083	69632	1	0.052773874	FALSE	Convulsions	neurological
451	`22:36618953_T`	0.125670823	0.104016991	1.13390885	0.226979607	logistic	62531	2268	60263	1	0.054956741	FALSE	Phlebitis and thrombophlebitis	circulatory system
279.8	`22:36618953_T`	-0.464598053	0.384578004	0.628387633	0.227019433	logistic	85309	332	84977	1	0.050569108	FALSE	Other specified disorders involving the immune mechanism	endocrine/metabolic
736.2	`22:36618953_T`	-0.383308047	0.317529963	0.681602901	0.227372258	logistic	75834	368	75466	1	0.051309439	FALSE	Acquired deformities of finger	musculoskeletal
610.8	`22:36618953_T`	-0.321540798	0.26668251	0.72503105	0.227930734	logistic	76090	330	75760	1	0.050019713	FALSE	Other specified benign mammary dysplasias	genitourinary
738.4	`22:36618953_T`	0.1512419	0.125597089	1.163278021	0.228518793	logistic	77157	1691	75466	1	0.050922146	FALSE	Acquired spondylolisthesis	musculoskeletal
289.9	`22:36618953_T`	-0.279713717	0.232329552	0.756000141	0.228607985	logistic	70980	357	70623	1	0.05106368	FALSE	Abnormality of red blood cells	hematopoietic
500.2	`22:36618953_T`	0.562668346	0.468254317	1.755350138	0.229506987	logistic	67414	152	67262	1	0.053987302	FALSE	Pneumoconiosis	respiratory
696.4	`22:36618953_T`	0.164706261	0.137077578	1.179046736	0.229535953	logistic	69366	2266	67100	1	0.052208575	FALSE	Psoriasis	dermatologic
260.3	`22:36618953_T`	0.16974161	0.141277993	1.18499862	0.229568007	logistic	67847	828	67019	1	0.047319705	FALSE	Adult failure to thrive	endocrine/metabolic
204.11	`22:36618953_T`	-0.466937506	0.38995292	0.626919268	0.231142812	logistic	91172	303	90869	1	0.049110473	FALSE	Lymphoid leukemia, acute	neoplasms
427.4	`22:36618953_T`	0.184032564	0.153782131	1.202054966	0.231419735	logistic	50938	959	49979	1	0.058895127	FALSE	Cardiac arrest and ventricular fibrillation	circulatory system
579	`22:36618953_T`	0.086069159	0.071996836	1.089881701	0.231908326	logistic	75664	3643	72021	1	0.051404895	FALSE	Other symptoms involving abdomen and pelvis	digestive
420.2	`22:36618953_T`	0.114395675	0.095692106	1.121195666	0.231909031	logistic	86346	1682	84664	1	0.04985755	FALSE	Pericarditis	circulatory system
378.2	`22:36618953_T`	0.257101494	0.21515402	1.29317637	0.232100759	logistic	76420	287	76133	1	0.050196284	FALSE	Nystagmus and other irregular eye movements	sense organs
458.1	`22:36618953_T`	-0.165881677	0.138820597	0.847146465	0.232112181	logistic	77176	2035	75141	1	0.051628745	FALSE	Orthostatic hypotension	circulatory system
443.9	`22:36618953_T`	-0.076308358	0.063938972	0.92653046	0.232690782	logistic	76495	6037	70458	1	0.05376822	FALSE	Peripheral vascular disease, unspecified	circulatory system
242.3	`22:36618953_T`	-0.383873172	0.321952878	0.681217819	0.233132975	logistic	72919	162	72757	1	0.053861134	FALSE	Exophthalmos	endocrine/metabolic
117.4	`22:36618953_T`	-0.458994136	0.385255833	0.63191895	0.23349625	logistic	72799	214	72585	1	0.042892073	FALSE	Aspergillosis	infectious diseases
627	`22:36618953_T`	0.062271037	0.052301058	1.064250757	0.233800158	logistic	83003	11539	71464	1	0.044901991	FALSE	Menopausal and postmenopausal disorders	genitourinary
721.1	`22:36618953_T`	0.065659247	0.055208976	1.067862778	0.234327253	logistic	77944	11118	66826	1	0.052120753	FALSE	Spondylosis without myelopathy	musculoskeletal
244.5	`22:36618953_T`	-0.497453853	0.419121492	0.608076944	0.235268429	logistic	72848	91	72757	1	0.05387931	FALSE	Congenital hypothyroidism	endocrine/metabolic
159.2	`22:36618953_T`	-0.397914038	0.335266369	0.671719768	0.235283089	logistic	86324	157	86167	1	0.0507217	FALSE	Malignant neoplasm of small intestine, including duodenum	neoplasms
819	`22:36618953_T`	0.131819129	0.111101796	1.140901945	0.235436096	logistic	92632	1571	91061	1	0.048762847	FALSE	Skull and face fracture and other intercranial injury	injuries & poisonings
728	`22:36618953_T`	0.38499373	0.32469038	1.469605106	0.23573064	logistic	60363	211	60152	1	0.058670046	FALSE	Disorders of muscle, ligament, and fascia	musculoskeletal
592	`22:36618953_T`	0.116157558	0.098050705	1.123172823	0.236148636	logistic	65621	2664	62957	1	0.051195501	FALSE	Cystitis and urethritis	genitourinary
574.11	`22:36618953_T`	0.287458863	0.243156144	1.333035754	0.237126892	logistic	85362	320	85042	1	0.05051428	FALSE	Cholelithiasis with acute cholecystitis	digestive
790.9	`22:36618953_T`	-1.246474673	1.055946857	0.287516602	0.237827985	logistic	79333	95	79238	1	0.050256514	FALSE	Abnormal arterial blood gases	symptoms
701.1	`22:36618953_T`	-0.206615808	0.175103271	0.813332065	0.23801396	logistic	77368	1476	75892	1	0.052418312	FALSE	Keratoderma, acquired	dermatologic
752.11	`22:36618953_T`	-0.529891602	0.449540231	0.588668777	0.238501234	logistic	92300	143	92157	1	0.049225352	FALSE	Spina bifida	congenital anomalies
297.1	`22:36618953_T`	-0.158771811	0.134816125	0.853191026	0.2389196	logistic	53984	845	53139	1	0.054923681	FALSE	Suicidal ideation	mental disorders
261.2	`22:36618953_T`	-0.098017952	0.083340436	0.906632628	0.239548849	logistic	69642	2623	67019	1	0.04701904	FALSE	Vitamin B-complex deficiencies	endocrine/metabolic
713.5	`22:36618953_T`	-0.311191039	0.264968905	0.732573912	0.240217383	logistic	75188	240	74948	1	0.051770229	FALSE	Arthropathy associated with neurological disorders	musculoskeletal
443	`22:36618953_T`	-0.067645037	0.057607611	0.93459216	0.240299768	logistic	78037	7579	70458	1	0.053250381	FALSE	Peripheral vascular disease	circulatory system
433.6	`22:36618953_T`	0.129575673	0.110378273	1.13834525	0.240425579	logistic	77921	1505	76416	1	0.052482643	FALSE	Acute, but ill-defined cerebrovascular disease	circulatory system
180.1	`22:36618953_T`	-0.299286107	0.254978177	0.741347275	0.240486579	logistic	81091	254	80837	1	0.047317212	FALSE	Cervical cancer	neoplasms
153.3	`22:36618953_T`	-0.157655044	0.134457218	0.854144373	0.240984567	logistic	74376	926	73450	1	0.054560611	FALSE	Malignant neoplasm of rectum, rectosigmoid junction, and anus	neoplasms
871	`22:36618953_T`	0.080537844	0.068747897	1.083869864	0.241399711	logistic	83301	5452	77849	1	0.048654878	FALSE	Open wounds of extremities	injuries & poisonings
522.5	`22:36618953_T`	0.185982369	0.159160804	1.204401026	0.242597618	logistic	83682	912	82770	1	0.047859755	FALSE	Periapical abscess	digestive
153	`22:36618953_T`	-0.121289799	0.103834852	0.885777225	0.242765232	logistic	75374	1924	73450	1	0.054176506	FALSE	Colorectal cancer	neoplasms
264.9	`22:36618953_T`	0.105901302	0.090853091	1.111712147	0.243763124	logistic	68691	1672	67019	1	0.047684558	FALSE	Lack of normal physiological development, unspecified	endocrine/metabolic
681.6	`22:36618953_T`	0.144200019	0.123869849	1.15511513	0.24437326	logistic	72829	1688	71141	1	0.047597798	FALSE	Cellulitis and abscess of foot, toe	dermatologic
743.12	`22:36618953_T`	-0.121453574	0.104484732	0.885632169	0.245070998	logistic	75650	3983	71667	1	0.05269002	FALSE	Senile osteoporosis	musculoskeletal
939	`22:36618953_T`	-0.039106096	0.033656258	0.961648676	0.245265339	logistic	74985	14896	60089	1	0.051003534	FALSE	Atopic/contact dermatitis due to other or unspecified	dermatologic
327.7	`22:36618953_T`	0.169608868	0.146121518	1.184841332	0.245748269	logistic	69786	2511	67275	1	0.051177887	FALSE	Sleep related movement disorders	neurological
255.3	`22:36618953_T`	-0.721852685	0.624017436	0.485851292	0.247361079	logistic	81124	49	81075	1	0.048388886	FALSE	Adrenogenital disorders	endocrine/metabolic
333.2	`22:36618953_T`	-0.369162394	0.319431457	0.691313137	0.247809706	logistic	69954	322	69632	1	0.052899048	FALSE	Myoclonus	neurological
627.2	`22:36618953_T`	0.078867698	0.068287753	1.082061153	0.248118355	logistic	78657	7193	71464	1	0.045310653	FALSE	Symptomatic menopause	genitourinary
279.1	`22:36618953_T`	0.120196419	0.104124067	1.127718335	0.248353549	logistic	86835	1858	84977	1	0.050388668	FALSE	Immunity deficiency	endocrine/metabolic
614.54	`22:36618953_T`	-0.320795366	0.278242056	0.725571712	0.248936531	logistic	85280	149	85131	1	0.046575985	FALSE	Abscess or ulceration of vulva	genitourinary
736.1	`22:36618953_T`	0.508556179	0.442536756	1.662888547	0.250480099	logistic	75547	81	75466	1	0.051477888	FALSE	Acquired deformities of forearm	musculoskeletal
514.2	`22:36618953_T`	0.116124374	0.101713632	1.123135552	0.253587244	logistic	80860	2773	78087	1	0.05201583	FALSE	Solitary pulmonary nodule	respiratory
447.1	`22:36618953_T`	0.244414312	0.214301821	1.276873244	0.254072059	logistic	71294	836	70458	1	0.055446461	FALSE	Stricture of artery	circulatory system
333.4	`22:36618953_T`	0.256001715	0.224600141	1.291754944	0.254365042	logistic	70138	506	69632	1	0.052874333	FALSE	Torsion dystonia	neurological
305.21	`22:36618953_T`	-1.189444611	1.044324091	0.304390272	0.254719341	logistic	53243	104	53139	1	0.055011926	FALSE	Anorexia nervosa	mental disorders
189.11	`22:36618953_T`	0.169746876	0.149498978	1.18500486	0.256191689	logistic	94219	1054	93165	1	0.048886106	FALSE	Malignant neoplasm of kidney, except pelvis	neoplasms
364	`22:36618953_T`	-0.16484155	0.14532486	0.848028063	0.256669994	logistic	80011	1457	78554	1	0.049630676	FALSE	Corneal opacity and other disorders of cornea	sense organs
695.4	`22:36618953_T`	0.097547003	0.086047921	1.10246326	0.256947353	logistic	71090	1351	69739	1	0.052750035	FALSE	Lupus (localized and systemic)	dermatologic
365	`22:36618953_T`	-0.057205898	0.050513081	0.9443996	0.257425672	logistic	85420	6866	78554	1	0.049678061	FALSE	Glaucoma	sense organs
283.21	`22:36618953_T`	0.570606831	0.503894071	1.769340416	0.257468652	logistic	58684	48	58636	1	0.046051735	FALSE	Hemolytic-uremic syndrome	hematopoietic
749.1	`22:36618953_T`	-0.51029904	0.451288103	0.600316033	0.258155649	logistic	76023	200	75823	1	0.051734344	FALSE	Cleft palate	congenital anomalies
706.8	`22:36618953_T`	-0.102293995	0.090513156	0.902764105	0.258410456	logistic	75993	2600	73393	1	0.048050478	FALSE	Other specified diseases of sebaceous glands	dermatologic
270.3	`22:36618953_T`	0.10034668	0.08885675	1.105554125	0.258767733	logistic	88523	2190	86333	1	0.047772895	FALSE	Disorders of plasma protein metabolism	endocrine/metabolic
286.81	`22:36618953_T`	0.147215446	0.130389389	1.158603553	0.258878985	logistic	75838	1019	74819	1	0.052908832	FALSE	Primary hypercoagulable state	hematopoietic
79.9	`22:36618953_T`	-0.135509174	0.120132002	0.873271152	0.259318951	logistic	66850	496	66354	1	0.045056096	FALSE	Viremia, NOS	infectious diseases
695.41	`22:36618953_T`	0.168534563	0.150399406	1.183569134	0.262466692	logistic	70109	370	69739	1	0.052568144	FALSE	Cutaneous lupus erythematosus	dermatologic
958	`22:36618953_T`	0.209950254	0.187432985	1.233616691	0.262656222	logistic	95274	541	94733	1	0.048607175	FALSE	Certain early complications of trauma or procedure	injuries & poisonings
361.2	`22:36618953_T`	-0.844793249	0.755481775	0.429646179	0.263473938	logistic	78632	78	78554	1	0.050119544	FALSE	Retinoschisis and retinal cysts	sense organs
613.8	`22:36618953_T`	0.183654847	0.164356539	1.201601015	0.263815925	logistic	87570	1824	85746	1	0.049023638	FALSE	Other specified disorders of breast	genitourinary
613.5	`22:36618953_T`	-0.114861642	0.102815844	0.89148948	0.263926359	logistic	87546	1800	85746	1	0.049471135	FALSE	Mastodynia	genitourinary
598	`22:36618953_T`	0.224241878	0.200756377	1.251373662	0.264000704	logistic	95906	461	95445	1	0.04840156	FALSE	Abnormal findings on examination of urine	genitourinary
259.1	`22:36618953_T`	-0.608460458	0.54624109	0.544188025	0.265320119	logistic	81167	92	81075	1	0.048369411	FALSE	Nonspecific abnormal results of other endocrine function study	endocrine/metabolic
741.4	`22:36618953_T`	-0.078413873	0.07042757	0.924581688	0.265537791	logistic	76480	3984	72496	1	0.051542887	FALSE	Joint effusions	musculoskeletal
479	`22:36618953_T`	-0.071287106	0.064028162	0.931194502	0.265549076	logistic	61070	4886	56184	1	0.045791714	FALSE	Other upper respiratory disease	respiratory
594.2	`22:36618953_T`	0.386005918	0.346899385	1.471093376	0.265823708	logistic	86803	333	86470	1	0.049894589	FALSE	Calculus of lower urinary tract	genitourinary
480.2	`22:36618953_T`	-0.387894612	0.349114439	0.678483844	0.266533249	logistic	68168	162	68006	1	0.049759418	FALSE	Viral pneumonia	respiratory
41.2	`22:36618953_T`	0.102837195	0.092569434	1.108310956	0.266602972	logistic	80265	1219	79046	1	0.048072011	FALSE	Streptococcus infection	infectious diseases
337	`22:36618953_T`	-0.203372179	0.183160064	0.815974496	0.26684729	logistic	70653	1021	69632	1	0.052559693	FALSE	Disorders of the autonomic nervous system	neurological
994.1	`22:36618953_T`	0.196671528	0.177304315	1.217344111	0.267330336	logistic	90147	420	89727	1	0.048476377	FALSE	Systemic inflammatory response syndrome (SIRS)	injuries & poisonings
737.1	`22:36618953_T`	-0.383494578	0.346073039	0.681475773	0.267804851	logistic	76014	548	75466	1	0.051174784	FALSE	Kyphosis (acquired)	musculoskeletal
250.22	`22:36618953_T`	0.06297144	0.056985003	1.064996423	0.269136691	logistic	67440	4291	63149	1	0.049562574	FALSE	Type 2 diabetes with renal manifestations	endocrine/metabolic
759	`22:36618953_T`	0.158831054	0.143752957	1.172139901	0.26920771	logistic	92901	865	92036	1	0.049143712	FALSE	Other and unspecified congenital anomalies	congenital anomalies
225.1	`22:36618953_T`	-0.205401597	0.187191972	0.814320223	0.27251997	logistic	93544	927	92617	1	0.049303002	FALSE	Benign neoplasm of brain, cranial nerves, meninges	neoplasms
613.9	`22:36618953_T`	-0.336403169	0.306744872	0.71433505	0.272778162	logistic	85957	211	85746	1	0.049722536	FALSE	Breast disorder NOS	genitourinary
193	`22:36618953_T`	0.184313014	0.168316909	1.20239213	0.273501023	logistic	93301	1006	92295	1	0.048836561	FALSE	Thyroid cancer	neoplasms
250.6	`22:36618953_T`	-0.071258506	0.065089052	0.931221135	0.27361092	logistic	66946	3797	63149	1	0.048807995	FALSE	Polyneuropathy in diabetes	endocrine/metabolic
698	`22:36618953_T`	-0.072943079	0.06663351	0.929653745	0.273652191	logistic	91538	2995	88543	1	0.048018309	FALSE	Pruritus and related conditions	dermatologic
797.1	`22:36618953_T`	0.252297146	0.230537526	1.286978401	0.273785522	logistic	93845	408	93437	1	0.048457563	FALSE	Cardiogenic shock	symptoms
703	`22:36618953_T`	-0.112223683	0.102735688	0.893844298	0.274677777	logistic	84607	3307	81300	1	0.049085773	FALSE	Diseases of nail, NOS	dermatologic
276.5	`22:36618953_T`	0.050759672	0.046495692	1.052070021	0.274961908	logistic	72053	8011	64042	1	0.049720345	FALSE	Hypovolemia	endocrine/metabolic
756.1	`22:36618953_T`	-0.68376912	0.628102515	0.504711086	0.276318572	logistic	92022	85	91937	1	0.049107822	FALSE	Congenital anomalies of abdominal wall; diaphram	congenital anomalies
292.11	`22:36618953_T`	0.206491108	0.189754866	1.229356803	0.276507142	logistic	72450	788	71662	1	0.051559696	FALSE	Aphasia	mental disorders
577.2	`22:36618953_T`	-0.204798162	0.18827345	0.81481176	0.27669677	logistic	92124	416	91708	1	0.04892319	FALSE	Chronic pancreatitis	digestive
594.3	`22:36618953_T`	0.202602583	0.186314767	1.2245857	0.276850813	logistic	87958	1488	86470	1	0.049392892	FALSE	Calculus of ureter	genitourinary
560.1	`22:36618953_T`	0.164748464	0.151664495	1.179096496	0.277359926	logistic	60998	946	60052	1	0.056075609	FALSE	Paralytic ileus	digestive
496	`22:36618953_T`	-0.058881331	0.054223362	0.942818646	0.277521749	logistic	73712	8805	64907	1	0.044863794	FALSE	Chronic airway obstruction	respiratory
362.6	`22:36618953_T`	0.226714025	0.209261535	1.254471069	0.278630751	logistic	77718	497	77221	1	0.049834015	FALSE	Peripheral retinal degenerations	sense organs
801.1	`22:36618953_T`	-0.099944295	0.092273168	0.904887824	0.278748523	logistic	78270	1944	76326	1	0.051922831	FALSE	Fracture of foot	injuries & poisonings
593.2	`22:36618953_T`	0.13742228	0.127400263	1.147312533	0.28073683	logistic	64559	1602	62957	1	0.051549745	FALSE	Microscopic hematuria	genitourinary
381	`22:36618953_T`	-0.043931936	0.040749816	0.957019094	0.280993957	logistic	86262	8579	77683	1	0.048457026	FALSE	Otitis media and Eustachian tube disorders	sense organs
949.1	`22:36618953_T`	-0.091358015	0.084864548	0.912690896	0.281696705	logistic	60734	645	60089	1	0.049799124	FALSE	Diaper or napkin rash	injuries & poisonings
444.1	`22:36618953_T`	-0.317622774	0.295202806	0.727877311	0.281950655	logistic	70997	539	70458	1	0.055565728	FALSE	Arterial embolism and thrombosis of lower extremity artery	circulatory system
381.3	`22:36618953_T`	-0.447496879	0.415987745	0.639226211	0.282041164	logistic	77824	141	77683	1	0.046714381	FALSE	Mastoiditis & related conditions	sense organs
540.11	`22:36618953_T`	-0.234544357	0.218738179	0.79093115	0.283602946	logistic	95727	584	95143	1	0.048502512	FALSE	Acute appendicitis	digestive
454.11	`22:36618953_T`	-0.139719711	0.130367978	0.869601941	0.283839813	logistic	62581	2318	60263	1	0.054409485	FALSE	Varicose veins of lower extremity, symptomtic	circulatory system
627.1	`22:36618953_T`	0.113515489	0.106132961	1.12020924	0.284817752	logistic	73871	2407	71464	1	0.04682487	FALSE	Postmenopausal bleeding	genitourinary
264.2	`22:36618953_T`	-0.091086929	0.085232218	0.912938347	0.2852088	logistic	68327	1308	67019	1	0.047938589	FALSE	Failure to thrive (childhood)	endocrine/metabolic
426.32	`22:36618953_T`	0.145625149	0.13649319	1.156762493	0.286015127	logistic	52022	2043	49979	1	0.05781208	FALSE	Left bundle branch block	circulatory system
636	`22:36618953_T`	0.074905796	0.070252466	1.077782614	0.286316409	logistic	94403	1657	92746	1	0.047938095	FALSE	Early or threatened labor; hemorrhage in early pregnancy	pregnancy complications
713	`22:36618953_T`	-0.227544138	0.213535442	0.796487265	0.286602867	logistic	75316	368	74948	1	0.051748632	FALSE	Arthropathy associated with other disorders classified elsewhere	musculoskeletal
283.2	`22:36618953_T`	0.388450768	0.365131891	1.474694379	0.287390197	logistic	58719	83	58636	1	0.046066861	FALSE	Non-autoimmune hemolytic anemias	hematopoietic
199	`22:36618953_T`	0.093728173	0.08813385	1.098261168	0.287566462	logistic	82027	3999	78028	1	0.052622917	FALSE	Neoplasm of uncertain behavior	neoplasms
519.1	`22:36618953_T`	0.270021101	0.254112225	1.309992092	0.287960798	logistic	84793	141	84652	1	0.04985671	FALSE	Tracheostomy complications	respiratory
772.3	`22:36618953_T`	-0.072954678	0.068678681	0.929642962	0.288117254	logistic	84474	3546	80928	1	0.04908019	FALSE	Muscle weakness	symptoms
414	`22:36618953_T`	0.063556964	0.059832109	1.065620186	0.288119888	logistic	75711	10125	65586	1	0.050752202	FALSE	Other forms of chronic heart disease	circulatory system
574.2	`22:36618953_T`	-0.216438383	0.204029958	0.805382158	0.288773219	logistic	85843	801	85042	1	0.050272008	FALSE	Calculus of bile duct	digestive
597.8	`22:36618953_T`	-0.51762005	0.488652528	0.595937162	0.289472094	logistic	85144	270	84874	1	0.050150334	FALSE	Urethral hypermobility/ISD	genitourinary
356	`22:36618953_T`	-0.08514167	0.080460239	0.918382168	0.289971949	logistic	88898	4174	84724	1	0.049331818	FALSE	Hereditary and idiopathic peripheral neuropathy	neurological
755.3	`22:36618953_T`	-0.581627451	0.550131702	0.5589879	0.290396918	logistic	91997	60	91937	1	0.049126602	FALSE	Congenital anomaly of fingers/toes	congenital anomalies
465	`22:36618953_T`	-0.030017768	0.028424711	0.970428291	0.290947754	logistic	80636	21605	59031	1	0.048477107	FALSE	Acute upper respiratory infections of multiple or unspecified sites	respiratory
190	`22:36618953_T`	0.664194561	0.629042534	1.942924983	0.291022222	logistic	92721	104	92617	1	0.049568059	FALSE	Cancer of eye	neoplasms
250.21	`22:36618953_T`	-0.181142049	0.171590156	0.834316836	0.291120422	logistic	63391	242	63149	1	0.049084255	FALSE	Type 2 diabetes with ketoacidosis	endocrine/metabolic
362.9	`22:36618953_T`	0.1600752	0.152018163	1.173599122	0.292340769	logistic	77793	572	77221	1	0.049972363	FALSE	Retinal edema	sense organs
614.33	`22:36618953_T`	0.231955731	0.220291473	1.261063902	0.292364274	logistic	85264	133	85131	1	0.046660959	FALSE	Pelvic inflammatory disease, NOS	genitourinary
753	`22:36618953_T`	-0.273823809	0.260101671	0.760466051	0.292452458	logistic	92835	678	92157	1	0.049011687	FALSE	Congenital anomalies of the eye	congenital anomalies
857	`22:36618953_T`	0.275724161	0.262096092	1.3174844	0.292801174	logistic	80209	149	80060	1	0.049988156	FALSE	Mechanical complication of unspecified genitourinary device, implant, and graft	injuries & poisonings
528.3	`22:36618953_T`	0.451287031	0.429482152	1.570331952	0.293364162	logistic	86403	59	86344	1	0.050148722	FALSE	Cellulitis and abscess of oral soft tissues	digestive
526.1	`22:36618953_T`	-1.105384937	1.052471895	0.331083411	0.293591688	logistic	82846	76	82770	1	0.048010767	FALSE	Cysts of the jaws	digestive
284.1	`22:36618953_T`	0.144154717	0.137339103	1.155062802	0.29389002	logistic	59592	956	58636	1	0.045928984	FALSE	Pancytopenia	hematopoietic
790	`22:36618953_T`	-0.078824887	0.075216775	0.92420175	0.29465265	logistic	82067	2829	79238	1	0.050062754	FALSE	Nonspecific findings on examination of blood	symptoms
601.3	`22:36618953_T`	-0.26015067	0.248363375	0.77093542	0.294887528	logistic	81077	442	80635	1	0.053492359	FALSE	Orchitis and epididymitis	genitourinary
272.12	`22:36618953_T`	-0.135617306	0.129943519	0.873176728	0.296641108	logistic	49526	2069	47457	1	0.061149699	FALSE	Hyperglyceridemia	endocrine/metabolic
174.3	`22:36618953_T`	-0.362254382	0.347137906	0.696105269	0.296695477	logistic	81990	194	81796	1	0.050402488	FALSE	Neoplasm of uncertain behavior of breast	neoplasms
527.1	`22:36618953_T`	-1.092783511	1.047973248	0.335281933	0.297059936	logistic	86394	50	86344	1	0.050113434	FALSE	Hypertrophy of salivary gland	digestive
695.42	`22:36618953_T`	0.093015209	0.089324683	1.097478426	0.297728982	logistic	70989	1250	69739	1	0.052719435	FALSE	Systemic lupus erythematosus	dermatologic
250.11	`22:36618953_T`	-0.19582892	0.188398902	0.822152876	0.29860122	logistic	63378	229	63149	1	0.04903121	FALSE	Type 1 diabetes with ketoacidosis	endocrine/metabolic
284.2	`22:36618953_T`	0.59038596	0.568859694	1.804684816	0.299344048	logistic	58659	23	58636	1	0.046062838	FALSE	Constitutional aplastic anemia	hematopoietic
300.3	`22:36618953_T`	-0.266953431	0.25724047	0.765708729	0.299382598	logistic	53753	614	53139	1	0.054657414	FALSE	Obsessive-compulsive disorders	mental disorders
930	`22:36618953_T`	-0.069178505	0.066883218	0.933160091	0.300987603	logistic	62247	2158	60089	1	0.049568654	FALSE	Allergic reaction to food	injuries & poisonings
817	`22:36618953_T`	-0.158596254	0.153349005	0.853340822	0.301034405	logistic	91747	686	91061	1	0.048917131	FALSE	Concussion	injuries & poisonings
961	`22:36618953_T`	-0.333901461	0.323227441	0.716124345	0.301593019	logistic	72884	262	72622	1	0.051300697	FALSE	Poisoning by other anti-infectives	injuries & poisonings
350.1	`22:36618953_T`	-0.09811264	0.095010202	0.906546785	0.301765976	logistic	81507	2598	78909	1	0.050063185	FALSE	Abnormal involuntary movements	neurological
830	`22:36618953_T`	-0.079013544	0.076783042	0.924027409	0.303456455	logistic	88504	3917	84587	1	0.049935596	FALSE	Dislocation	injuries & poisonings
735.2	`22:36618953_T`	-0.086902613	0.084460666	0.916766372	0.303520914	logistic	78285	2819	75466	1	0.050833493	FALSE	Acquired toe deformities	musculoskeletal
198.1	`22:36618953_T`	0.133102926	0.129521872	1.142367572	0.304115313	logistic	79992	1964	78028	1	0.053361586	FALSE	Secondary malignancy of lymph nodes	neoplasms
783.1	`22:36618953_T`	0.387533991	0.379326971	1.473343033	0.306953335	logistic	72068	113	71955	1	0.045033857	FALSE	Postprocedural fever	symptoms
41	`22:36618953_T`	0.044794576	0.04391551	1.045813003	0.307720299	logistic	86813	7767	79046	1	0.048091876	FALSE	Bacterial infection NOS	infectious diseases
175	`22:36618953_T`	0.200512403	0.196983553	1.22202877	0.308718618	logistic	76276	908	75368	1	0.050022287	FALSE	Acquired absence of breast	neoplasms
225	`22:36618953_T`	-0.188110312	0.184928047	0.828523306	0.309054431	logistic	93599	982	92617	1	0.049279373	FALSE	Benign neoplasm of brain and other parts of nervous system	neoplasms
428	`22:36618953_T`	0.041992777	0.041326822	1.042886946	0.309574928	logistic	85326	12724	72602	1	0.050107822	FALSE	Congestive heart failure; nonhypertensive	circulatory system
715.2	`22:36618953_T`	-0.355135796	0.350756228	0.701078233	0.311305703	logistic	75158	295	74863	1	0.051644536	FALSE	Ankylosing spondylitis	musculoskeletal
619.1	`22:36618953_T`	0.149798201	0.148112267	1.161599809	0.311833245	logistic	86568	603	85965	1	0.047159458	FALSE	Noninflammatory disorders of ovary, fallopian tube, and broad ligament	genitourinary
694	`22:36618953_T`	0.084199684	0.083377389	1.087846098	0.312561251	logistic	75978	5571	70407	1	0.04979731	FALSE	Dyschromia and Vitiligo	dermatologic
530.9	`22:36618953_T`	0.147733506	0.14630718	1.159203935	0.312615633	logistic	56576	935	55641	1	0.05389211	FALSE	Heartburn	digestive
709	`22:36618953_T`	0.103253911	0.10250102	1.108772903	0.313768917	logistic	71102	1935	69167	1	0.052333268	FALSE	Diffuse diseases of connective tissue	dermatologic
327.4	`22:36618953_T`	-0.05845131	0.058113155	0.943224165	0.314502687	logistic	74027	6752	67275	1	0.050697718	FALSE	Insomnia	neurological
241	`22:36618953_T`	-0.066384311	0.066009526	0.935771168	0.314570617	logistic	77193	4436	72757	1	0.052925783	FALSE	Nontoxic nodular goiter	endocrine/metabolic
362.21	`22:36618953_T`	-0.394515023	0.393035365	0.674006838	0.315492045	logistic	78984	1763	77221	1	0.048876988	FALSE	Macular degeneration, dry	sense organs
636.8	`22:36618953_T`	0.202819564	0.202452507	1.224851441	0.316433894	logistic	92899	153	92746	1	0.047266386	FALSE	Cervical incompetence	pregnancy complications
528	`22:36618953_T`	-0.083754065	0.083676111	0.919657405	0.316859871	logistic	89288	2944	86344	1	0.049564331	FALSE	Diseases of the oral soft tissues, excluding lesions specific for gingiva and tongue	digestive
540.1	`22:36618953_T`	-0.180292419	0.180202759	0.835025998	0.317069783	logistic	95894	751	95143	1	0.048485828	FALSE	Appendicitis	digestive
271	`22:36618953_T`	0.126834246	0.126809212	1.135228833	0.317214981	logistic	95107	1544	93563	1	0.048734583	FALSE	Disorders of carbohydrate transport and metabolism	endocrine/metabolic
716	`22:36618953_T`	-0.052755285	0.05275773	0.948612124	0.31733294	logistic	82142	7194	74948	1	0.050491831	FALSE	Other arthropathies	musculoskeletal
289.8	`22:36618953_T`	-0.284329643	0.284700536	0.752518541	0.317941372	logistic	70543	384	70159	1	0.051117758	FALSE	Polycythemia, secondary	hematopoietic
172.21	`22:36618953_T`	-0.469384705	0.470163254	0.625386947	0.318112536	logistic	82324	2770	79554	1	0.054783538	FALSE	Basal cell carcinoma	neoplasms
364.9	`22:36618953_T`	-0.75814143	0.759775341	0.468536426	0.318352352	logistic	78614	60	78554	1	0.05013102	FALSE	Cornea replaced by transplant	sense organs
971	`22:36618953_T`	0.709147179	0.711731468	2.032257369	0.319070884	logistic	72688	66	72622	1	0.051377119	FALSE	Poisoning by drugs primarily affecting the autonomic nervous system	injuries & poisonings
371.9	`22:36618953_T`	-1.051587618	1.057444499	0.349382622	0.319998344	logistic	73925	29	73896	1	0.047825499	FALSE	Chronic inflammatory disorders of orbit	sense organs
599.1	`22:36618953_T`	0.181572307	0.182703208	1.199101237	0.320315292	logistic	61852	537	61315	1	0.050814848	FALSE	Urinary obstruction	genitourinary
513.32	`22:36618953_T`	-0.287707109	0.289990231	0.749981223	0.321135627	logistic	89683	129	89554	1	0.048610104	FALSE	Orthopnea	respiratory
686.5	`22:36618953_T`	0.466233835	0.470413913	1.593979684	0.321629897	logistic	71238	97	71141	1	0.048071254	FALSE	Pyoderma	dermatologic
289	`22:36618953_T`	0.08895894	0.089772681	1.093035776	0.321717055	logistic	72991	2368	70623	1	0.050718582	FALSE	Other diseases of blood and blood-forming organs	hematopoietic
656.8	`22:36618953_T`	0.119726852	0.120991806	1.12718892	0.322396503	logistic	95328	279	95049	1	0.048259693	FALSE	Perinatal jaundice	pregnancy complications
512.9	`22:36618953_T`	0.037905108	0.038375298	1.03863267	0.323276282	logistic	60684	18670	42014	1	0.045399117	FALSE	Other dyspnea	respiratory
743.4	`22:36618953_T`	0.27609862	0.279712206	1.317977836	0.323602905	logistic	72003	336	71667	1	0.054650501	FALSE	Stress fracture	musculoskeletal
596.5	`22:36618953_T`	0.10185968	0.103935953	1.107228095	0.3270745	logistic	86769	1895	84874	1	0.049925665	FALSE	Functional disorders of bladder	genitourinary
571.81	`22:36618953_T`	-0.190742867	0.194702433	0.826345042	0.32725225	logistic	73199	625	72574	1	0.052603178	FALSE	Portal hypertension	digestive
614.3	`22:36618953_T`	0.135176763	0.138344972	1.144739114	0.328520037	logistic	85533	402	85131	1	0.046771422	FALSE	Pelvic inflammatory disease (PID)	genitourinary
609.11	`22:36618953_T`	-0.738541656	0.756004139	0.47781022	0.328617868	logistic	77624	56	77568	1	0.052606153	FALSE	Azoospermia and oligospermia	genitourinary
726.2	`22:36618953_T`	-0.206044758	0.211075376	0.813796651	0.32898185	logistic	61082	930	60152	1	0.058094038	FALSE	Synoviopathy	musculoskeletal
496.3	`22:36618953_T`	-0.151737849	0.155691005	0.859213495	0.329754267	logistic	66214	1307	64907	1	0.046538496	FALSE	Bronchiectasis	respiratory
428.2	`22:36618953_T`	0.062116312	0.063825427	1.064086104	0.330442961	logistic	77636	5034	72602	1	0.051168272	FALSE	Heart failure NOS	circulatory system
612.2	`22:36618953_T`	0.102473529	0.105329168	1.107907974	0.330608752	logistic	76872	1112	75760	1	0.050219846	FALSE	Hypertrophy of breast (Gynecomastia)	genitourinary
260.22	`22:36618953_T`	0.325191216	0.334696392	1.38429532	0.331249283	logistic	67173	154	67019	1	0.047370223	FALSE	Nutritional marasmus	endocrine/metabolic
556	`22:36618953_T`	0.177314853	0.182542526	1.19400697	0.3313681	logistic	60647	595	60052	1	0.056251752	FALSE	Ulceration of the lower GI tract	digestive
446.4	`22:36618953_T`	-0.599841656	0.617999445	0.548898544	0.331738321	logistic	70617	159	70458	1	0.05578685	FALSE	Wegener's granulomatosis	circulatory system
380	`22:36618953_T`	0.334000729	0.344239523	1.396544162	0.331918518	logistic	81229	262	80967	1	0.050868532	FALSE	Disorders of external ear	sense organs
209	`22:36618953_T`	-0.312033715	0.322336556	0.73195685	0.333025887	logistic	96488	194	96294	1	0.048415347	FALSE	Neuroendocrine tumors	neoplasms
622	`22:36618953_T`	0.120549835	0.1245432	1.128116959	0.333076382	logistic	93458	1483	91975	1	0.048294421	FALSE	Polyp of female genital organs	genitourinary
197	`22:36618953_T`	-0.083670635	0.086644229	0.919734134	0.334204121	logistic	81586	3558	78028	1	0.052901233	FALSE	Chemotherapy	neoplasms
706.3	`22:36618953_T`	-0.138964256	0.144121592	0.870259135	0.334937954	logistic	74191	798	73393	1	0.048530145	FALSE	Seborrhea	dermatologic
145.3	`22:36618953_T`	0.528450795	0.548457326	1.696302351	0.335285542	logistic	94274	115	94159	1	0.04897957	FALSE	Cancer of major salivary glands	neoplasms
250.41	`22:36618953_T`	-0.099802077	0.103604174	0.905016524	0.335396142	logistic	66101	2952	63149	1	0.047684604	FALSE	Impaired fasting glucose	endocrine/metabolic
425.1	`22:36618953_T`	-0.065075933	0.067563005	0.936996312	0.335452761	logistic	89289	4625	84664	1	0.049082194	FALSE	Primary/intrinsic cardiomyopathies	circulatory system
528.4	`22:36618953_T`	-0.434244177	0.451441923	0.64775407	0.336097401	logistic	86422	78	86344	1	0.050126125	FALSE	Cysts of oral soft tissues	digestive
649.1	`22:36618953_T`	0.107347171	0.111871298	1.113320701	0.33727694	logistic	93582	637	92945	1	0.047375564	FALSE	Diabetes or abnormal glucose tolerance complicating pregnancy	pregnancy complications
79	`22:36618953_T`	-0.038362796	0.04000179	0.962363736	0.337545161	logistic	72666	6312	66354	1	0.048488977	FALSE	Viral infection	infectious diseases
255.12	`22:36618953_T`	0.265320461	0.277580057	1.303848741	0.3391561	logistic	81205	130	81075	1	0.048439136	FALSE	Hyperaldosteronism	endocrine/metabolic
159	`22:36618953_T`	-0.187354641	0.196296622	0.829149634	0.339857634	logistic	86908	741	86167	1	0.050507433	FALSE	Malignant neoplasm of other and ill-defined sites within the digestive organs and peritoneum	neoplasms
694.3	`22:36618953_T`	0.408497189	0.4284313	1.504555023	0.340351047	logistic	70465	58	70407	1	0.052323849	FALSE	Vascular disorders of skin	dermatologic
208	`22:36618953_T`	-0.046877428	0.049220771	0.954204349	0.340898632	logistic	88912	13335	75577	1	0.049436522	FALSE	Benign neoplasm of colon	neoplasms
696.41	`22:36618953_T`	0.13576748	0.142630341	1.145415531	0.341156024	logistic	69097	1997	67100	1	0.05236841	FALSE	Psoriasis vulgaris	dermatologic
368.1	`22:36618953_T`	-0.143387647	0.150779684	0.866418139	0.341617278	logistic	82257	747	81510	1	0.048518667	FALSE	Amblyopia	sense organs
990	`22:36618953_T`	-0.193926716	0.204189121	0.823718267	0.342244029	logistic	88791	1164	87627	1	0.048692998	FALSE	Effects radiation NOS	injuries & poisonings
530.14	`22:36618953_T`	0.106521333	0.112159149	1.112401657	0.342247539	logistic	58039	2398	55641	1	0.052912697	FALSE	Reflux esophagitis	digestive
598.4	`22:36618953_T`	0.198744008	0.209272767	1.219869649	0.34227039	logistic	95883	438	95445	1	0.048397526	FALSE	Other cells and casts in urine	genitourinary
279.2	`22:36618953_T`	0.188249397	0.198825408	1.207134534	0.343736854	logistic	85820	843	84977	1	0.050419483	FALSE	Autoimmune disease NEC	endocrine/metabolic
686.2	`22:36618953_T`	-0.094180812	0.099530856	0.910118187	0.344022426	logistic	71871	730	71141	1	0.048607923	FALSE	Impetigo	dermatologic
513	`22:36618953_T`	-0.07976682	0.084422786	0.923331624	0.344735762	logistic	91671	2117	89554	1	0.048521343	FALSE	Respiratory abnormalities	respiratory
427.9	`22:36618953_T`	0.052269516	0.055435701	1.053659682	0.345739497	logistic	58450	8471	49979	1	0.055226689	FALSE	Palpitations	circulatory system
302.1	`22:36618953_T`	-0.31182526	0.330870414	0.732109446	0.345967808	logistic	53426	287	53139	1	0.054917082	FALSE	Decreased libido	mental disorders
261.1	`22:36618953_T`	0.534722257	0.567682173	1.706974076	0.346223621	logistic	67051	32	67019	1	0.047396758	FALSE	Vitamin A deficiency	endocrine/metabolic
736.5	`22:36618953_T`	-0.719173214	0.763690906	0.487154862	0.346342575	logistic	75533	67	75466	1	0.051447712	FALSE	Acquired deformities of knee	musculoskeletal
433.1	`22:36618953_T`	-0.073875103	0.078537315	0.928787689	0.346890924	logistic	82324	5908	76416	1	0.050301249	FALSE	Occlusion and stenosis of precerebral arteries	circulatory system
614	`22:36618953_T`	0.044829349	0.047801585	1.04584937	0.3483362	logistic	90469	5338	85131	1	0.04796118	FALSE	Inflammatory diseases of female pelvic organs	genitourinary
967	`22:36618953_T`	0.210074602	0.224675955	1.233770098	0.349782372	logistic	72982	360	72622	1	0.051341427	FALSE	Adverse effects of sedatives or other central nervous system depressants and anesthetics	injuries & poisonings
420.22	`22:36618953_T`	0.226435693	0.242325134	1.254121958	0.350082515	logistic	84936	272	84664	1	0.04991994	FALSE	Chronic pericarditis	circulatory system
569.1	`22:36618953_T`	-0.704004001	0.753410259	0.494600951	0.350085652	logistic	76427	74	76353	1	0.05196462	FALSE	Toxic gastroenteritis and colitis	digestive
840.2	`22:36618953_T`	-0.135394899	0.145118651	0.87337095	0.350822821	logistic	75092	1669	73423	1	0.049319501	FALSE	Rotator cuff (capsule) sprain	injuries & poisonings
447.7	`22:36618953_T`	-0.207901105	0.223240153	0.812287364	0.351704076	logistic	71345	887	70458	1	0.055378793	FALSE	Aortic ectasia	circulatory system
495.2	`22:36618953_T`	-0.041024329	0.044118127	0.959805778	0.352435976	logistic	68701	3794	64907	1	0.050734342	FALSE	Asthma with exacerbation	respiratory
550	`22:36618953_T`	-0.044070766	0.047394559	0.95688624	0.352438541	logistic	89707	11020	78687	1	0.049461023	FALSE	Abdominal hernia	digestive
800.3	`22:36618953_T`	-0.100950557	0.108651472	0.903977727	0.352825466	logistic	77664	1338	76326	1	0.052038267	FALSE	Fracture of tibia and fibula	injuries & poisonings
426.31	`22:36618953_T`	0.127270585	0.137226482	1.135724286	0.353693379	logistic	51893	1914	49979	1	0.057955794	FALSE	Right bundle branch block	circulatory system
459.9	`22:36618953_T`	0.080792634	0.087119405	1.084146058	0.353730224	logistic	78385	3244	75141	1	0.051585125	FALSE	Circulatory disease NEC	circulatory system
523	`22:36618953_T`	0.101476378	0.109540622	1.106803774	0.354247886	logistic	84426	1656	82770	1	0.047793334	FALSE	Gingival and periodontal diseases	digestive
870.5	`22:36618953_T`	-0.240819503	0.260728975	0.785983481	0.355674195	logistic	78068	219	77849	1	0.050065328	FALSE	Open wound of lip and mouth	injuries & poisonings
277.1	`22:36618953_T`	-0.976024455	1.057849843	0.376806135	0.356189976	logistic	89457	33	89424	1	0.049342142	FALSE	Disorders of porphyrin metabolism	endocrine/metabolic
733.6	`22:36618953_T`	-0.12396114	0.134698935	0.883414169	0.357424889	logistic	67885	442	67443	1	0.05328865	FALSE	Costochondritis	musculoskeletal
724	`22:36618953_T`	0.08473387	0.092128959	1.088427365	0.357713285	logistic	70002	3176	66826	1	0.055605554	FALSE	Other and unspecified disorders of back	musculoskeletal
384.4	`22:36618953_T`	-0.213683794	0.232690746	0.807603714	0.358453096	logistic	78170	487	77683	1	0.046616349	FALSE	Perforation of tympanic membrane	sense organs
656.26	`22:36618953_T`	-0.508178661	0.553829148	0.601590281	0.35884247	logistic	95087	38	95049	1	0.047866691	FALSE	Transitory tachypnea or apnea of newborn	pregnancy complications
364.1	`22:36618953_T`	-0.221009193	0.241021318	0.80170931	0.359158631	logistic	79003	449	78554	1	0.050010759	FALSE	Corneal opacity	sense organs
960	`22:36618953_T`	-0.072910397	0.079653134	0.929684129	0.360008572	logistic	75685	3063	72622	1	0.050756425	FALSE	Poisoning by antibiotics	injuries & poisonings
264.3	`22:36618953_T`	-0.187784693	0.205658844	0.828793133	0.361196083	logistic	67330	311	67019	1	0.047393435	FALSE	Delayed milestones	endocrine/metabolic
346.3	`22:36618953_T`	0.393845066	0.431868374	1.482670814	0.361791745	logistic	69687	55	69632	1	0.053073027	FALSE	Nonspecific abnormal findings in cerebrospinal fluid	neurological
512.8	`22:36618953_T`	0.029945362	0.032863091	1.030398233	0.362181776	logistic	64369	22355	42014	1	0.04767823	FALSE	Cough	respiratory
327.32	`22:36618953_T`	-0.041094522	0.045132464	0.959738409	0.362542372	logistic	76915	9640	67275	1	0.050789833	FALSE	Obstructive sleep apnea	neurological
288.2	`22:36618953_T`	0.074898879	0.082333429	1.07777516	0.362979726	logistic	73719	3096	70623	1	0.050441542	FALSE	Elevated white blood cell count	hematopoietic
242.1	`22:36618953_T`	0.114369199	0.125832033	1.121165982	0.363400967	logistic	73519	762	72757	1	0.053945239	FALSE	Graves' disease	endocrine/metabolic
360	`22:36618953_T`	0.165049346	0.181780152	1.179451318	0.36389866	logistic	78914	360	78554	1	0.050200218	FALSE	Disorders of the globe	sense organs
218.1	`22:36618953_T`	0.048364143	0.053488678	1.049552773	0.36589253	logistic	85397	3756	81641	1	0.049995901	FALSE	Uterine leiomyoma	neoplasms
433.31	`22:36618953_T`	0.057752937	0.063898987	1.059453212	0.36609289	logistic	81461	5045	76416	1	0.051650483	FALSE	Transient cerebral ischemia	circulatory system
300.1	`22:36618953_T`	-0.040262464	0.044616534	0.9605373	0.366838436	logistic	67616	14477	53139	1	0.049278277	FALSE	Anxiety disorder	mental disorders
711.3	`22:36618953_T`	0.665978711	0.738098493	1.946394547	0.366902964	logistic	74988	40	74948	1	0.051808289	FALSE	Behcet's syndrome	musculoskeletal
80	`22:36618953_T`	0.104849126	0.116533083	1.110543046	0.368260228	logistic	90345	2030	88315	1	0.048558304	FALSE	Postoperative infection	infectious diseases
592.12	`22:36618953_T`	-0.312746236	0.348982443	0.731435501	0.370164056	logistic	63246	289	62957	1	0.052027006	FALSE	Chronic cystitis	genitourinary
653	`22:36618953_T`	0.109520679	0.122242172	1.115743143	0.370289057	logistic	95113	670	94443	1	0.047732697	FALSE	Problems associated with amniotic cavity and membranes	pregnancy complications
286.3	`22:36618953_T`	-0.48560304	0.542692216	0.615326018	0.370891996	logistic	74899	80	74819	1	0.053051443	FALSE	Coagulation defects complicating pregnancy or postpartum	hematopoietic
513.31	`22:36618953_T`	-0.232200545	0.259763807	0.792787118	0.37138018	logistic	89842	288	89554	1	0.048546337	FALSE	Apnea	respiratory
427.11	`22:36618953_T`	0.111837915	0.125385614	1.118331581	0.372418805	logistic	52081	2102	49979	1	0.057871393	FALSE	Paroxysmal supraventricular tachycardia	circulatory system
444.2	`22:36618953_T`	-0.333903981	0.375282881	0.71612254	0.37360581	logistic	70595	137	70458	1	0.055846731	FALSE	Embolism and thrombosis of abdominal aorta	circulatory system
614.5	`22:36618953_T`	0.045753546	0.051507788	1.046816387	0.374387982	logistic	89737	4606	85131	1	0.047678215	FALSE	Inflammatory disease of cervix, vagina, and vulva	genitourinary
962	`22:36618953_T`	0.108901485	0.122767081	1.115052496	0.375047835	logistic	73548	926	72622	1	0.051381411	FALSE	Poisoning by hormones and synthetic substitutes	injuries & poisonings
526.8	`22:36618953_T`	0.786805916	0.887515105	2.196369821	0.375333725	logistic	82836	66	82770	1	0.048022599	FALSE	Exostosis of jaw	digestive
627.22	`22:36618953_T`	-0.335685119	0.378666599	0.714848163	0.375352167	logistic	72395	931	71464	1	0.046930037	FALSE	Need for Hormone replacement therapy (postmenopausal)	genitourinary
504	`22:36618953_T`	0.13952963	0.15741558	1.149732872	0.375414135	logistic	68190	928	67262	1	0.053724886	FALSE	Other alveolar and parietoalveolar pneumonopathy	respiratory
747.1	`22:36618953_T`	0.081378586	0.09198441	1.084781502	0.376318582	logistic	92910	3210	89700	1	0.049138952	FALSE	Cardiac congenital anomalies	congenital anomalies
446	`22:36618953_T`	-0.114828935	0.130064	0.891518638	0.377309291	logistic	71757	1299	70458	1	0.055416196	FALSE	Polyarteritis nodosa and allied conditions	circulatory system
573.1	`22:36618953_T`	-0.672920449	0.76272174	0.510216339	0.377635112	logistic	72616	42	72574	1	0.052805167	FALSE	Chronic passive congestion of liver	digestive
710.19	`22:36618953_T`	-0.111435564	0.126646348	0.894549031	0.378915873	logistic	75953	1005	74948	1	0.051676695	FALSE	Unspecified osteomyelitis	musculoskeletal
624.2	`22:36618953_T`	0.631939715	0.718242323	1.881256144	0.378944943	logistic	83990	58	83932	1	0.047523515	FALSE	Atrophy of female genital tract	genitourinary
172	`22:36618953_T`	-0.157199663	0.178745662	0.854533423	0.379151905	logistic	89147	9593	79554	1	0.050775685	FALSE	Skin cancer	neoplasms
287.1	`22:36618953_T`	0.246285461	0.280368071	1.279264702	0.379707049	logistic	75133	314	74819	1	0.052979383	FALSE	Spontaneous ecchymoses	hematopoietic
223	`22:36618953_T`	-0.323376012	0.368463974	0.723701683	0.380143108	logistic	60786	233	60553	1	0.05854144	FALSE	Benign neoplasm of kidney and other urinary organs	neoplasms
367.9	`22:36618953_T`	-0.071729627	0.081736767	0.93078252	0.380177834	logistic	79919	1515	78404	1	0.051251893	FALSE	Blindness and low vision	sense organs
781	`22:36618953_T`	-0.080918648	0.092430362	0.922268717	0.381326238	logistic	90856	2770	88086	1	0.049380338	FALSE	Symptoms involving nervous and musculoskeletal systems	symptoms
504.1	`22:36618953_T`	0.171367718	0.195939693	1.186927123	0.381794747	logistic	67766	504	67262	1	0.053920845	FALSE	Idiopathic fibrosing alveolitis	respiratory
272.1	`22:36618953_T`	0.026304882	0.030104253	1.026653909	0.38223106	logistic	89325	41868	47457	1	0.049062413	FALSE	Hyperlipidemia	endocrine/metabolic
876	`22:36618953_T`	0.230656557	0.264780687	1.259426624	0.383686974	logistic	78124	275	77849	1	0.05003584	FALSE	Posttraumatic wound infection not elsewhere classified	injuries & poisonings
871.3	`22:36618953_T`	0.157293179	0.181199897	1.170338682	0.385359083	logistic	78268	419	77849	1	0.050090714	FALSE	Open wound of foot except toe(s) alone	injuries & poisonings
540	`22:36618953_T`	-0.146438723	0.170467334	0.863778661	0.390316946	logistic	95957	814	95143	1	0.048480048	FALSE	Appendiceal conditions	digestive
334	`22:36618953_T`	-0.131121274	0.153359674	0.877111397	0.39255565	logistic	70710	1078	69632	1	0.052637534	FALSE	Degenerative disease of the spinal cord	neurological
859	`22:36618953_T`	0.129004781	0.150958834	1.137695564	0.392789645	logistic	81041	981	80060	1	0.049721746	FALSE	Complication due to other implant and internal device	injuries & poisonings
577	`22:36618953_T`	-0.070813125	0.083092175	0.931635975	0.394089918	logistic	94771	3063	91708	1	0.04839033	FALSE	Diseases of pancreas	digestive
710.12	`22:36618953_T`	0.126794252	0.149102974	1.135183432	0.395113612	logistic	75561	613	74948	1	0.05181906	FALSE	Chronic osteomyelitis	musculoskeletal
446.8	`22:36618953_T`	0.273063071	0.321386812	1.313983117	0.395525299	logistic	70520	62	70458	1	0.055941577	FALSE	Thrombotic microangiopathy	circulatory system
755.61	`22:36618953_T`	-0.216256296	0.254942159	0.805528822	0.396295241	logistic	92209	272	91937	1	0.049100413	FALSE	Congenital hip dysplasia and deformity	congenital anomalies
473.1	`22:36618953_T`	-0.236773416	0.279659294	0.789170081	0.397190486	logistic	56495	311	56184	1	0.046552792	FALSE	Chronic laryngitis	respiratory
272	`22:36618953_T`	0.025415216	0.030050438	1.025740936	0.397691154	logistic	89600	42143	47457	1	0.048984375	FALSE	Disorders of lipoid metabolism	endocrine/metabolic
386	`22:36618953_T`	-0.088133448	0.104754172	0.915638678	0.400159771	logistic	75107	2806	72301	1	0.050614457	FALSE	Vertiginous syndromes and other disorders of vestibular system	sense organs
263	`22:36618953_T`	0.154996885	0.184919986	1.167654323	0.401927641	logistic	67668	649	67019	1	0.047223207	FALSE	Other nutritional deficiency	endocrine/metabolic
938	`22:36618953_T`	0.198322041	0.236976573	1.219355013	0.402657446	logistic	64427	4338	60089	1	0.045369178	FALSE	Dermatitis due to solar radiation	dermatologic
626.15	`22:36618953_T`	-0.404774092	0.483812559	0.667127503	0.402798264	logistic	71641	177	71464	1	0.047396044	FALSE	Infertility, female, associated with anovulation	genitourinary
802	`22:36618953_T`	0.174910341	0.209296326	1.191139416	0.403319926	logistic	77031	705	76326	1	0.051933637	FALSE	Fracture of pelvis	injuries & poisonings
213	`22:36618953_T`	0.186653025	0.223384374	1.205209036	0.403397497	logistic	60967	414	60553	1	0.058523464	FALSE	Benign neoplasm of bone and articular cartilage	neoplasms
610.4	`22:36618953_T`	-0.12001801	0.143742244	0.886904463	0.403744201	logistic	76325	565	75760	1	0.050167049	FALSE	Benign neoplasm of breast	genitourinary
428.1	`22:36618953_T`	0.039755482	0.047644003	1.040556308	0.404039944	logistic	81401	8799	72602	1	0.050840899	FALSE	Congestive heart failure (CHF) NOS	circulatory system
274.11	`22:36618953_T`	0.073892727	0.088633356	1.0766913	0.404455792	logistic	90102	2134	87968	1	0.049427316	FALSE	Gouty arthropathy	endocrine/metabolic
344	`22:36618953_T`	0.113435554	0.136104662	1.120119699	0.404594617	logistic	70316	684	69632	1	0.053081802	FALSE	Other paralytic syndromes	neurological
241.2	`22:36618953_T`	-0.070476466	0.084722223	0.931949672	0.405491721	logistic	75303	2546	72757	1	0.053364408	FALSE	Nontoxic multinodular goiter	endocrine/metabolic
520.2	`22:36618953_T`	0.164158212	0.197729142	1.178400737	0.406415772	logistic	83336	566	82770	1	0.047938466	FALSE	Disturbances in tooth eruption	digestive
681.7	`22:36618953_T`	0.080346258	0.096943631	1.083662229	0.407221229	logistic	72526	1385	71141	1	0.048203403	FALSE	Cellulitis and abscess of trunk	dermatologic
500.1	`22:36618953_T`	0.699642789	0.845101038	2.013033501	0.407738099	logistic	67378	116	67262	1	0.053979044	FALSE	Extrinsic allergic alveolitis	respiratory
433.3	`22:36618953_T`	0.049837611	0.060210664	1.051100395	0.407828708	logistic	81925	5509	76416	1	0.051644797	FALSE	Cerebral ischemia	circulatory system
174.2	`22:36618953_T`	-0.88154381	1.065225206	0.41414306	0.407916517	logistic	81851	55	81796	1	0.050433104	FALSE	Breast cancer [male]	neoplasms
620.1	`22:36618953_T`	-0.870880575	1.053290873	0.418582793	0.408339837	logistic	92000	25	91975	1	0.048586957	FALSE	Dysplasia of cervix	genitourinary
364.5	`22:36618953_T`	-0.247832047	0.300861598	0.780491018	0.410086712	logistic	79193	639	78554	1	0.049840264	FALSE	Corneal dystrophy	sense organs
345	`22:36618953_T`	0.040153369	0.04883051	1.040970414	0.410905705	logistic	76211	6579	69632	1	0.052597394	FALSE	Epilepsy, recurrent seizures, convulsions	neurological
172.2	`22:36618953_T`	-0.172450754	0.209924687	0.841599733	0.41136797	logistic	87964	8410	79554	1	0.051396026	FALSE	Other non-epithelial cancer of skin	neoplasms
362.8	`22:36618953_T`	0.211647771	0.257992943	1.235712555	0.412009409	logistic	77585	364	77221	1	0.049842109	FALSE	Retinal hemorrhage/ischemia	sense organs
420.21	`22:36618953_T`	0.163081455	0.198831239	1.177132569	0.412101895	logistic	84996	332	84664	1	0.049949409	FALSE	Acute pericarditis	circulatory system
366.1	`22:36618953_T`	-0.27762339	0.338940796	0.757582081	0.412734439	logistic	76549	385	76164	1	0.053390639	FALSE	Nonsenile Cataract	sense organs
526.3	`22:36618953_T`	0.374321555	0.457389411	1.454004618	0.413136233	logistic	82959	189	82770	1	0.047981533	FALSE	Anomalies of jaw size/symmetry	digestive
962.1	`22:36618953_T`	0.125600365	0.153579818	1.13382896	0.413461024	logistic	73307	685	72622	1	0.051318428	FALSE	Adrenal cortical steroids causing adverse effects in therapeutic use	injuries & poisonings
610.2	`22:36618953_T`	0.339439097	0.415763757	1.404159773	0.414258242	logistic	75950	190	75760	1	0.050052666	FALSE	Fibroadenosis of breast	genitourinary
938.2	`22:36618953_T`	-0.38611972	0.47313314	0.679689148	0.414448063	logistic	63002	2913	60089	1	0.0462525	FALSE	Chronic dermatitis due to solar radiation	dermatologic
348.2	`22:36618953_T`	-0.113159971	0.138662771	0.893007794	0.41445415	logistic	70629	997	69632	1	0.05278993	FALSE	Cerebral edema and compression of brain	neurological
791	`22:36618953_T`	0.135388322	0.166768193	1.14498132	0.416886087	logistic	96024	439	95585	1	0.048331667	FALSE	Gangrene	symptoms
433.12	`22:36618953_T`	-0.126220354	0.155662553	0.881420601	0.417446752	logistic	77008	592	76416	1	0.052695824	FALSE	Cerebral atherosclerosis	circulatory system
687.4	`22:36618953_T`	-0.043978034	0.054278728	0.956974978	0.417810325	logistic	73877	8326	65551	1	0.04932523	FALSE	Disturbance of skin sensation	dermatologic
204.3	`22:36618953_T`	-0.623420368	0.770811814	0.536107613	0.418639322	logistic	90919	50	90869	1	0.049214136	FALSE	Monocytic leukemia	neoplasms
741	`22:36618953_T`	-0.035585831	0.044007772	0.965039901	0.418730277	logistic	84790	12294	72496	1	0.049669772	FALSE	Symptoms and disorders of the joints	musculoskeletal
972.6	`22:36618953_T`	-0.613529304	0.760010542	0.541436599	0.419514283	logistic	72762	140	72622	1	0.051317996	FALSE	Antihypertensive agents causing adverse effects	injuries & poisonings
290.16	`22:36618953_T`	-0.172926225	0.214392262	0.841199672	0.419903893	logistic	72111	449	71662	1	0.051732745	FALSE	Vascular dementia	mental disorders
519.8	`22:36618953_T`	0.113261762	0.14053102	1.119925048	0.420268453	logistic	85621	969	84652	1	0.049654874	FALSE	Other diseases of respiratory system, NEC	respiratory
159.3	`22:36618953_T`	-0.338129477	0.420537693	0.713102951	0.421373393	logistic	86317	150	86167	1	0.050702643	FALSE	Malignant neoplasm of gallbladder and extrahepatic bile ducts	neoplasms
375.1	`22:36618953_T`	-0.061933794	0.077048947	0.939945115	0.421498617	logistic	80692	4559	76133	1	0.048840034	FALSE	Dry eyes	sense organs
172.3	`22:36618953_T`	-0.428765202	0.533502017	0.651312838	0.421581482	logistic	81134	1580	79554	1	0.055580891	FALSE	Carcinoma in situ of skin	neoplasms
291.4	`22:36618953_T`	0.161593165	0.201187935	1.175381957	0.421861973	logistic	72822	1160	71662	1	0.051268847	FALSE	Specific nonpsychotic mental disorders due to brain damage	mental disorders
480.3	`22:36618953_T`	-0.249083468	0.310174485	0.779514906	0.421949846	logistic	68203	197	68006	1	0.049755876	FALSE	Pneumonia due to fungus (mycoses)	respiratory
246.7	`22:36618953_T`	-0.136682455	0.170434614	0.87224716	0.42257368	logistic	73810	1053	72757	1	0.053434494	FALSE	Abnormal results of function study of thyroid	endocrine/metabolic
596	`22:36618953_T`	0.066661512	0.08313952	1.068933596	0.422666956	logistic	88599	3725	84874	1	0.049306426	FALSE	Other disorders of bladder	genitourinary
527.8	`22:36618953_T`	-0.439318041	0.548274134	0.644475777	0.422972793	logistic	86475	131	86344	1	0.050083839	FALSE	Other specified diseases of the salivary glands	digestive
781.1	`22:36618953_T`	0.31328829	0.39119451	1.36791583	0.423218243	logistic	88337	251	88086	1	0.049933776	FALSE	Loss of height	symptoms
636.3	`22:36618953_T`	0.087655336	0.109576025	1.091611818	0.423739793	logistic	93394	648	92746	1	0.047460222	FALSE	Hemorrhage in early pregnancy	pregnancy complications
803	`22:36618953_T`	-0.056790753	0.071201368	0.944791744	0.425098234	logistic	81250	4924	76326	1	0.050713846	FALSE	Fracture of upper limb	injuries & poisonings
277	`22:36618953_T`	0.122801128	0.154723188	1.130659542	0.427380135	logistic	90262	838	89424	1	0.049217833	FALSE	Other disorders of metabolism	endocrine/metabolic
754.2	`22:36618953_T`	0.168399664	0.212337725	1.183409482	0.42773434	logistic	92311	374	91937	1	0.04910574	FALSE	Spondylolisthesis, congenital	congenital anomalies
359	`22:36618953_T`	0.116828932	0.147439517	1.123927145	0.428135945	logistic	85654	930	84724	1	0.050347911	FALSE	Muscular dystrophies and other myopathies	neurological
174	`22:36618953_T`	-0.063247425	0.079829706	0.938711184	0.428197827	logistic	85719	3923	81796	1	0.049423115	FALSE	Breast cancer	neoplasms
642.1	`22:36618953_T`	-0.113548884	0.143410665	0.892660559	0.428492268	logistic	95607	397	95210	1	0.047867834	FALSE	Preeclampsia and eclampsia	pregnancy complications
513.3	`22:36618953_T`	-0.105249734	0.133242677	0.900099709	0.429580281	logistic	90363	809	89554	1	0.048576298	FALSE	Hypoventilation	respiratory
960.2	`22:36618953_T`	-0.079853832	0.101124592	0.923251286	0.429727587	logistic	74290	1668	72622	1	0.051144165	FALSE	Allergy/adverse effect of penicillin	injuries & poisonings
599.2	`22:36618953_T`	0.067576644	0.085764053	1.069912259	0.430733739	logistic	66227	4912	61315	1	0.048582904	FALSE	Retention of urine	genitourinary
798.1	`22:36618953_T`	-0.168304454	0.213781171	0.845096502	0.431121221	logistic	59470	748	58722	1	0.053766605	FALSE	Chronic fatigue syndrome	symptoms
276.11	`22:36618953_T`	0.115172026	0.146357578	1.122066445	0.431327418	logistic	64725	683	64042	1	0.050027037	FALSE	Hyperosmolality and/or hypernatremia	endocrine/metabolic
218	`22:36618953_T`	0.041778926	0.053105821	1.042663948	0.431451141	logistic	85576	3935	81641	1	0.04994391	FALSE	Benign neoplasm of uterus	neoplasms
249	`22:36618953_T`	0.088950222	0.113098255	1.093026247	0.431582671	logistic	64006	857	63149	1	0.049128207	FALSE	Secondary diabetes mellitus	endocrine/metabolic
856	`22:36618953_T`	0.232806274	0.296022436	1.262136947	0.431605031	logistic	80290	230	80060	1	0.049906589	FALSE	Vascular complications of surgery and medical procedures	injuries & poisonings
528.6	`22:36618953_T`	0.551916997	0.702827746	1.736578846	0.432289065	logistic	86496	152	86344	1	0.050065899	FALSE	Leukoplakia of oral mucosa	digestive
818.1	`22:36618953_T`	0.217596533	0.277151432	1.243085422	0.432384483	logistic	91513	452	91061	1	0.048834592	FALSE	Subdural hemorrhage (injury)	injuries & poisonings
270.32	`22:36618953_T`	-0.096832692	0.123489201	0.90770786	0.432958582	logistic	87631	1298	86333	1	0.047728544	FALSE	Paraproteinemia	endocrine/metabolic
149.2	`22:36618953_T`	0.562223566	0.717302679	1.754569567	0.433156062	logistic	94204	45	94159	1	0.04900535	FALSE	Cancer of nasopharynx	neoplasms
726.1	`22:36618953_T`	-0.047813868	0.061301389	0.953311212	0.435402547	logistic	69521	9369	60152	1	0.053717582	FALSE	Enthesopathy	musculoskeletal
305.2	`22:36618953_T`	-0.138875335	0.178099707	0.870336522	0.435531138	logistic	54092	953	53139	1	0.054518228	FALSE	Eating disorder	mental disorders
455	`22:36618953_T`	0.040968956	0.052546709	1.041819763	0.435586675	logistic	68979	8716	60263	1	0.052972644	FALSE	Hemorrhoids	circulatory system
732	`22:36618953_T`	-0.107772901	0.138240588	0.89783147	0.435624061	logistic	67934	491	67443	1	0.053242853	FALSE	Osteochondropathies	musculoskeletal
722.6	`22:36618953_T`	-0.04802446	0.061710549	0.953110473	0.436438589	logistic	75504	8678	66826	1	0.053063414	FALSE	Degeneration of intervertebral disc	musculoskeletal
605	`22:36618953_T`	0.05546378	0.071310039	1.057030731	0.43669659	logistic	82509	4941	77568	1	0.051703451	FALSE	Erectile dysfunction [ED]	genitourinary
912	`22:36618953_T`	-0.08844711	0.114124642	0.915351522	0.438337004	logistic	92533	1179	91354	1	0.048517826	FALSE	Insect bite	injuries & poisonings
613.1	`22:36618953_T`	0.120986811	0.156346984	1.128610027	0.439028209	logistic	86252	506	85746	1	0.049807541	FALSE	Inflammatory disease of breast	genitourinary
723.1	`22:36618953_T`	0.141817111	0.183271977	1.152365874	0.439045024	logistic	67219	393	66826	1	0.056985376	FALSE	Torticollis	musculoskeletal
355	`22:36618953_T`	0.162070256	0.209791396	1.175942855	0.439800279	logistic	77698	450	77248	1	0.051964015	FALSE	Complex regional/central pain syndrome	neurological
769	`22:36618953_T`	0.213063131	0.277514821	1.237462771	0.442633311	logistic	96228	486	95742	1	0.048416261	FALSE	Nonallopathic lesions NEC	symptoms
198.7	`22:36618953_T`	0.308832188	0.40263802	1.361833819	0.443068481	logistic	78177	149	78028	1	0.054127173	FALSE	Secondary malignant neoplasm of skin	neoplasms
271.9	`22:36618953_T`	0.168339494	0.21962347	1.183338279	0.443383985	logistic	93711	148	93563	1	0.049151114	FALSE	Other disorders of carbohydrate transport and metabolism	endocrine/metabolic
782.3	`22:36618953_T`	0.032956399	0.042997379	1.033505477	0.44339395	logistic	86442	11374	75068	1	0.049108072	FALSE	Edema	symptoms
374.6	`22:36618953_T`	0.195737179	0.255588932	1.216207218	0.443778609	logistic	75592	1696	73896	1	0.046909726	FALSE	Dermatochalasis	sense organs
753.2	`22:36618953_T`	-0.384178911	0.502341595	0.681009576	0.444404805	logistic	92582	425	92157	1	0.049070014	FALSE	Congenital anomalies of posterior segment of eye	congenital anomalies
349	`22:36618953_T`	-0.110544877	0.144637084	0.895346149	0.444693619	logistic	70591	959	69632	1	0.05277585	FALSE	Other and unspecified disorders of the nervous system	neurological
527.2	`22:36618953_T`	-0.18740137	0.245629517	0.829110889	0.44549727	logistic	86735	391	86344	1	0.050031706	FALSE	Sialoadenitis	digestive
426.4	`22:36618953_T`	-0.323996347	0.425261242	0.723252884	0.446133997	logistic	50125	146	49979	1	0.059311721	FALSE	Anomalous atrioventricular excitation	circulatory system
614.32	`22:36618953_T`	0.189811147	0.249324341	1.209021249	0.446476639	logistic	85300	169	85131	1	0.046600234	FALSE	Chronic inflammatory pelvic disease	genitourinary
371.21	`22:36618953_T`	-0.062935621	0.082794558	0.939003924	0.447169712	logistic	75472	1576	73896	1	0.048196682	FALSE	Allergic conjunctivitis	sense organs
293	`22:36618953_T`	-0.179665592	0.236658513	0.835549579	0.447746955	logistic	87906	463	87443	1	0.048614429	FALSE	Symptoms involving head and neck	mental disorders
271.3	`22:36618953_T`	0.116544392	0.15360773	1.123607389	0.44802344	logistic	94965	1402	93563	1	0.048654768	FALSE	Intestinal disaccharidase deficiencies and disaccharide malabsorption	endocrine/metabolic
720.1	`22:36618953_T`	0.058396508	0.077025595	1.060135265	0.448364656	logistic	71869	5043	66826	1	0.05469674	FALSE	Spinal stenosis of lumbar region	musculoskeletal
369	`22:36618953_T`	-0.037889549	0.050042649	0.96281928	0.448962911	logistic	78366	4470	73896	1	0.049115688	FALSE	Infection of the eye	sense organs
278.4	`22:36618953_T`	-0.060730226	0.080228759	0.941077083	0.449071847	logistic	66611	2452	64159	1	0.043378721	FALSE	Abnormal weight gain	endocrine/metabolic
364.4	`22:36618953_T`	-0.157198566	0.208392771	0.85453436	0.450646347	logistic	78972	418	78554	1	0.050081041	FALSE	Corneal degenerations	sense organs
465.4	`22:36618953_T`	-0.169221881	0.224456458	0.844321543	0.450898148	logistic	59405	374	59031	1	0.042176584	FALSE	Acute laryngitis and tracheitis	respiratory
224	`22:36618953_T`	0.223335813	0.296276393	1.25024035	0.450963917	logistic	93355	738	92617	1	0.049295699	FALSE	Benign neoplasm of eye	neoplasms
290.12	`22:36618953_T`	-0.474381359	0.6301494	0.622269899	0.451565443	logistic	71884	222	71662	1	0.051722219	FALSE	Dementia with cerebral degenerations	mental disorders
560.2	`22:36618953_T`	-0.414093982	0.550234541	0.660938832	0.45170401	logistic	60157	105	60052	1	0.056394102	FALSE	Impaction of intestine	digestive
383	`22:36618953_T`	-0.474795681	0.631081117	0.622012133	0.451838889	logistic	77808	125	77683	1	0.046698283	FALSE	Otosclerosis	sense organs
261	`22:36618953_T`	-0.026847106	0.035717463	0.973510074	0.452260304	logistic	78437	11418	67019	1	0.04905848	FALSE	Vitamin deficiency	endocrine/metabolic
170.2	`22:36618953_T`	-0.188488179	0.250969946	0.828210294	0.452629277	logistic	95486	680	94806	1	0.04855162	FALSE	Cancer of connective tissue	neoplasms
649	`22:36618953_T`	0.050254619	0.067082178	1.051538804	0.453766755	logistic	95049	2104	92945	1	0.047817442	FALSE	Other conditions or status of the mother complicating pregnancy, childbirth, or the puerperium	pregnancy complications
614.52	`22:36618953_T`	0.042250655	0.0566652	1.043155918	0.455897551	logistic	88716	3585	85131	1	0.047550611	FALSE	Vaginitis and vulvovaginitis	genitourinary
425.2	`22:36618953_T`	0.068668375	0.092168408	1.071080953	0.456252627	logistic	87064	2400	84664	1	0.049532528	FALSE	Secondary/extrinsic cardiomyopathies	circulatory system
371.3	`22:36618953_T`	-0.059817264	0.080486467	0.941936644	0.457362697	logistic	78447	4551	73896	1	0.046445371	FALSE	Inflammation of eyelids	sense organs
352.1	`22:36618953_T`	0.148768551	0.200468624	1.160404383	0.458024379	logistic	77916	668	77248	1	0.05183146	FALSE	Trigeminal nerve disorders [CN5]	neurological
396	`22:36618953_T`	0.04511807	0.060962606	1.046151372	0.459242842	logistic	76183	3552	72631	1	0.052702046	FALSE	Abnormal heart sounds	circulatory system
727.7	`22:36618953_T`	-0.125211204	0.169371835	0.882310535	0.459744182	logistic	60506	354	60152	1	0.058804086	FALSE	Contracture of tendon (sheath)	musculoskeletal
442.4	`22:36618953_T`	-0.309561526	0.41936691	0.733768624	0.460414839	logistic	70675	217	70458	1	0.055769367	FALSE	Arterial dissection	circulatory system
292.6	`22:36618953_T`	-0.155267726	0.210618392	0.856185924	0.461001175	logistic	71974	312	71662	1	0.051838164	FALSE	Hallucinations	mental disorders
394.2	`22:36618953_T`	-0.140034157	0.19008331	0.869328542	0.461305505	logistic	73635	1004	72631	1	0.052135533	FALSE	Mitral valve disease	circulatory system
149.3	`22:36618953_T`	0.54108122	0.734559296	1.717863246	0.461361625	logistic	94196	37	94159	1	0.049009512	FALSE	Cancer of hypopharynx	neoplasms
426.7	`22:36618953_T`	0.052327733	0.071191719	1.053721025	0.46232393	logistic	55348	5369	49979	1	0.056388668	FALSE	Abnormal electrocardiogram [ECG] [EKG]	circulatory system
694.1	`22:36618953_T`	0.213342538	0.290575674	1.237808574	0.462822915	logistic	70611	204	70407	1	0.052272309	FALSE	Vitiligo	dermatologic
300.8	`22:36618953_T`	0.123884675	0.169043257	1.131885328	0.463645146	logistic	54123	984	53139	1	0.054560908	FALSE	Acute reaction to stress	mental disorders
740.12	`22:36618953_T`	-0.204358147	0.278920891	0.815170368	0.463757148	logistic	62963	476	62487	1	0.057883201	FALSE	Osteoarthrosis, localized, secondary	musculoskeletal
536	`22:36618953_T`	-0.047719515	0.065265536	0.953401165	0.464681751	logistic	81483	4077	77406	1	0.049850889	FALSE	Disorders of function of stomach	digestive
216	`22:36618953_T`	0.054173544	0.074102818	1.055667791	0.464743017	logistic	87290	12628	74662	1	0.051466376	FALSE	Benign neoplasm of skin	neoplasms
531	`22:36618953_T`	-0.058426813	0.080032593	0.943247271	0.465367117	logistic	93735	3277	90458	1	0.048615779	FALSE	Peptic ulcer (excl. esophageal)	digestive
457	`22:36618953_T`	-0.045096408	0.061816178	0.95590532	0.465680966	logistic	65032	4769	60263	1	0.054803789	FALSE	Encounter for long-term (current) use of anticoagulants, antithrombotics, aspirin	circulatory system
535	`22:36618953_T`	-0.038247614	0.052444494	0.962474589	0.465819982	logistic	83320	5914	77406	1	0.049963994	FALSE	Gastritis and duodenitis	digestive
737.3	`22:36618953_T`	0.062018025	0.085076151	1.063981523	0.466019559	logistic	77763	2297	75466	1	0.051232591	FALSE	Kyphoscoliosis and scoliosis	musculoskeletal
250.3	`22:36618953_T`	-0.042927887	0.05890691	0.95798047	0.466160034	logistic	66583	3434	63149	1	0.049727408	FALSE	Insulin pump user	endocrine/metabolic
256.4	`22:36618953_T`	0.095827328	0.131606736	1.100569011	0.466531614	logistic	81740	665	81075	1	0.048501346	FALSE	Polycystic ovaries	endocrine/metabolic
414.2	`22:36618953_T`	0.057073655	0.078520306	1.058733788	0.467308717	logistic	73249	7663	65586	1	0.051126978	FALSE	ASCVD	circulatory system
303.1	`22:36618953_T`	0.291558712	0.401171663	1.338512217	0.467368113	logistic	53204	65	53139	1	0.055127434	FALSE	Dissociative disorder	mental disorders
969	`22:36618953_T`	-0.151104955	0.20799296	0.859757458	0.467537994	logistic	72971	349	72622	1	0.05136287	FALSE	Poisoning by psychotropic agents	injuries & poisonings
736.6	`22:36618953_T`	0.185060689	0.255137258	1.203291465	0.468244841	logistic	75721	255	75466	1	0.051452041	FALSE	Unequal leg length (acquired)	musculoskeletal
333.8	`22:36618953_T`	-0.55769621	0.768996689	0.572526527	0.468313541	logistic	69754	122	69632	1	0.052979041	FALSE	Other degenerative diseases of the basal ganglia	neurological
681.3	`22:36618953_T`	-0.093188143	0.128522027	0.911022082	0.468405857	logistic	72519	1378	71141	1	0.047732318	FALSE	Cellulitis and abscess of arm/hand	dermatologic
333.3	`22:36618953_T`	-0.402396448	0.555270837	0.668715582	0.468645297	logistic	69722	90	69632	1	0.053017699	FALSE	Tics and choreas	neurological
535.8	`22:36618953_T`	0.0904378	0.124908726	1.094653418	0.469046655	logistic	78483	1077	77406	1	0.050240179	FALSE	Other specified gastritis	digestive
296.22	`22:36618953_T`	0.039586874	0.054845461	1.040380877	0.470423949	logistic	60029	6890	53139	1	0.053199287	FALSE	Major depressive disorder	mental disorders
647.3	`22:36618953_T`	-0.451908727	0.626270709	0.636412254	0.470548508	logistic	95389	34	95355	1	0.047589345	FALSE	Major puerperal infection	pregnancy complications
272.11	`22:36618953_T`	0.027077683	0.037554252	1.027447615	0.470892022	logistic	68314	20857	47457	1	0.054103112	FALSE	Hypercholesterolemia	endocrine/metabolic
870	`22:36618953_T`	-0.049856673	0.069375006	0.951365771	0.472353711	logistic	81686	3837	77849	1	0.049518889	FALSE	Open wounds of head; neck; and trunk	injuries & poisonings
280.2	`22:36618953_T`	0.059501973	0.082883953	1.061307855	0.472822046	logistic	60499	1863	58636	1	0.046364403	FALSE	Iron deficiency anemia secondary to blood loss (chronic)	hematopoietic
78	`22:36618953_T`	0.052763529	0.073564921	1.054180333	0.473227485	logistic	70567	4213	66354	1	0.043887369	FALSE	Viral warts & HPV	infectious diseases
293.1	`22:36618953_T`	-0.058809074	0.082026064	0.942886774	0.473401283	logistic	89959	2516	87443	1	0.048494314	FALSE	Swelling, mass, or lump in head and neck [Space-occupying lesion, intracranial NOS]	mental disorders
474.1	`22:36618953_T`	-0.098385256	0.137308588	0.906299679	0.473666247	logistic	56539	355	56184	1	0.047038328	FALSE	Acute tonsillitis	respiratory
264.1	`22:36618953_T`	0.103340675	0.144325215	1.108869109	0.473975	logistic	67812	793	67019	1	0.047336755	FALSE	Short stature	endocrine/metabolic
709.2	`22:36618953_T`	0.152920516	0.213598082	1.165232358	0.474036767	logistic	69832	665	69167	1	0.052554703	FALSE	Sicca syndrome	dermatologic
246	`22:36618953_T`	-0.06626967	0.09281518	0.935878452	0.475229632	logistic	75462	2705	72757	1	0.053013437	FALSE	Other disorders of thyroid	endocrine/metabolic
346	`22:36618953_T`	-0.207994006	0.2913632	0.812211905	0.475310629	logistic	69896	264	69632	1	0.052964404	FALSE	Abnormal findings on study of brain and/or nervous system	neurological
531.5	`22:36618953_T`	-0.323675358	0.453766174	0.723485078	0.475654758	logistic	90698	240	90458	1	0.049108029	FALSE	Gastrojejunal ulcer	digestive
418.1	`22:36618953_T`	0.058100706	0.081621811	1.059821721	0.476571173	logistic	56136	1888	54248	1	0.051695881	FALSE	Precordial pain	circulatory system
579.2	`22:36618953_T`	0.140009492	0.19689873	1.150284718	0.477038616	logistic	72855	834	72021	1	0.051705442	FALSE	Splenomegaly	digestive
446.2	`22:36618953_T`	-0.555679683	0.782441631	0.573682206	0.477588333	logistic	70480	22	70458	1	0.055888195	FALSE	Acute febrile mucocutaneous lymph node syndrome (Kawasaki disease)	circulatory system
619.3	`22:36618953_T`	0.113359501	0.159636155	1.120034514	0.477634871	logistic	86522	557	85965	1	0.047132521	FALSE	Noninflammatory disorders of cervix	genitourinary
938.1	`22:36618953_T`	0.315459793	0.446462656	1.370889492	0.479830014	logistic	60550	461	60089	1	0.048142031	FALSE	Acute dermatitis due to solar radiation	dermatologic
289.4	`22:36618953_T`	-0.043180629	0.061121686	0.957738379	0.479895989	logistic	75377	4754	70623	1	0.050459689	FALSE	Lymphadenitis	hematopoietic
604.1	`22:36618953_T`	-0.111948329	0.158840257	0.894090455	0.480943658	logistic	78027	459	77568	1	0.052674074	FALSE	Redundant prepuce and phimosis/BXO	genitourinary
360.3	`22:36618953_T`	0.319961485	0.454721712	1.377074725	0.481655489	logistic	78613	59	78554	1	0.050163459	FALSE	Hypotony of eye	sense organs
286.5	`22:36618953_T`	0.130088702	0.185977477	1.138929404	0.484248156	logistic	75362	543	74819	1	0.052964359	FALSE	Hemorrhagic disorder due to intrinsic circulating anticoagulants	hematopoietic
446.5	`22:36618953_T`	-0.202606203	0.291657346	0.816599752	0.487260855	logistic	70854	396	70458	1	0.05568493	FALSE	Giant cell arteritis	circulatory system
687.1	`22:36618953_T`	-0.033034322	0.04756468	0.967505352	0.487360113	logistic	73355	7804	65551	1	0.050794084	FALSE	Rash and other nonspecific skin eruption	dermatologic
338.1	`22:36618953_T`	0.054890734	0.079137574	1.056425178	0.487925853	logistic	80499	3905	76594	1	0.050255283	FALSE	Acute pain	neurological
384	`22:36618953_T`	-0.133194089	0.192404421	0.87529519	0.488773397	logistic	78304	621	77683	1	0.0466132	FALSE	Other disorders of tympanic membrane	sense organs
696	`22:36618953_T`	0.0626374	0.090654326	1.06464073	0.489598396	logistic	69696	2596	67100	1	0.05265008	FALSE	Psoriasis and related disorders	dermatologic
368.9	`22:36618953_T`	-0.053972336	0.078234801	0.947458316	0.490271969	logistic	83252	1742	81510	1	0.049019843	FALSE	Subjective visual disturbances	sense organs
782.6	`22:36618953_T`	0.217040841	0.315021542	1.242394842	0.49084125	logistic	75562	494	75068	1	0.050508192	FALSE	Pallor and flushing	symptoms
283.1	`22:36618953_T`	-0.290088582	0.421416991	0.748197288	0.491223145	logistic	58747	111	58636	1	0.04601086	FALSE	Autoimmune hemolytic anemias	hematopoietic
338.2	`22:36618953_T`	-0.037935917	0.055179384	0.962774637	0.49176667	logistic	83353	6759	76594	1	0.050166161	FALSE	Chronic pain	neurological
260.7	`22:36618953_T`	-0.529484715	0.770189226	0.588908347	0.491784369	logistic	67060	41	67019	1	0.047368029	FALSE	Polyphagia	endocrine/metabolic
276.12	`22:36618953_T`	0.05754457	0.083713318	1.059232479	0.491830431	logistic	68005	3963	64042	1	0.048614072	FALSE	Hyposmolality and/or hyponatremia	endocrine/metabolic
415.11	`22:36618953_T`	0.060399701	0.087957363	1.062261049	0.492276242	logistic	79709	2667	77042	1	0.050602818	FALSE	Pulmonary embolism and infarction, acute	circulatory system
292.12	`22:36618953_T`	0.148030157	0.215587145	1.159547865	0.492311369	logistic	72300	638	71662	1	0.051618257	FALSE	Symbolic dysfunction	mental disorders
364.2	`22:36618953_T`	-0.271397287	0.395318725	0.762313579	0.492380351	logistic	78727	173	78554	1	0.050097171	FALSE	Corneal edema	sense organs
433.8	`22:36618953_T`	-0.051571217	0.075163729	0.94973601	0.492638452	logistic	79323	2907	76416	1	0.052368166	FALSE	Late effects of cerebrovascular disease	circulatory system
454	`22:36618953_T`	-0.063319226	0.092349751	0.938643787	0.49293645	logistic	64554	4291	60263	1	0.053397156	FALSE	Varicose veins	circulatory system
741.6	`22:36618953_T`	-0.436004933	0.636357856	0.646614536	0.493244961	logistic	72559	63	72496	1	0.052433192	FALSE	Villonodular synovitis	musculoskeletal
272.14	`22:36618953_T`	0.885326494	1.296866843	2.423775611	0.494818117	logistic	47484	27	47457	1	0.062958049	FALSE	Hyperchylomicronemia	endocrine/metabolic
350	`22:36618953_T`	0.031739605	0.046530718	1.032248677	0.495162106	logistic	89174	10265	78909	1	0.048982887	FALSE	Abnormal movement	neurological
331.1	`22:36618953_T`	0.119593392	0.175720177	1.127038495	0.496130969	logistic	70270	638	69632	1	0.052895973	FALSE	Hydrocephalus	neurological
345.12	`22:36618953_T`	-0.059735584	0.087951476	0.942013584	0.497018772	logistic	71738	2106	69632	1	0.052747498	FALSE	Partial epilepsy	neurological
279.7	`22:36618953_T`	0.078779408	0.116012224	1.081965623	0.497099042	logistic	86244	1267	84977	1	0.050571634	FALSE	Other immunological findings	endocrine/metabolic
174.11	`22:36618953_T`	-0.055791888	0.082272591	0.945735934	0.49768637	logistic	85530	3734	81796	1	0.049456331	FALSE	Malignant neoplasm of female breast	neoplasms
529.6	`22:36618953_T`	-0.517408457	0.764693399	0.596063271	0.49864575	logistic	86507	163	86344	1	0.050053753	FALSE	Glossodynia	digestive
428.4	`22:36618953_T`	0.04571877	0.067631891	1.046779983	0.499044292	logistic	76867	4265	72602	1	0.051361442	FALSE	Heart failure with preserved EF [Diastolic heart failure]	circulatory system
194	`22:36618953_T`	-0.2521585	0.373456933	0.777121555	0.499548062	logistic	92456	161	92295	1	0.049071991	FALSE	Cancer of other endocrine glands	neoplasms
276.42	`22:36618953_T`	0.185673838	0.27546563	1.204029487	0.500288227	logistic	64298	256	64042	1	0.049993779	FALSE	Alkalosis	endocrine/metabolic
686.1	`22:36618953_T`	0.071230249	0.105848184	1.073828445	0.500980825	logistic	71883	742	71141	1	0.04848156	FALSE	Carbuncle and furuncle	dermatologic
724.9	`22:36618953_T`	-0.132579038	0.197167642	0.875833707	0.501317736	logistic	67333	507	66826	1	0.056814638	FALSE	Other unspecified back disorders	musculoskeletal
537	`22:36618953_T`	-0.066306677	0.098722522	0.935843819	0.501808508	logistic	79649	2243	77406	1	0.049806024	FALSE	Other disorders of stomach and duodenum	digestive
946	`22:36618953_T`	-0.087989298	0.13114456	0.915770677	0.502262802	logistic	60852	763	60089	1	0.048486492	FALSE	Anaphylactic shock NOS	injuries & poisonings
550.1	`22:36618953_T`	0.067206701	0.100213274	1.069516526	0.502451984	logistic	81988	3301	78687	1	0.051019661	FALSE	Inguinal hernia	digestive
258.1	`22:36618953_T`	0.478910889	0.714530758	1.614315276	0.502701425	logistic	81121	46	81075	1	0.048390676	FALSE	Postablative ovarian failure	endocrine/metabolic
637	`22:36618953_T`	-0.161245299	0.24165013	0.851083276	0.504601226	logistic	92504	102	92402	1	0.047057425	FALSE	Short gestation; low birth weight; and fetal growth retardation	pregnancy complications
289.5	`22:36618953_T`	0.160861588	0.241666561	1.17452239	0.505644783	logistic	71000	377	70623	1	0.051056338	FALSE	Diseases of spleen	hematopoietic
427.22	`22:36618953_T`	0.074640226	0.112533123	1.077496426	0.507155475	logistic	52915	2936	49979	1	0.057186053	FALSE	Atrial flutter	circulatory system
612	`22:36618953_T`	0.063252241	0.095381261	1.065295517	0.507233432	logistic	77113	1353	75760	1	0.050237962	FALSE	Breast conditions, congenital or relating to hormones	genitourinary
871.4	`22:36618953_T`	-0.215841691	0.326943029	0.805862867	0.509137457	logistic	78059	210	77849	1	0.050026262	FALSE	Open wound of toe(s)	injuries & poisonings
158	`22:36618953_T`	-0.131640993	0.199648487	0.876655664	0.509662156	logistic	86945	778	86167	1	0.050480189	FALSE	Neoplasm of unspecified nature of digestive system	neoplasms
643	`22:36618953_T`	0.096652719	0.14667502	1.101477785	0.509922558	logistic	96257	243	96014	1	0.048100398	FALSE	Excessive vomiting in pregnancy	pregnancy complications
452.8	`22:36618953_T`	-0.363942782	0.552831073	0.694930956	0.510329008	logistic	60452	189	60263	1	0.055721895	FALSE	Postphlebitic syndrome	circulatory system
358.1	`22:36618953_T`	0.167028433	0.253784728	1.181787867	0.510441713	logistic	84927	203	84724	1	0.050531633	FALSE	Myasthenia gravis	neurological
785	`22:36618953_T`	0.018489644	0.028115559	1.018661636	0.510775711	logistic	85024	30819	54205	1	0.048027616	FALSE	Abdominal pain	symptoms
241.1	`22:36618953_T`	0.058960224	0.089984614	1.060733048	0.512322505	logistic	75371	2614	72757	1	0.053183585	FALSE	Nontoxic uninodular goiter	endocrine/metabolic
172.1	`22:36618953_T`	-0.251999866	0.385150594	0.777244842	0.512925516	logistic	81218	1664	79554	1	0.055548031	FALSE	Melanomas of skin, dx or hx	neoplasms
372	`22:36618953_T`	-0.08802541	0.134822179	0.915737607	0.513820704	logistic	74967	1071	73896	1	0.047647632	FALSE	Disorders of conjunctiva	sense organs
430	`22:36618953_T`	-0.077887463	0.119657111	0.925068526	0.515096749	logistic	78253	1837	76416	1	0.052093849	FALSE	Intracranial hemorrhage	circulatory system
743.22	`22:36618953_T`	-0.293930433	0.451609888	0.74532834	0.515143123	logistic	71868	201	71667	1	0.054669672	FALSE	Pathologic fracture of femur	musculoskeletal
300.11	`22:36618953_T`	-0.065864399	0.101398107	0.936257813	0.515974919	logistic	56329	3190	53139	1	0.053152018	FALSE	Generalized anxiety disorder	mental disorders
608	`22:36618953_T`	0.07309819	0.11256435	1.075836168	0.516086173	logistic	79287	1719	77568	1	0.052221676	FALSE	Other disorders of male genital organs	genitourinary
510.2	`22:36618953_T`	0.203559442	0.313506905	1.225758018	0.516145704	logistic	81694	277	81417	1	0.05103802	FALSE	Lung transplant	respiratory
427.21	`22:36618953_T`	0.04104653	0.063339425	1.041900584	0.516958577	logistic	60892	10913	49979	1	0.051952637	FALSE	Atrial fibrillation	circulatory system
671	`22:36618953_T`	-0.201425839	0.310922196	0.817564207	0.517092594	logistic	95943	156	95787	1	0.048377683	FALSE	Venous/cerebrovascular complications embolism in pregnancy and the puerperium	pregnancy complications
262	`22:36618953_T`	-0.162712385	0.251237207	0.849835579	0.517214935	logistic	67540	521	67019	1	0.047164643	FALSE	Mineral deficiency NEC	endocrine/metabolic
333.1	`22:36618953_T`	0.126122334	0.195291876	1.134420938	0.518399467	logistic	70763	1131	69632	1	0.052463858	FALSE	Essential tremor	neurological
726	`22:36618953_T`	-0.027945833	0.043406062	0.972441039	0.51969004	logistic	78151	17999	60152	1	0.050856675	FALSE	Peripheral enthesopathies and allied syndromes	musculoskeletal
528.12	`22:36618953_T`	0.109053363	0.169468883	1.115221861	0.51989919	logistic	86654	310	86344	1	0.050240035	FALSE	Oral aphthae	digestive
575.7	`22:36618953_T`	-0.13954646	0.216869417	0.869752613	0.519926663	logistic	85655	613	85042	1	0.050364836	FALSE	Other disorders of gallbladder	digestive
270	`22:36618953_T`	0.054217375	0.084364958	1.055714063	0.520449425	logistic	88831	2498	86333	1	0.047702942	FALSE	Disorders of protein plasma/amino-acid transport and metabolism	endocrine/metabolic
560.3	`22:36618953_T`	-0.17900896	0.278825523	0.836098408	0.520866256	logistic	60400	348	60052	1	0.056266556	FALSE	Peritoneal or intestinal adhesions	digestive
287.31	`22:36618953_T`	-0.151410778	0.236041126	0.859494564	0.521224308	logistic	75271	452	74819	1	0.052915465	FALSE	Primary thrombocytopenia	hematopoietic
562.2	`22:36618953_T`	-0.081921463	0.127913203	0.921344316	0.521882868	logistic	62052	2000	60052	1	0.055284278	FALSE	Diverticulitis	digestive
331.9	`22:36618953_T`	0.123693844	0.193550381	1.13166935	0.522772012	logistic	70029	397	69632	1	0.053028031	FALSE	Cerebral degeneration, unspecified	neurological
301.2	`22:36618953_T`	-0.11794174	0.184831063	0.88874783	0.523404929	logistic	53605	466	53139	1	0.054985542	FALSE	Antisocial/borderline personality disorder	mental disorders
646	`22:36618953_T`	0.065475124	0.10273489	1.067666178	0.52391564	logistic	95766	815	94951	1	0.048023307	FALSE	Other complications of pregnancy NEC	pregnancy complications
780	`22:36618953_T`	-0.138194699	0.217314831	0.870929106	0.524829011	logistic	95259	338	94921	1	0.048394377	FALSE	Hypothermia/Chills	symptoms
285.22	`22:36618953_T`	-0.100117066	0.157834239	0.904731498	0.525873447	logistic	59614	978	58636	1	0.045735901	FALSE	Anemia in neoplastic disease	hematopoietic
415.1	`22:36618953_T`	0.055271632	0.087221696	1.056827644	0.526282289	logistic	79750	2708	77042	1	0.050595611	FALSE	Acute pulmonary heart disease	circulatory system
286.4	`22:36618953_T`	-0.251235877	0.396513621	0.777838876	0.526333923	logistic	74907	88	74819	1	0.053072477	FALSE	Acquired coagulation factor deficiency	hematopoietic
657	`22:36618953_T`	0.09223288	0.145666549	1.096620173	0.526617296	logistic	96424	148	96276	1	0.048323032	FALSE	Infections specific to the perinatal period	pregnancy complications
465.2	`22:36618953_T`	-0.025992454	0.041216641	0.974342442	0.528282424	logistic	66948	7917	59031	1	0.045684711	FALSE	Acute pharyngitis	respiratory
612.3	`22:36618953_T`	-0.484768247	0.768930275	0.615839903	0.528403477	logistic	75816	56	75760	1	0.050101562	FALSE	Congenital anomalies of breast	genitourinary
286.1	`22:36618953_T`	-0.177606829	0.282151465	0.83727155	0.529039209	logistic	75261	442	74819	1	0.052875992	FALSE	Congenital coagulation defects	hematopoietic
297	`22:36618953_T`	-0.067475731	0.107194515	0.934750406	0.529041406	logistic	54880	1741	53139	1	0.054473397	FALSE	Suicidal ideation or attempt	mental disorders
426.22	`22:36618953_T`	0.338934562	0.538842319	1.403451503	0.529345723	logistic	50094	115	49979	1	0.059328462	FALSE	Mobitz II AV block	circulatory system
625	`22:36618953_T`	0.036530267	0.058086767	1.037205696	0.529420174	logistic	88333	4401	83932	1	0.047824709	FALSE	Pain and other symptoms associated with female genital organs	genitourinary
259.3	`22:36618953_T`	0.209474225	0.333919812	1.233029594	0.530450186	logistic	81190	115	81075	1	0.048411134	FALSE	Delay in sexual development and puberty NEC	endocrine/metabolic
375	`22:36618953_T`	-0.088008665	0.140398672	0.915752942	0.530758697	logistic	76876	743	76133	1	0.050139185	FALSE	Disorders of lacrimal system	sense organs
772.2	`22:36618953_T`	-0.055240028	0.088186662	0.946257992	0.531053329	logistic	82898	1970	80928	1	0.049211079	FALSE	Spasm of muscle	symptoms
728.71	`22:36618953_T`	-0.467356593	0.747985718	0.626656589	0.532089065	logistic	60666	514	60152	1	0.058278113	FALSE	Contracture of palmar fascia [Dupuytren's disease]	musculoskeletal
618	`22:36618953_T`	-0.077705294	0.124703893	0.925237059	0.533206698	logistic	95411	2478	92933	1	0.048621228	FALSE	Genital prolapse	genitourinary
731	`22:36618953_T`	-0.136408315	0.21895055	0.872486311	0.533278154	logistic	67699	256	67443	1	0.053095319	FALSE	Osteitis deformans and osteopathies associated with other disorders classified elsewhere	musculoskeletal
615	`22:36618953_T`	0.08387913	0.135093619	1.08749744	0.534667849	logistic	86181	1050	85131	1	0.046431348	FALSE	Endometriosis	genitourinary
174.1	`22:36618953_T`	-0.050288879	0.081022267	0.950954674	0.534810372	logistic	85619	3823	81796	1	0.049445801	FALSE	Breast cancer [female]	neoplasms
198.2	`22:36618953_T`	0.093068736	0.150010063	1.097537173	0.534983532	logistic	79279	1251	78028	1	0.053702746	FALSE	Secondary malignancy of respiratory organs	neoplasms
755.6	`22:36618953_T`	-0.134297117	0.21744305	0.874330248	0.536826038	logistic	92284	347	91937	1	0.049103853	FALSE	Other congenital anomalies of lower limb, including pelvic girdle	congenital anomalies
499	`22:36618953_T`	-0.341004874	0.553382001	0.711055442	0.537749548	logistic	96373	209	96164	1	0.048457556	FALSE	Cystic fibrosis	respiratory
420.1	`22:36618953_T`	0.201106619	0.326573562	1.222755133	0.538021233	logistic	84808	144	84664	1	0.049930431	FALSE	Myocarditis	circulatory system
790.6	`22:36618953_T`	0.042618764	0.069506288	1.043539984	0.53976781	logistic	84600	5362	79238	1	0.048877069	FALSE	Other abnormal blood chemistry	symptoms
297.2	`22:36618953_T`	-0.148479338	0.242535781	0.862017818	0.540408352	logistic	53475	336	53139	1	0.054969612	FALSE	Suicide or self-inflicted injury	mental disorders
242.31	`22:36618953_T`	-0.393589563	0.643190365	0.674630893	0.540581929	logistic	72786	29	72757	1	0.053897728	FALSE	Thyrotoxic exophthalmos	endocrine/metabolic
512	`22:36618953_T`	0.016446265	0.026884902	1.016582249	0.540717292	logistic	84455	42441	42014	1	0.04773548	FALSE	Other symptoms of respiratory system	respiratory
433.21	`22:36618953_T`	0.03953835	0.064751252	1.040330395	0.541451789	logistic	80501	4085	76416	1	0.052198109	FALSE	Cerebral artery occlusion, with cerebral infarction	circulatory system
261.4	`22:36618953_T`	-0.022824077	0.037382088	0.977434422	0.541489687	logistic	76084	9065	67019	1	0.049596499	FALSE	Vitamin D deficiency	endocrine/metabolic
496.1	`22:36618953_T`	0.067311099	0.11028333	1.069628187	0.541631973	logistic	67092	2185	64907	1	0.04638407	FALSE	Emphysema	respiratory
614.4	`22:36618953_T`	-0.196968808	0.322724974	0.821216248	0.541643074	logistic	85220	89	85131	1	0.046585309	FALSE	Inflammatory diseases of uterus, except cervix	genitourinary
531.4	`22:36618953_T`	-0.071375136	0.117034208	0.931112533	0.54195085	logistic	91643	1185	90458	1	0.049098131	FALSE	Peptic ulcer, site unspecified	digestive
801	`22:36618953_T`	-0.041273919	0.067742172	0.95956625	0.542339172	logistic	80344	4018	76326	1	0.051484865	FALSE	Fracture of ankle and foot	injuries & poisonings
323.8	`22:36618953_T`	0.173261502	0.284399604	1.189177037	0.542379615	logistic	94703	234	94469	1	0.048440915	FALSE	Encephalitis, non-infectious	neurological
721.2	`22:36618953_T`	0.093519238	0.153711008	1.098031728	0.542915907	logistic	67654	828	66826	1	0.056737222	FALSE	Spondylosis with myelopathy	musculoskeletal
145.2	`22:36618953_T`	-0.337645475	0.555084159	0.713448178	0.543003118	logistic	94361	202	94159	1	0.048929113	FALSE	Cancer of tongue	neoplasms
288.1	`22:36618953_T`	0.049138202	0.080842209	1.050365503	0.543301197	logistic	73357	2734	70623	1	0.050717723	FALSE	Decreased white blood cell count	hematopoietic
229	`22:36618953_T`	-0.101302526	0.167244257	0.903659611	0.54470334	logistic	95066	422	94644	1	0.04866619	FALSE	Benign neoplasm of unspecified sites	neoplasms
365.1	`22:36618953_T`	-0.040059155	0.066303335	0.960732605	0.545723916	logistic	81397	2843	78554	1	0.050480976	FALSE	Open-angle glaucoma	sense organs
394.4	`22:36618953_T`	0.238223119	0.394535798	1.268992298	0.545972566	logistic	72773	142	72631	1	0.052574444	FALSE	Acute rheumatic heart disease	circulatory system
618.2	`22:36618953_T`	0.1098396	0.182323085	1.116099034	0.546878076	logistic	93871	938	92933	1	0.049184519	FALSE	Uterine/Uterovaginal prolapse	genitourinary
695.1	`22:36618953_T`	0.227073893	0.376985421	1.254922595	0.546946967	logistic	70517	110	70407	1	0.052299446	FALSE	Toxic erythema	dermatologic
577.1	`22:36618953_T`	-0.070637195	0.117562959	0.931799892	0.547942779	logistic	92996	1288	91708	1	0.048781668	FALSE	Acute pancreatitis	digestive
290.1	`22:36618953_T`	-0.050673332	0.084586245	0.950589147	0.54912423	logistic	75327	3665	71662	1	0.050625938	FALSE	Dementias	mental disorders
842	`22:36618953_T`	-0.083830969	0.14003215	0.919586682	0.549402865	logistic	74255	832	73423	1	0.049915831	FALSE	Other sprains and strains	injuries & poisonings
870.6	`22:36618953_T`	-0.647885651	1.082287072	0.523150731	0.549422024	logistic	77881	32	77849	1	0.050069979	FALSE	Open wound of neck	injuries & poisonings
363.3	`22:36618953_T`	0.162496359	0.271521616	1.176444035	0.549529275	logistic	78851	297	78554	1	0.050088141	FALSE	Chorioretinal scars	sense organs
79.2	`22:36618953_T`	0.212869792	0.355924564	1.237223544	0.549789501	logistic	66524	170	66354	1	0.044653058	FALSE	Infectious mononucleosis	infectious diseases
264	`22:36618953_T`	0.037761433	0.063302684	1.038483456	0.55082667	logistic	70278	3259	67019	1	0.048144512	FALSE	Lack of normal physiological development	endocrine/metabolic
442.2	`22:36618953_T`	-0.142555569	0.239737959	0.867139367	0.552090302	logistic	70902	444	70458	1	0.055703647	FALSE	Aneurysm of iliac artery	circulatory system
429.9	`22:36618953_T`	-0.152506064	0.256884756	0.858553688	0.552729492	logistic	73100	498	72602	1	0.051969904	FALSE	Cardiac complications, not elsewhere classified	circulatory system
578.1	`22:36618953_T`	0.105581548	0.177984838	1.11135673	0.553043772	logistic	72546	525	72021	1	0.051980812	FALSE	Hematemesis	digestive
90.3	`22:36618953_T`	-0.122350612	0.206377591	0.884838079	0.553282653	logistic	95119	74	95045	1	0.04749314	FALSE	Venereal diseases due to Chlamydia trachomatis	infectious diseases
722.8	`22:36618953_T`	-0.121816584	0.206017428	0.885310734	0.554324378	logistic	67492	666	66826	1	0.056665975	FALSE	Postlaminectomy syndrome	musculoskeletal
599.4	`22:36618953_T`	-0.029280413	0.049627159	0.971144104	0.555185388	logistic	68764	7449	61315	1	0.049800768	FALSE	Urinary incontinence	genitourinary
610.3	`22:36618953_T`	0.285215618	0.484570737	1.33004878	0.556133397	logistic	76060	300	75760	1	0.049967131	FALSE	Fibrosclerosis of breast	genitourinary
742.9	`22:36618953_T`	-0.082704708	0.140736125	0.92062296	0.556761882	logistic	73939	1443	72496	1	0.051880604	FALSE	Other derangement of joint	musculoskeletal
368.3	`22:36618953_T`	-0.148166458	0.252301974	0.862287569	0.557030165	logistic	81999	489	81510	1	0.048439615	FALSE	Anisometropia	sense organs
427.41	`22:36618953_T`	-0.190172135	0.324509234	0.826816797	0.557855378	logistic	50419	440	49979	1	0.059015451	FALSE	Ventricular fibrillation and flutter	circulatory system
512.7	`22:36618953_T`	0.021971935	0.037543413	1.022215096	0.558385847	logistic	59692	17678	42014	1	0.048297929	FALSE	Shortness of breath	respiratory
513.4	`22:36618953_T`	0.092585977	0.158215092	1.097007454	0.558419598	logistic	89940	386	89554	1	0.048704692	FALSE	Hyperventilation	respiratory
204.12	`22:36618953_T`	-0.244484346	0.418353633	0.783108247	0.558953665	logistic	91271	402	90869	1	0.049051725	FALSE	Lymphoid leukemia, chronic	neoplasms
800.1	`22:36618953_T`	-0.095916599	0.16509736	0.908539786	0.561260731	logistic	77971	1645	76326	1	0.05141014	FALSE	Fracture of neck of femur	injuries & poisonings
527	`22:36618953_T`	-0.082364505	0.142328271	0.920936211	0.562795718	logistic	87564	1220	86344	1	0.049809282	FALSE	Diseases of the salivary glands	digestive
574.12	`22:36618953_T`	0.096681052	0.167454951	1.101508994	0.563699267	logistic	85907	865	85042	1	0.0503335	FALSE	Cholelithiasis with other cholecystitis	digestive
184.11	`22:36618953_T`	-0.139143696	0.241050207	0.870102989	0.563777691	logistic	87135	448	86687	1	0.049205256	FALSE	Malignant neoplasm of ovary	neoplasms
285.3	`22:36618953_T`	0.506804479	0.879934031	1.659978215	0.564644005	logistic	58661	25	58636	1	0.046035697	FALSE	Sideroblastic anemia	hematopoietic
313.2	`22:36618953_T`	-0.121023889	0.210219955	0.886012793	0.564817136	logistic	85773	356	85417	1	0.046162545	FALSE	Tics and stuttering	mental disorders
705.8	`22:36618953_T`	-0.078678654	0.136924082	0.924336909	0.565551594	logistic	74667	1274	73393	1	0.048260945	FALSE	Hyperhidrosis	dermatologic
315.2	`22:36618953_T`	-0.046800033	0.081517949	0.954278203	0.56589533	logistic	87606	2189	85417	1	0.046583567	FALSE	Speech and language disorder	mental disorders
242	`22:36618953_T`	0.045933876	0.080074033	1.047005177	0.566209681	logistic	74900	2143	72757	1	0.0538251	FALSE	Thyrotoxicosis with or without goiter	endocrine/metabolic
315.1	`22:36618953_T`	-0.055616378	0.097081895	0.945901935	0.566725237	logistic	86205	788	85417	1	0.046673627	FALSE	Learning disorder	mental disorders
736.4	`22:36618953_T`	-0.146590792	0.255920216	0.863647317	0.566780934	logistic	75807	341	75466	1	0.051380479	FALSE	Genu valgum or varum (acquired)	musculoskeletal
456	`22:36618953_T`	-0.05307403	0.092696771	0.948309806	0.566945812	logistic	63311	3048	60263	1	0.05446131	FALSE	Chronic venous insufficiency [CVI]	circulatory system
816	`22:36618953_T`	-0.444948324	0.77738332	0.640857392	0.567073573	logistic	91139	78	91061	1	0.048947212	FALSE	Cerebral laceration and contusion	injuries & poisonings
204.1	`22:36618953_T`	-0.156127382	0.273359357	0.855450214	0.567902467	logistic	91554	685	90869	1	0.048954715	FALSE	Lymphoid leukemia	neoplasms
286.9	`22:36618953_T`	-0.065081078	0.114998179	0.936991491	0.571440431	logistic	76167	1348	74819	1	0.052798456	FALSE	Abnormal coagulation profile	hematopoietic
614.1	`22:36618953_T`	0.137990001	0.243867966	1.147964072	0.571503246	logistic	85306	175	85131	1	0.046602818	FALSE	Pelvic peritoneal adhesions, female (postoperative) (postinfection)	genitourinary
751.12	`22:36618953_T`	-0.097491965	0.172361974	0.90710963	0.57164982	logistic	90362	431	89931	1	0.048704101	FALSE	Congenital anomalies of male genital organs	congenital anomalies
371	`22:36618953_T`	-0.029422518	0.052060158	0.97100611	0.571962333	logistic	80937	7041	73896	1	0.047061295	FALSE	Inflammation of the eye	sense organs
586.1	`22:36618953_T`	-0.155412159	0.275430676	0.856062271	0.572583017	logistic	66589	309	66280	1	0.05036868	FALSE	Anatomical abnormatilies of kidney and ureters	genitourinary
656.2	`22:36618953_T`	0.104113939	0.184647686	1.109726889	0.572854962	logistic	95314	265	95049	1	0.047952032	FALSE	Respiratory conditions of fetus and newborn	pregnancy complications
565	`22:36618953_T`	0.039444342	0.069992711	1.0402326	0.573060911	logistic	80349	3996	76353	1	0.051220301	FALSE	Anal and rectal conditions	digestive
747.2	`22:36618953_T`	0.119277844	0.212337409	1.126682917	0.574295013	logistic	90184	484	89700	1	0.049870265	FALSE	Congenital anomalies of peripheral vascular system	congenital anomalies
962.3	`22:36618953_T`	0.269851405	0.480488489	1.309769811	0.574375717	logistic	72690	68	72622	1	0.051396341	FALSE	Hormones and synthetic substitutes causing adverse effects in therapeutic use	injuries & poisonings
428.3	`22:36618953_T`	0.034805977	0.062072688	1.035418794	0.574982074	logistic	77320	4718	72602	1	0.051519659	FALSE	Heart failure with reduced EF [Systolic or combined heart failure]	circulatory system
535.2	`22:36618953_T`	0.070168032	0.125223371	1.072688412	0.575245544	logistic	78101	695	77406	1	0.050479507	FALSE	Atrophic gastritis	digestive
259.4	`22:36618953_T`	-0.072333464	0.129395469	0.930220649	0.576154351	logistic	81416	341	81075	1	0.048712784	FALSE	Precocious sexual development and puberty NEC	endocrine/metabolic
706	`22:36618953_T`	-0.022733129	0.040751939	0.977523321	0.576952512	logistic	84701	11308	73393	1	0.047744419	FALSE	Diseases of sebaceous glands	dermatologic
695.8	`22:36618953_T`	0.08701392	0.156203507	1.090911865	0.577489961	logistic	71628	1221	70407	1	0.051802368	FALSE	Other specified erythematous conditions	dermatologic
624	`22:36618953_T`	0.05643783	0.101347978	1.058060833	0.577615031	logistic	84822	890	83932	1	0.047847257	FALSE	Symptoms involving female genital tract	genitourinary
384.1	`22:36618953_T`	0.277064091	0.499231728	1.31925092	0.578907702	logistic	77738	55	77683	1	0.046759628	FALSE	Myringitis	sense organs
916	`22:36618953_T`	0.027456861	0.04948347	1.027837274	0.578984025	logistic	87272	8680	78592	1	0.048245715	FALSE	Contusion	injuries & poisonings
686.4	`22:36618953_T`	0.075269271	0.135859617	1.078174432	0.579563519	logistic	71460	319	71141	1	0.048418696	FALSE	Pyogenic granuloma	dermatologic
732.7	`22:36618953_T`	-0.168825836	0.305681423	0.844656	0.580747344	logistic	67604	161	67443	1	0.053073783	FALSE	Osteochondritis dissecans	musculoskeletal
528.41	`22:36618953_T`	-0.277257609	0.502039151	0.757859241	0.58076823	logistic	86405	61	86344	1	0.050130201	FALSE	Cyst of the salivary gland	digestive
195	`22:36618953_T`	-0.054422524	0.098571701	0.947031878	0.58087228	logistic	81340	3312	78028	1	0.052809196	FALSE	Cancer, suspected or other	neoplasms
379.1	`22:36618953_T`	-0.138431837	0.250773324	0.870722601	0.580934797	logistic	76352	219	76133	1	0.050168954	FALSE	Scleritis and episcleritis	sense organs
781.2	`22:36618953_T`	0.096257657	0.174645816	1.101042719	0.581524512	logistic	88702	616	88086	1	0.049948141	FALSE	Abnormal posture	symptoms
870.1	`22:36618953_T`	-0.174882722	0.317313962	0.839555476	0.581541368	logistic	78009	160	77849	1	0.050064736	FALSE	Open wound or laceration of eye or eyelid	injuries & poisonings
430.2	`22:36618953_T`	-0.096132256	0.174819494	0.908343874	0.582391826	logistic	77278	862	76416	1	0.052427599	FALSE	Intracerebral hemorrhage	circulatory system
705	`22:36618953_T`	0.05469518	0.099952339	1.056218609	0.584232678	logistic	74081	688	73393	1	0.049128656	FALSE	Disorders of sweat glands	dermatologic
426.3	`22:36618953_T`	0.052896074	0.096947602	1.054320068	0.585330552	logistic	54238	4259	49979	1	0.056159888	FALSE	Bundle branch block	circulatory system
963.1	`22:36618953_T`	0.072255325	0.132627258	1.074929765	0.585891106	logistic	74006	1384	72622	1	0.05096884	FALSE	Antineoplastic and immunosuppressive drugs causing adverse effects	injuries & poisonings
255.21	`22:36618953_T`	0.096029675	0.176452148	1.10079173	0.586286631	logistic	81802	727	81075	1	0.048238429	FALSE	Glucocorticoid deficiency	endocrine/metabolic
200	`22:36618953_T`	-0.086672979	0.15976792	0.916976917	0.587478924	logistic	91921	1052	90869	1	0.048944202	FALSE	Myeloproliferative disease	neoplasms
696.2	`22:36618953_T`	0.289487403	0.535012807	1.335742615	0.588448999	logistic	70468	61	70407	1	0.052300335	FALSE	Parapsoriasis	dermatologic
327.41	`22:36618953_T`	-0.1208467	0.223944381	0.886169799	0.589453474	logistic	67957	682	67275	1	0.052260989	FALSE	Organic or persistent insomnia	neurological
740.2	`22:36618953_T`	-0.05081694	0.094670022	0.950452644	0.591419834	logistic	65588	3101	62487	1	0.056641459	FALSE	Osteoarthrosis, generalized	musculoskeletal
523.1	`22:36618953_T`	0.107015534	0.199659128	1.112951543	0.591964638	logistic	83079	309	82770	1	0.048080742	FALSE	Gingivitis	digestive
526.4	`22:36618953_T`	0.08594967	0.160645749	1.08975148	0.592631805	logistic	83893	1123	82770	1	0.047715542	FALSE	Temporomandibular joint disorders	digestive
187.8	`22:36618953_T`	0.224051247	0.418869643	1.251135135	0.592722516	logistic	91577	68	91509	1	0.049717724	FALSE	Neoplasm of uncertain behavior of male genital organs	neoplasms
727	`22:36618953_T`	-0.02708913	0.050676931	0.973274489	0.592964112	logistic	70532	10380	60152	1	0.054308683	FALSE	Other disorders of synovium, tendon, and bursa	musculoskeletal
747.11	`22:36618953_T`	0.06824136	0.127860092	1.070623683	0.593535965	logistic	91452	1752	89700	1	0.049474041	FALSE	Cardiac shunt/ heart septal defect	congenital anomalies
729.7	`22:36618953_T`	-0.569925492	1.067994185	0.565567577	0.593589932	logistic	60200	48	60152	1	0.05872093	FALSE	Nontraumatic compartment syndrome	musculoskeletal
519	`22:36618953_T`	0.039268432	0.073661913	1.040049629	0.593971258	logistic	88907	4255	84652	1	0.048865669	FALSE	Other diseases of respiratory system, not elsewhere classified	respiratory
112	`22:36618953_T`	0.023475994	0.044043444	1.023753724	0.594020413	logistic	77315	4730	72585	1	0.045566837	FALSE	Candidiasis	infectious diseases
296	`22:36618953_T`	-0.018726551	0.035133075	0.981447701	0.594021324	logistic	72587	19448	53139	1	0.050918208	FALSE	Mood disorders	mental disorders
526.41	`22:36618953_T`	-0.145499917	0.273014758	0.864589962	0.594076556	logistic	83144	374	82770	1	0.047934908	FALSE	Temporomandibular joint disorder, unspecified	digestive
443.1	`22:36618953_T`	-0.097648197	0.183463947	0.906967921	0.5945547	logistic	71667	1209	70458	1	0.055213697	FALSE	Raynaud's syndrome	circulatory system
578	`22:36618953_T`	0.02536764	0.047675994	1.025692137	0.594667719	logistic	81960	9939	72021	1	0.04977428	FALSE	Gastrointestinal hemorrhage	digestive
371.2	`22:36618953_T`	-0.0423976	0.079722045	0.95848861	0.594852217	logistic	75730	1834	73896	1	0.048151327	FALSE	Conjunctivitis, noninfectious	sense organs
214.1	`22:36618953_T`	0.082670901	0.155679379	1.086184288	0.595395851	logistic	91173	1040	90133	1	0.049307361	FALSE	Lipoma of skin and subcutaneous tissue	neoplasms
245.21	`22:36618953_T`	0.081348301	0.153284459	1.08474865	0.595625608	logistic	73939	1182	72757	1	0.053429178	FALSE	Chronic lymphocytic thyroiditis	endocrine/metabolic
727.2	`22:36618953_T`	0.093013811	0.175480352	1.097476893	0.596075484	logistic	60711	559	60152	1	0.058580817	FALSE	Bursitis disorders	musculoskeletal
727.1	`22:36618953_T`	-0.03770976	0.071243216	0.962992399	0.596590291	logistic	65445	5293	60152	1	0.056161662	FALSE	Synovitis and tenosynovitis	musculoskeletal
295.1	`22:36618953_T`	-0.050672558	0.095767822	0.950589882	0.59672302	logistic	53861	722	53139	1	0.055801043	FALSE	Schizophrenia	mental disorders
618.6	`22:36618953_T`	0.614771667	1.170582137	1.84923431	0.599454896	logistic	93112	179	92933	1	0.04937065	FALSE	Vaginal enterocele, congenital or acquired	genitourinary
495.11	`22:36618953_T`	-0.069531057	0.132615611	0.932831162	0.600066264	logistic	65894	987	64907	1	0.046939023	FALSE	Chronic obstructive asthma with exacerbation	respiratory
110.11	`22:36618953_T`	0.028767437	0.054932246	1.029185217	0.600494561	logistic	77673	5088	72585	1	0.043399894	FALSE	Dermatophytosis of nail	infectious diseases
295.3	`22:36618953_T`	-0.058502878	0.111791519	0.943175526	0.600750711	logistic	54812	1673	53139	1	0.054440633	FALSE	Psychosis	mental disorders
377.3	`22:36618953_T`	-0.130133194	0.248813147	0.877978482	0.600963295	logistic	76713	580	76133	1	0.049932867	FALSE	Optic neuritis/neuropathy	sense organs
378.5	`22:36618953_T`	0.14850152	0.284203357	1.160094561	0.601309349	logistic	76512	379	76133	1	0.050037903	FALSE	Paralytic strabismus	sense organs
986	`22:36618953_T`	0.373257803	0.714659645	1.452458739	0.601470168	logistic	95632	21	95611	1	0.048027857	FALSE	Toxic effect of carbon monoxide	injuries & poisonings
690	`22:36618953_T`	-0.044829867	0.085853618	0.956160143	0.601554545	logistic	72548	2141	70407	1	0.052048299	FALSE	Erythematosquamous dermatosis	dermatologic
41.4	`22:36618953_T`	0.06331359	0.121310853	1.065360873	0.601731604	logistic	79953	907	79046	1	0.047803084	FALSE	E. coli	infectious diseases
716.2	`22:36618953_T`	-0.218436946	0.418738519	0.803774159	0.601910723	logistic	75155	207	74948	1	0.051719779	FALSE	Unspecified monoarthritis	musculoskeletal
379.4	`22:36618953_T`	0.205446463	0.39393452	1.228073232	0.602001514	logistic	76343	210	76133	1	0.050096276	FALSE	Anomalies of pupillary function	sense organs
736.3	`22:36618953_T`	-0.293739589	0.563279866	0.745470595	0.602031934	logistic	75525	59	75466	1	0.051466402	FALSE	Acquired deformities of hip	musculoskeletal
707.2	`22:36618953_T`	0.039216121	0.075414578	1.039995224	0.603058578	logistic	91851	3324	88527	1	0.048736541	FALSE	Chronic ulcer of leg or foot	dermatologic
222	`22:36618953_T`	-0.563311709	1.086234698	0.569320515	0.604045877	logistic	91574	65	91509	1	0.049681132	FALSE	Benign neoplasm of male genital organs	neoplasms
159.4	`22:36618953_T`	0.302736479	0.585289115	1.353557726	0.6049868	logistic	86293	126	86167	1	0.050699361	FALSE	Malignant neoplasm of retroperitoneum and peritoneum	neoplasms
767	`22:36618953_T`	-0.266939376	0.516488699	0.765719491	0.605271426	logistic	78142	162	77980	1	0.051707149	FALSE	Cervicocranial/Cervicobrachial syndrome	symptoms
313.3	`22:36618953_T`	0.062057981	0.120199155	1.064024036	0.605649793	logistic	86697	1280	85417	1	0.046143465	FALSE	Autism	mental disorders
627.5	`22:36618953_T`	0.141034026	0.273404194	1.151463827	0.605963081	logistic	71764	300	71464	1	0.047405384	FALSE	Premature menopause and other ovarian failure	genitourinary
378.1	`22:36618953_T`	-0.053126303	0.103013436	0.948260237	0.606048537	logistic	77833	1700	76133	1	0.049933833	FALSE	Strabismus (not specified as paralytic)	sense organs
614.51	`22:36618953_T`	0.08363874	0.162465391	1.087236047	0.606686092	logistic	85662	531	85131	1	0.046578413	FALSE	Cervicitis and endocervicitis	genitourinary
253.1	`22:36618953_T`	-0.093940965	0.183006566	0.910336503	0.607727364	logistic	81626	551	81075	1	0.048311812	FALSE	Pituitary hyperfunction	endocrine/metabolic
282.5	`22:36618953_T`	0.043644221	0.085106343	1.044610638	0.608077354	logistic	59045	409	58636	1	0.047429926	FALSE	Sickle cell anemia	hematopoietic
430.1	`22:36618953_T`	-0.107647445	0.210029516	0.897944115	0.60827674	logistic	76902	486	76416	1	0.052599412	FALSE	Subarachnoid hemorrhage	circulatory system
187.1	`22:36618953_T`	0.351436883	0.687101396	1.421108048	0.609016762	logistic	91577	68	91509	1	0.049690424	FALSE	Malignant neoplasm of unspecified male genital organ	neoplasms
704.8	`22:36618953_T`	0.05833879	0.114574087	1.060074077	0.61062633	logistic	82492	1192	81300	1	0.050192746	FALSE	Other specified diseases of hair and hair follicles	dermatologic
555.21	`22:36618953_T`	-0.103443375	0.203714975	0.901727082	0.611604247	logistic	60914	862	60052	1	0.055914896	FALSE	Ulcerative colitis (chronic)	digestive
363	`22:36618953_T`	0.121914896	0.240178384	1.129657959	0.611732874	logistic	79088	534	78554	1	0.049969654	FALSE	Chorioretinal inflammations, scars, and other disorders of choroid	sense organs
202.2	`22:36618953_T`	-0.069670121	0.137325208	0.932701448	0.611918575	logistic	92433	1564	90869	1	0.04877587	FALSE	Non-Hodgkins lymphoma	neoplasms
286.13	`22:36618953_T`	-0.283545294	0.559765186	0.75310901	0.612475315	logistic	74872	53	74819	1	0.053070574	FALSE	Congenital factor VIII disorder	hematopoietic
964	`22:36618953_T`	0.103066085	0.203483043	1.108564666	0.612499054	logistic	73002	380	72622	1	0.051361607	FALSE	Poisoning by agents primarily affecting blood constituents	injuries & poisonings
368.2	`22:36618953_T`	-0.10141793	0.201080205	0.903555331	0.614004514	logistic	82536	1026	81510	1	0.048191092	FALSE	Diplopia and disorders of binocular vision	sense organs
555.1	`22:36618953_T`	0.06553087	0.12999857	1.067725697	0.614198725	logistic	61748	1696	60052	1	0.055564553	FALSE	Regional enteritis	digestive
429.3	`22:36618953_T`	-0.08189787	0.162694217	0.921366053	0.614693437	logistic	74714	2112	72602	1	0.051061381	FALSE	Symptoms involving cardiovascular system	circulatory system
733.9	`22:36618953_T`	-0.276422641	0.549519807	0.758492293	0.614946133	logistic	67628	185	67443	1	0.052981014	FALSE	Chondromalacia	musculoskeletal
300.4	`22:36618953_T`	-0.037402998	0.074398455	0.963287854	0.615147852	logistic	56310	3171	53139	1	0.054315397	FALSE	Dysthymic disorder	mental disorders
448	`22:36618953_T`	-0.530582065	1.055549578	0.588262463	0.615203661	logistic	70914	456	70458	1	0.055539104	FALSE	Disease of capillaries	circulatory system
440	`22:36618953_T`	0.031520051	0.062790081	1.032022068	0.61567391	logistic	77752	7294	70458	1	0.053040436	FALSE	Atherosclerosis	circulatory system
340	`22:36618953_T`	0.026992074	0.053863678	1.027359659	0.616287886	logistic	91656	6409	85247	1	0.04856747	FALSE	Migraine	neurological
244	`22:36618953_T`	-0.025931621	0.051939723	0.974401716	0.617593592	logistic	85543	12786	72757	1	0.049022129	FALSE	Hypothyroidism	endocrine/metabolic
117.1	`22:36618953_T`	0.164614213	0.330370249	1.178938212	0.618292407	logistic	72713	128	72585	1	0.042977184	FALSE	Histoplasmosis	infectious diseases
694.2	`22:36618953_T`	0.044562305	0.089530581	1.045570119	0.618672403	logistic	75588	5181	70407	1	0.049855797	FALSE	Other dyschromia	dermatologic
278.11	`22:36618953_T`	0.020795603	0.041796649	1.021013339	0.618806642	logistic	72883	8724	64159	1	0.044763525	FALSE	Morbid obesity	endocrine/metabolic
770	`22:36618953_T`	-0.027650501	0.055660047	0.972728275	0.619347966	logistic	89444	7901	81543	1	0.048460489	FALSE	Myalgia and myositis unspecified	symptoms
602	`22:36618953_T`	-0.174605456	0.352206588	0.839788289	0.620072729	logistic	81457	822	80635	1	0.053175295	FALSE	Other disorders of prostate	genitourinary
748	`22:36618953_T`	0.090767485	0.183890382	1.095014368	0.621591804	logistic	94371	369	94002	1	0.048553051	FALSE	Anomalies of respiratory system, congenital	congenital anomalies
627.4	`22:36618953_T`	0.110717515	0.225793935	1.117079304	0.623887947	logistic	71686	222	71464	1	0.047519739	FALSE	Premenopausal menorrhagia	genitourinary
743.13	`22:36618953_T`	0.061209474	0.12482927	1.063121587	0.623889414	logistic	73121	1454	71667	1	0.054307244	FALSE	Other specified osteoporosis	musculoskeletal
577.3	`22:36618953_T`	0.092208967	0.188757601	1.09659395	0.625192428	logistic	92421	713	91708	1	0.048776793	FALSE	Cyst and pseudocyst of pancreas	digestive
523.3	`22:36618953_T`	0.089105373	0.183428233	1.093195843	0.62712468	logistic	83805	1035	82770	1	0.047694052	FALSE	Periodontitis (acute or chronic)	digestive
255.1	`22:36618953_T`	-0.084091756	0.173235273	0.919346897	0.627378899	logistic	81570	495	81075	1	0.048375628	FALSE	Adrenal hyperfunction	endocrine/metabolic
809	`22:36618953_T`	0.078386726	0.161512626	1.081540838	0.627443139	logistic	77835	1509	76326	1	0.051525663	FALSE	Fracture of unspecified bones	injuries & poisonings
575.9	`22:36618953_T`	-0.205197835	0.423306073	0.814486167	0.627853333	logistic	85192	150	85042	1	0.050521176	FALSE	Nonspecific abnormal findings on radiological and other examination of biliary tract	digestive
528.7	`22:36618953_T`	-0.24348597	0.503109451	0.783890474	0.628412676	logistic	86407	63	86344	1	0.05012904	FALSE	Sialolithiasis	digestive
592.2	`22:36618953_T`	-0.120048695	0.248088482	0.886877249	0.628460622	logistic	63190	233	62957	1	0.052160152	FALSE	Urethritis and urethral syndrome	genitourinary
427.2	`22:36618953_T`	0.029425573	0.060932566	1.029862783	0.629152333	logistic	61458	11479	49979	1	0.051758925	FALSE	Atrial fibrillation and flutter	circulatory system
282	`22:36618953_T`	0.031052916	0.064530279	1.031540088	0.630363941	logistic	59671	1035	58636	1	0.048239513	FALSE	Hereditary hemolytic anemias	hematopoietic
705.3	`22:36618953_T`	-0.065848979	0.136973851	0.93627225	0.630700416	logistic	73727	334	73393	1	0.048889823	FALSE	Hidradenitis	dermatologic
245.1	`22:36618953_T`	-0.372830297	0.776803493	0.688782111	0.631259778	logistic	72837	80	72757	1	0.053853124	FALSE	Thyroiditis, acute and subacute	endocrine/metabolic
195.1	`22:36618953_T`	0.059479054	0.124671679	1.061283531	0.633301219	logistic	80070	2042	78028	1	0.053328338	FALSE	Malignant neoplasm, other	neoplasms
603	`22:36618953_T`	0.073089641	0.153950287	1.075826971	0.634957106	logistic	78402	834	77568	1	0.052454019	FALSE	Other disorders of testis	genitourinary
609.2	`22:36618953_T`	-0.307372098	0.649087257	0.735376917	0.635824323	logistic	77662	94	77568	1	0.052586851	FALSE	Abnormal spermatozoa	genitourinary
286.11	`22:36618953_T`	-0.237203055	0.50129936	0.788831096	0.636087293	logistic	74949	130	74819	1	0.053022722	FALSE	Von willebrand's disease	hematopoietic
290.13	`22:36618953_T`	-0.085111515	0.180402516	0.918409862	0.637079017	logistic	72363	701	71662	1	0.051642414	FALSE	Senile dementia	mental disorders
853	`22:36618953_T`	-0.15456952	0.3279821	0.856783926	0.637444898	logistic	80383	323	80060	1	0.049823968	FALSE	Complication of colostomy or enterostomy	injuries & poisonings
180	`22:36618953_T`	-0.038119893	0.080924691	0.962597526	0.637602233	logistic	82541	1704	80837	1	0.047703566	FALSE	Cervical cancer and dysplasia	neoplasms
270.33	`22:36618953_T`	-0.15916943	0.338875921	0.852851848	0.638570612	logistic	86639	306	86333	1	0.047836425	FALSE	Amyloidosis	endocrine/metabolic
172.11	`22:36618953_T`	-0.181597907	0.388931432	0.833936593	0.640560717	logistic	80903	1349	79554	1	0.05576431	FALSE	Melanomas of skin	neoplasms
790.8	`22:36618953_T`	0.141948014	0.304050857	1.152516733	0.640602795	logistic	79528	290	79238	1	0.050221306	FALSE	Elevated C-reactive protein (CRP)	symptoms
226	`22:36618953_T`	0.135999484	0.291546014	1.145681303	0.640874169	logistic	92564	269	92295	1	0.049052547	FALSE	Benign neoplasm of thyroid glands	neoplasms
327.3	`22:36618953_T`	-0.018792384	0.040299119	0.981383092	0.640984701	logistic	79590	12315	67275	1	0.050471165	FALSE	Sleep apnea	neurological
795	`22:36618953_T`	0.119152989	0.256447678	1.126542253	0.642197271	logistic	95276	244	95032	1	0.048480205	FALSE	Other and nonspecific abnormal cytological, histological and immunological findings	symptoms
788	`22:36618953_T`	0.026155694	0.056385748	1.026500756	0.642740416	logistic	89223	7777	81446	1	0.048810284	FALSE	Syncope and collapse	symptoms
300.12	`22:36618953_T`	0.049418382	0.106665982	1.050659836	0.643149125	logistic	54716	1577	53139	1	0.054636669	FALSE	Agorophobia, social phobia, and panic disorder	mental disorders
342	`22:36618953_T`	0.056517704	0.122425387	1.058145348	0.644332191	logistic	70795	1163	69632	1	0.052835652	FALSE	Hemiplegia	neurological
245.2	`22:36618953_T`	0.070503098	0.153035394	1.073047893	0.645015302	logistic	73973	1216	72757	1	0.053404621	FALSE	Chronic thyroiditis	endocrine/metabolic
433.11	`22:36618953_T`	-0.119393539	0.259351467	0.887458482	0.645261997	logistic	77090	674	76416	1	0.052406278	FALSE	Occlusion of cerebral arteries, with cerebral infarction	circulatory system
291.1	`22:36618953_T`	0.265387223	0.577322281	1.303935792	0.645741306	logistic	71766	104	71662	1	0.05181423	FALSE	Transient mental disorders due to conditions classified elsewhere	mental disorders
742	`22:36618953_T`	-0.056241932	0.122450348	0.945310408	0.646015892	logistic	74455	1959	72496	1	0.051668793	FALSE	Derangement of joint, non-traumatic	musculoskeletal
558	`22:36618953_T`	0.028474277	0.062034549	1.028883545	0.646229311	logistic	65321	5269	60052	1	0.054752683	FALSE	Noninfectious gastroenteritis	digestive
480.12	`22:36618953_T`	-0.227014244	0.495202652	0.796909431	0.646645729	logistic	68213	207	68006	1	0.049689942	FALSE	Pseudomonal pneumonia	respiratory
348.4	`22:36618953_T`	0.17920366	0.392002448	1.19626435	0.647563709	logistic	69816	184	69632	1	0.052982124	FALSE	Cerebral cysts	neurological
709.5	`22:36618953_T`	0.153242025	0.335258032	1.165607051	0.647608649	logistic	69301	134	69167	1	0.052834735	FALSE	Dermatomyositis	dermatologic
348.8	`22:36618953_T`	0.041662336	0.091261823	1.042542391	0.648020117	logistic	72001	2369	69632	1	0.052540937	FALSE	Encephalopathy, not elsewhere classified	neurological
476	`22:36618953_T`	-0.014696412	0.032247794	0.985411053	0.648581367	logistic	69519	13335	56184	1	0.051158676	FALSE	Allergic rhinitis	respiratory
530.15	`22:36618953_T`	0.113765204	0.249651718	1.120489007	0.648608845	logistic	56305	664	55641	1	0.053778528	FALSE	Eosinophilic esophagitis	digestive
427.8	`22:36618953_T`	0.057643074	0.126599266	1.059336824	0.648879627	logistic	52171	2192	49979	1	0.057752391	FALSE	Sinoatrial node dysfunction (Bradycardia)	circulatory system
574.1	`22:36618953_T`	0.029655322	0.065466246	1.03009942	0.650558504	logistic	89909	4867	85042	1	0.049661324	FALSE	Cholelithiasis	digestive
227.1	`22:36618953_T`	0.092994564	0.205331824	1.09745577	0.65062152	logistic	92706	411	92295	1	0.049063707	FALSE	Benign neoplasm of adrenal gland	neoplasms
386.21	`22:36618953_T`	0.261749844	0.58290014	1.299201499	0.653397399	logistic	72356	55	72301	1	0.051723423	FALSE	Central origin vertigo	sense organs
303.3	`22:36618953_T`	-0.111585874	0.248558154	0.894414582	0.653480234	logistic	53560	421	53139	1	0.05487304	FALSE	Psychogenic disorder	mental disorders
136	`22:36618953_T`	-0.052653909	0.117765406	0.948708295	0.65479675	logistic	90992	1148	89844	1	0.047394276	FALSE	Other infectious and parasitic diseases	infectious diseases
763	`22:36618953_T`	-0.030485627	0.068643737	0.969974373	0.656960346	logistic	84065	6085	77980	1	0.049806697	FALSE	Thoracic or lumbosacral neuritis or radiculitis, unspecified	symptoms
751	`22:36618953_T`	0.035253899	0.079835863	1.035882685	0.658793355	logistic	92075	2144	89931	1	0.048732012	FALSE	Genitourinary congenital anomalies	congenital anomalies
386.9	`22:36618953_T`	-0.018799629	0.042765529	0.981375982	0.660228493	logistic	85207	12906	72301	1	0.048992454	FALSE	Dizziness and giddiness (Light-headedness and vertigo)	sense organs
526.5	`22:36618953_T`	-0.343486561	0.784514452	0.709293013	0.661507121	logistic	82896	126	82770	1	0.04798784	FALSE	Inflammatory conditions of jaw	digestive
722.1	`22:36618953_T`	0.03273548	0.074853778	1.033277181	0.661875165	logistic	71252	4426	66826	1	0.055247572	FALSE	Displacement of intervertebral disc	musculoskeletal
253	`22:36618953_T`	-0.049746364	0.113849318	0.951470721	0.662148216	logistic	82827	1752	81075	1	0.047997634	FALSE	Disorders of the pituitary gland and its hypothalamic control	endocrine/metabolic
202.21	`22:36618953_T`	-0.217893798	0.498966375	0.804210846	0.662335932	logistic	91171	302	90869	1	0.049094559	FALSE	Nodular lymphoma	neoplasms
202.23	`22:36618953_T`	0.262464458	0.601172601	1.300130258	0.662410512	logistic	90989	120	90869	1	0.049187264	FALSE	Lymphosarcoma	neoplasms
751.22	`22:36618953_T`	0.094848951	0.217638334	1.099492765	0.662974628	logistic	90261	330	89931	1	0.048658889	FALSE	Other specified congenital anomalies of kidney	congenital anomalies
389.3	`22:36618953_T`	-0.235900913	0.544685078	0.789858935	0.66494505	logistic	75593	156	75437	1	0.052881881	FALSE	Degenerative and vascular disorders of ear	sense organs
286.6	`22:36618953_T`	0.221514429	0.511617885	1.247965255	0.665037652	logistic	74895	76	74819	1	0.053060952	FALSE	Defibrination syndrome	hematopoietic
440.22	`22:36618953_T`	-0.050758749	0.117295882	0.950507954	0.665202867	logistic	72997	2539	70458	1	0.054618683	FALSE	Atherosclerosis of native arteries of the extremities with intermittent claudication	circulatory system
634.1	`22:36618953_T`	0.08067462	0.186641431	1.084018121	0.665564155	logistic	93181	435	92746	1	0.047144804	FALSE	Missed abortion/Hydatidiform mole	pregnancy complications
765	`22:36618953_T`	0.041639263	0.096455953	1.042518336	0.665965286	logistic	80460	2480	77980	1	0.051112354	FALSE	Cervical radiculitis	symptoms
701.3	`22:36618953_T`	-0.128989081	0.30041476	0.878983563	0.667653993	logistic	76524	632	75892	1	0.052806963	FALSE	Circumscribed scleroderma	dermatologic
217.1	`22:36618953_T`	0.13412746	0.312726647	1.143538566	0.667998325	logistic	76121	1459	74662	1	0.057434873	FALSE	Nevus, non-neoplastic	neoplasms
835	`22:36618953_T`	-0.034759596	0.081200958	0.96583758	0.668601039	logistic	88967	4380	84587	1	0.049557701	FALSE	Internal derangement of knee	injuries & poisonings
426.91	`22:36618953_T`	-0.050827551	0.118909907	0.95044256	0.669054591	logistic	52588	2609	49979	1	0.057389519	FALSE	Cardiac pacemaker in situ	circulatory system
739	`22:36618953_T`	-0.071988607	0.169677683	0.930541497	0.671371251	logistic	76103	637	75466	1	0.051351458	FALSE	Contracture of joint	musculoskeletal
618.5	`22:36618953_T`	0.174421921	0.413047317	1.190557782	0.672820124	logistic	93222	289	92933	1	0.049349939	FALSE	Prolapse of vaginal vault after hysterectomy	genitourinary
586.12	`22:36618953_T`	-0.123891247	0.294106008	0.883475916	0.673574794	logistic	66558	278	66280	1	0.050377115	FALSE	Vesicoureteral reflux	genitourinary
627.3	`22:36618953_T`	-0.053221071	0.126430739	0.948170377	0.673791299	logistic	73982	2518	71464	1	0.046430213	FALSE	Postmenopausal atrophic vaginitis	genitourinary
256	`22:36618953_T`	0.053154893	0.126279981	1.054592981	0.673807006	logistic	81864	789	81075	1	0.048464527	FALSE	Ovarian dysfunction	endocrine/metabolic
110.1	`22:36618953_T`	-0.014686941	0.035237666	0.985420386	0.676827152	logistic	81658	9073	72585	1	0.046621274	FALSE	Dermatophytosis	infectious diseases
379.2	`22:36618953_T`	0.036036334	0.086507613	1.036693513	0.676994161	logistic	80882	4749	76133	1	0.048440939	FALSE	Disorders of vitreous body	sense organs
759.1	`22:36618953_T`	0.203640291	0.489179216	1.225857123	0.677197996	logistic	92107	71	92036	1	0.049225357	FALSE	Anomalies of endocrine glands, congenital	congenital anomalies
717	`22:36618953_T`	0.097904396	0.236075008	1.102857342	0.678348848	logistic	96063	1082	94981	1	0.048535857	FALSE	Polymyalgia Rheumatica	musculoskeletal
374.1	`22:36618953_T`	-0.131958083	0.318383291	0.87637773	0.678535085	logistic	74600	704	73896	1	0.04747319	FALSE	Ectropion or entropion	sense organs
526.42	`22:36618953_T`	0.131142905	0.31685321	1.1401307	0.678953442	logistic	83129	359	82770	1	0.047919499	FALSE	Arthralgia/ankylosis of temporomandibular joint	digestive
315	`22:36618953_T`	0.02385584	0.057664473	1.024142667	0.679093215	logistic	89688	4271	85417	1	0.047180225	FALSE	Develomental delays and disorders	mental disorders
579.8	`22:36618953_T`	-0.056089536	0.135843493	0.94545448	0.679681187	logistic	73693	1672	72021	1	0.051368515	FALSE	Nonspecific abnormal findings in stool contents	digestive
312.3	`22:36618953_T`	0.075391575	0.182662421	1.078306306	0.679799171	logistic	85905	488	85417	1	0.04619638	FALSE	Impulse control disorder	mental disorders
362	`22:36618953_T`	-0.0246081	0.059637733	0.975692211	0.679880398	logistic	85066	7845	77221	1	0.047809936	FALSE	Other retinal disorders	sense organs
736	`22:36618953_T`	-0.047605958	0.115464973	0.953509436	0.680121139	logistic	76983	1517	75466	1	0.051128171	FALSE	Other acquired deformities of limbs	musculoskeletal
149.4	`22:36618953_T`	-0.156538707	0.379824029	0.855098419	0.68024061	logistic	94393	234	94159	1	0.04893901	FALSE	Cancer of larynx	neoplasms
90.2	`22:36618953_T`	0.099726469	0.242289939	1.104868661	0.680632844	logistic	95121	76	95045	1	0.04745009	FALSE	Gonococcal infections	infectious diseases
513.8	`22:36618953_T`	-0.110343869	0.268283171	0.895526138	0.6808553	logistic	89891	337	89554	1	0.048514312	FALSE	Disorders of diaphragm	respiratory
358	`22:36618953_T`	0.098599826	0.240004647	1.103624569	0.681201115	logistic	84992	268	84724	1	0.050504753	FALSE	Myoneural disorders	neurological
442.3	`22:36618953_T`	-0.185418903	0.452331826	0.830756204	0.681866188	logistic	70831	373	70458	1	0.05563948	FALSE	Aneurysm of artery of lower extremity	circulatory system
327.71	`22:36618953_T`	0.074337201	0.182172797	1.077169967	0.683230556	logistic	69081	1806	67275	1	0.051519231	FALSE	Restless legs syndrome	neurological
360.2	`22:36618953_T`	0.096153483	0.235849614	1.100928025	0.683501424	logistic	78768	214	78554	1	0.050179007	FALSE	Progressive myopia	sense organs
749.2	`22:36618953_T`	-0.086050154	0.212063725	0.917548211	0.684907942	logistic	94480	478	94002	1	0.048438823	FALSE	Congenital anomalies of skull and face bones	congenital anomalies
446.9	`22:36618953_T`	0.075703218	0.187720005	1.078642406	0.686744232	logistic	71114	656	70458	1	0.055643052	FALSE	Arteritis NOS	circulatory system
722	`22:36618953_T`	0.019626793	0.048870975	1.019820665	0.687975272	logistic	79525	12699	66826	1	0.052071676	FALSE	Intervertebral disc disorders	musculoskeletal
41.8	`22:36618953_T`	-0.052370995	0.13041119	0.948976736	0.687990501	logistic	79571	525	79046	1	0.047938319	FALSE	H. pylori	infectious diseases
539	`22:36618953_T`	0.039804789	0.099316276	1.040607616	0.688576086	logistic	96129	2220	93909	1	0.048419312	FALSE	Bariatric surgery	digestive
70.1	`22:36618953_T`	-0.201509931	0.504152764	0.817495459	0.689377388	logistic	66415	61	66354	1	0.044681171	FALSE	Viral hepatitis A	infectious diseases
792.1	`22:36618953_T`	0.030053261	0.075202944	1.030509419	0.68942995	logistic	82216	1379	80837	1	0.048141481	FALSE	Papanicolaou smear of cervix or vagina with atypical squamous cells	genitourinary
674	`22:36618953_T`	-0.181551417	0.456351064	0.833975364	0.690753446	logistic	95834	47	95787	1	0.048396185	FALSE	Other complications of the puerperium NEC	pregnancy complications
524.3	`22:36618953_T`	-0.113450924	0.285897333	0.892748008	0.691497249	logistic	83068	298	82770	1	0.047972745	FALSE	Anomalies of tooth position/malocclusion	digestive
686	`22:36618953_T`	0.038472807	0.097076369	1.039222468	0.691872773	logistic	72958	1817	71141	1	0.047911127	FALSE	Other local infections of skin and subcutaneous tissue	dermatologic
741.3	`22:36618953_T`	-0.03455462	0.087762614	0.966035574	0.69378169	logistic	75623	3127	72496	1	0.05152533	FALSE	Difficulty in walking	musculoskeletal
303.4	`22:36618953_T`	-0.07420688	0.188583977	0.92847959	0.693953807	logistic	53817	678	53139	1	0.054759648	FALSE	Somatoform disorder	mental disorders
198.3	`22:36618953_T`	0.069530373	0.1768696	1.072004621	0.694233375	logistic	79017	989	78028	1	0.053766911	FALSE	Secondary malignant neoplasm of digestive systems	neoplasms
292.3	`22:36618953_T`	-0.041321489	0.105461259	0.959520605	0.69519361	logistic	74543	2881	71662	1	0.050662034	FALSE	Memory loss	mental disorders
278	`22:36618953_T`	-0.010573421	0.027016366	0.989482282	0.695523072	logistic	89083	24924	64159	1	0.047545547	FALSE	Overweight, obesity and other hyperalimentation	endocrine/metabolic
729.3	`22:36618953_T`	0.118679225	0.303681994	1.126008665	0.695944341	logistic	60473	321	60152	1	0.058571594	FALSE	Panniculitis	musculoskeletal
727.5	`22:36618953_T`	-0.07710901	0.197878907	0.925788928	0.69677484	logistic	60791	639	60152	1	0.058413252	FALSE	Rupture of synovium	musculoskeletal
735.21	`22:36618953_T`	-0.037608874	0.096727304	0.963089557	0.697414172	logistic	77399	1933	75466	1	0.051131152	FALSE	Hammer toe (acquired)	musculoskeletal
227.2	`22:36618953_T`	0.123384742	0.319834726	1.131319603	0.699662153	logistic	92487	192	92295	1	0.049077168	FALSE	Benign neoplasm of parathyroid gland	neoplasms
803.2	`22:36618953_T`	-0.035958395	0.093427619	0.964680428	0.700326536	logistic	79047	2721	76326	1	0.051393475	FALSE	Fracture of radius and ulna	injuries & poisonings
840.3	`22:36618953_T`	-0.054671799	0.142049562	0.946795837	0.700327559	logistic	74488	1065	73423	1	0.049746268	FALSE	Joint/ligament sprain	injuries & poisonings
8.7	`22:36618953_T`	-0.165151267	0.429355287	0.847765456	0.700497167	logistic	88727	48	88679	1	0.047296764	FALSE	Intestinal infection due to protozoa	infectious diseases
686.3	`22:36618953_T`	0.098807645	0.2573922	1.103853947	0.7010676	logistic	71359	218	71141	1	0.048087838	FALSE	Pilonidal cyst	dermatologic
753.1	`22:36618953_T`	0.187701246	0.490320646	1.206473022	0.701858228	logistic	92238	81	92157	1	0.04925844	FALSE	Congenital cataract and lens anomalies	congenital anomalies
433.5	`22:36618953_T`	-0.057975585	0.151553047	0.943672987	0.702058504	logistic	77274	858	76416	1	0.05252737	FALSE	Cerebral aneurysm	circulatory system
521.1	`22:36618953_T`	-0.027921961	0.073190323	0.972464254	0.702833763	logistic	85130	2360	82770	1	0.048249736	FALSE	Dental caries	digestive
473.3	`22:36618953_T`	-0.085411528	0.224748361	0.918134368	0.703921797	logistic	56734	550	56184	1	0.046444813	FALSE	Paralysis/spasm of vocal cords or larynx	respiratory
599	`22:36618953_T`	-0.011689784	0.030776559	0.988378276	0.704073447	logistic	83280	21965	61315	1	0.048871278	FALSE	Other symptoms/disorders or the urinary system	genitourinary
411.2	`22:36618953_T`	-0.021644251	0.057043748	0.978588305	0.70436673	logistic	74224	8638	65586	1	0.051957588	FALSE	Myocardial infarction	circulatory system
740.1	`22:36618953_T`	0.018109617	0.047903298	1.018274591	0.705396934	logistic	77586	15099	62487	1	0.051549249	FALSE	Osteoarthritis; localized	musculoskeletal
459.7	`22:36618953_T`	0.125463018	0.332472274	1.133673243	0.705903227	logistic	75478	337	75141	1	0.052425872	FALSE	Blood vessel replaced	circulatory system
601.8	`22:36618953_T`	-0.13597079	0.360656706	0.872868129	0.706166988	logistic	80739	104	80635	1	0.053648175	FALSE	Other inflammatory disorders of male genital organs	genitourinary
165	`22:36618953_T`	-0.048130349	0.128901519	0.953009556	0.708859296	logistic	95505	2026	93479	1	0.048672844	FALSE	Cancer within the respiratory system	neoplasms
756.5	`22:36618953_T`	-0.407750663	1.092031485	0.665144703	0.708860227	logistic	92000	63	91937	1	0.049108696	FALSE	Congenital osteodystrophies	congenital anomalies
201	`22:36618953_T`	-0.098064094	0.263129397	0.906590795	0.709383709	logistic	91219	350	90869	1	0.049145463	FALSE	Hodgkin's disease	neoplasms
288	`22:36618953_T`	0.02526105	0.068038135	1.025582814	0.710430616	logistic	75420	4797	70623	1	0.049966852	FALSE	Diseases of white blood cells	hematopoietic
798	`22:36618953_T`	0.012760329	0.034460504	1.012842089	0.711167533	logistic	82471	23749	58722	1	0.048889913	FALSE	Malaise and fatigue	symptoms
253.7	`22:36618953_T`	0.162213589	0.438193524	1.176111419	0.711243088	logistic	81301	226	81075	1	0.048308139	FALSE	Other disorders of neurohypophysis	endocrine/metabolic
594.8	`22:36618953_T`	-0.119099088	0.322620429	0.887719834	0.712007244	logistic	86775	305	86470	1	0.049910689	FALSE	Renal colic	genitourinary
726.4	`22:36618953_T`	0.049469999	0.134283006	1.050714069	0.712574223	logistic	61529	1377	60152	1	0.0580458	FALSE	Calcaneal spur; Exostosis NOS	musculoskeletal
426	`22:36618953_T`	0.017560558	0.047707732	1.017715651	0.712808961	logistic	64275	14296	49979	1	0.051925321	FALSE	Cardiac conduction disorders	circulatory system
296.2	`22:36618953_T`	-0.013570233	0.036935008	0.986521427	0.713314389	logistic	70799	17660	53139	1	0.051003545	FALSE	Depression	mental disorders
8	`22:36618953_T`	0.021686747	0.059026346	1.021923614	0.713314761	logistic	92012	3333	88679	1	0.047808981	FALSE	Intestinal infection	infectious diseases
913	`22:36618953_T`	-0.156914734	0.429326408	0.854776939	0.71474528	logistic	91586	232	91354	1	0.048489944	FALSE	Toxic effect of venom	injuries & poisonings
716.1	`22:36618953_T`	0.085861585	0.234945431	1.089655493	0.714773053	logistic	75465	517	74948	1	0.051619956	FALSE	Unspecified polyarthropathy or polyarthritis	musculoskeletal
757	`22:36618953_T`	0.123863026	0.34078439	1.131860825	0.71625793	logistic	92190	154	92036	1	0.049213581	FALSE	Congenital anomalies of the integument	congenital anomalies
575.6	`22:36618953_T`	-0.134653197	0.371060392	0.874018972	0.716688886	logistic	85256	214	85042	1	0.05049498	FALSE	Cholesterolosis of gallbladder	digestive
411.8	`22:36618953_T`	-0.027882085	0.077502845	0.972503032	0.719029882	logistic	72225	6639	65586	1	0.051838006	FALSE	Other chronic ischemic heart disease, unspecified	circulatory system
601.1	`22:36618953_T`	-0.070204685	0.19534409	0.932202992	0.71930346	logistic	81685	1050	80635	1	0.053179898	FALSE	Prostatitis	genitourinary
531.2	`22:36618953_T`	0.053877761	0.150227964	1.055355588	0.719864402	logistic	91526	1068	90458	1	0.048958766	FALSE	Gastric ulcer	digestive
381.2	`22:36618953_T`	0.034546973	0.096519925	1.035150651	0.720398834	logistic	79591	1908	77683	1	0.046607028	FALSE	Eustachian tube disorders	sense organs
695.22	`22:36618953_T`	-0.163482373	0.459049492	0.849181467	0.721741454	logistic	70516	109	70407	1	0.052271825	FALSE	Pemphigus and pemphigoid	dermatologic
803.21	`22:36618953_T`	0.104223735	0.292728595	1.109848739	0.721808958	logistic	76811	485	76326	1	0.051971723	FALSE	Colles' fracture	injuries & poisonings
715.3	`22:36618953_T`	0.173310667	0.487106855	1.189235503	0.721993351	logistic	74922	59	74863	1	0.051780518	FALSE	Spinal enthesopathy	musculoskeletal
724.1	`22:36618953_T`	0.075021969	0.211111915	1.077907831	0.722315517	logistic	67655	829	66826	1	0.05652206	FALSE	Disorders of sacrum	musculoskeletal
761	`22:36618953_T`	0.017063463	0.048028835	1.017209875	0.722383297	logistic	88138	10118	78020	1	0.048804148	FALSE	Cervicalgia	symptoms
295	`22:36618953_T`	-0.027207296	0.076803687	0.973159488	0.723155533	logistic	55526	2387	53139	1	0.054965242	FALSE	Schizophrenia and other psychotic disorders	mental disorders
252.2	`22:36618953_T`	0.091763499	0.260752661	1.096105562	0.72489992	logistic	81288	213	81075	1	0.048395827	FALSE	Hypoparathyroidism	endocrine/metabolic
764	`22:36618953_T`	-0.02495757	0.071280186	0.975351295	0.726238627	logistic	82159	4179	77980	1	0.050883044	FALSE	Sciatica	symptoms
792	`22:36618953_T`	0.021634352	0.061868784	1.021870071	0.726577953	logistic	83901	3064	80837	1	0.048026841	FALSE	Abnormal Papanicolaou smear of cervix and cervical HPV	genitourinary
795.82	`22:36618953_T`	0.241812369	0.691699013	1.273555212	0.726644994	logistic	95082	50	95032	1	0.048489725	FALSE	Elevated cancer antigen 125 [CA 125]	symptoms
528.1	`22:36618953_T`	-0.043578287	0.12470116	0.957357602	0.726742673	logistic	87167	823	86344	1	0.050162332	FALSE	Stomatitis and mucositis	digestive
379.5	`22:36618953_T`	0.082595864	0.2365741	1.086102787	0.726989339	logistic	76571	438	76133	1	0.050051586	FALSE	Disorders of iris and ciliary body	sense organs
512.2	`22:36618953_T`	0.027722394	0.07947339	1.028110236	0.727219854	logistic	45540	3526	42014	1	0.048814229	FALSE	Painful respiration	respiratory
70.2	`22:36618953_T`	-0.039677356	0.113767426	0.961099482	0.72727063	logistic	66819	465	66354	1	0.045189243	FALSE	Viral hepatitis B	infectious diseases
557.1	`22:36618953_T`	-0.170087928	0.48863834	0.843590638	0.727775963	logistic	60522	470	60052	1	0.056062258	FALSE	Celiac disease	digestive
569	`22:36618953_T`	0.02507008	0.072236581	1.025386977	0.728549862	logistic	81589	5236	76353	1	0.050313155	FALSE	Other disorders of intestine	digestive
737	`22:36618953_T`	0.028121437	0.081033592	1.028520578	0.728565536	logistic	78389	2923	75466	1	0.050938269	FALSE	Curvature of spine	musculoskeletal
747	`22:36618953_T`	0.029592538	0.085491015	1.030034748	0.729231542	logistic	93435	3735	89700	1	0.048991277	FALSE	Cardiac and circulatory congenital anomalies	congenital anomalies
275.11	`22:36618953_T`	-0.222940501	0.645045105	0.800162457	0.7296283	logistic	84275	108	84167	1	0.048757045	FALSE	Hereditary hemochromatosis	hematopoietic
597	`22:36618953_T`	-0.049116361	0.142129484	0.95207034	0.729662327	logistic	86050	1176	84874	1	0.049976758	FALSE	Other disorders of urethra and urinary tract	genitourinary
480.5	`22:36618953_T`	0.1070538	0.310113044	1.112994132	0.729937287	logistic	68296	290	68006	1	0.049695443	FALSE	Bronchopneumonia and lung abscess	respiratory
611.3	`22:36618953_T`	-0.021392302	0.062371977	0.97883489	0.731613967	logistic	81696	5936	75760	1	0.048906923	FALSE	Lump or mass in breast	genitourinary
710	`22:36618953_T`	-0.032492671	0.094962797	0.968029544	0.732228895	logistic	76728	1780	74948	1	0.051610885	FALSE	Osteomyelitis, periostitis, and other infections involving bone	musculoskeletal
300.9	`22:36618953_T`	-0.033428587	0.097771241	0.967123974	0.732421534	logistic	54627	1488	53139	1	0.054963663	FALSE	Posttraumatic stress disorder	mental disorders
289.3	`22:36618953_T`	0.05537855	0.161977426	1.056940644	0.732433266	logistic	71118	495	70623	1	0.051175511	FALSE	Personal history of diseases of blood and blood-forming organs	hematopoietic
690.1	`22:36618953_T`	-0.029347011	0.08627512	0.971079431	0.733738953	logistic	72472	2065	70407	1	0.052095982	FALSE	Seborrheic dermatitis	dermatologic
198.4	`22:36618953_T`	-0.06604195	0.194239773	0.936091594	0.733854871	logistic	78741	713	78028	1	0.053904573	FALSE	Secondary malignant neoplasm of liver	neoplasms
611.11	`22:36618953_T`	-0.055642346	0.163885525	0.945877372	0.734218341	logistic	76591	831	75760	1	0.049894896	FALSE	Mammographic microcalcification	genitourinary
450	`22:36618953_T`	0.045707368	0.134624866	1.046768049	0.734220641	logistic	95493	1161	94332	1	0.048385746	FALSE	Noninfectious disorders of lymphatic channels	circulatory system
751.2	`22:36618953_T`	0.033341965	0.098398669	1.033904037	0.734725981	logistic	91341	1410	89931	1	0.048696642	FALSE	Congenital anomalies of urinary system	congenital anomalies
714.2	`22:36618953_T`	-0.091476334	0.270477608	0.912582913	0.735210228	logistic	75438	575	74863	1	0.051505872	FALSE	Juvenile rheumatoid arthritis	musculoskeletal
596.1	`22:36618953_T`	-0.07895829	0.234187678	0.924078467	0.735997665	logistic	85526	652	84874	1	0.050043262	FALSE	Bladder neck obstruction	genitourinary
634	`22:36618953_T`	0.034043561	0.101854933	1.034629675	0.738201663	logistic	93718	972	92746	1	0.047386841	FALSE	Miscarriage; stillbirth	pregnancy complications
347	`22:36618953_T`	0.104989275	0.314372446	1.110698698	0.738406256	logistic	69769	137	69632	1	0.053053648	FALSE	Cataplexy and narcolepsy	neurological
282.9	`22:36618953_T`	0.038252497	0.114699162	1.038993542	0.738754744	logistic	58964	328	58636	1	0.046706465	FALSE	Other hereditary hemolytic anemias	hematopoietic
189.21	`22:36618953_T`	-0.068523254	0.206024482	0.933771746	0.739438033	logistic	94418	1253	93165	1	0.048613612	FALSE	Malignant neoplasm of bladder	neoplasms
259.2	`22:36618953_T`	-0.170132544	0.512974781	0.843553002	0.740146997	logistic	81135	60	81075	1	0.048394651	FALSE	Carcinoid syndrome	endocrine/metabolic
350.6	`22:36618953_T`	0.099056424	0.299274031	1.104128597	0.740652766	logistic	79235	326	78909	1	0.050659431	FALSE	Disturbances of sensation of smell and taste	neurological
380.1	`22:36618953_T`	0.029825354	0.090143676	1.030274585	0.74074674	logistic	83067	2100	80967	1	0.050706057	FALSE	Otitis externa	sense organs
368.91	`22:36618953_T`	0.145664746	0.441416898	1.156808298	0.741404807	logistic	81646	136	81510	1	0.04856331	FALSE	Psychophysical visual disturbances	sense organs
498	`22:36618953_T`	-0.108088645	0.328217541	0.89754803	0.741913727	logistic	65159	252	64907	1	0.046977394	FALSE	Acute bronchospasm	respiratory
471	`22:36618953_T`	-0.068011232	0.207120195	0.93424998	0.742634941	logistic	56880	696	56184	1	0.04636955	FALSE	Nasal polyps	respiratory
303.31	`22:36618953_T`	-0.210022894	0.640133568	0.810565689	0.742841877	logistic	53238	99	53139	1	0.055035877	FALSE	Gastrointestinal malfunction arising from mental factors	mental disorders
727.8	`22:36618953_T`	0.273271017	0.840464997	1.314256382	0.745073111	logistic	60192	40	60152	1	0.058737041	FALSE	Plica syndrome	musculoskeletal
389.2	`22:36618953_T`	-0.032269672	0.0993265	0.968245438	0.745268246	logistic	76681	1244	75437	1	0.05303791	FALSE	Conductive hearing loss	sense organs
712	`22:36618953_T`	0.109238069	0.336912939	1.115427868	0.745762143	logistic	75075	127	74948	1	0.051808192	FALSE	Infective connective tissue disorders	musculoskeletal
573.2	`22:36618953_T`	-0.072786553	0.225174546	0.929799271	0.746509679	logistic	72930	356	72574	1	0.052742356	FALSE	Liver replaced by transplant	digestive
394	`22:36618953_T`	0.025822482	0.079891417	1.026158771	0.746528842	logistic	77298	4667	72631	1	0.050842195	FALSE	Rheumatic disease of the heart valves	circulatory system
210	`22:36618953_T`	-0.091420278	0.284355833	0.91263407	0.747831838	logistic	94523	364	94159	1	0.048908731	FALSE	Benign neoplasm of lip, oral cavity, and pharynx	neoplasms
446.1	`22:36618953_T`	-0.35203252	1.095704827	0.703257251	0.747995117	logistic	70484	26	70458	1	0.05587793	FALSE	Thromboangiitis obliterans	circulatory system
250.12	`22:36618953_T`	0.044171273	0.138196499	1.045161347	0.749251429	logistic	63729	580	63149	1	0.049051452	FALSE	Type 1 diabetes with renal manifestations	endocrine/metabolic
367.2	`22:36618953_T`	-0.033351851	0.10446318	0.96719819	0.749522569	logistic	84929	6525	78404	1	0.04803424	FALSE	Astigmatism	sense organs
365.5	`22:36618953_T`	0.357738981	1.120511598	1.43009229	0.749526352	logistic	78697	143	78554	1	0.050071794	FALSE	Pseudoexfoliation glaucoma	sense organs
611	`22:36618953_T`	0.014089299	0.044204501	1.014189021	0.749931283	logistic	87553	11793	75760	1	0.048559158	FALSE	Abnormal findings on mammogram or breast exam	genitourinary
270.2	`22:36618953_T`	-0.161022785	0.506409277	0.851272675	0.750507952	logistic	86405	72	86333	1	0.047931254	FALSE	Disorders of amino-acid metabolism	endocrine/metabolic
711.1	`22:36618953_T`	0.066331401	0.209010659	1.068580787	0.750971259	logistic	75388	440	74948	1	0.051719106	FALSE	Pyogenic arthritis	musculoskeletal
622.2	`22:36618953_T`	0.096357815	0.30399287	1.101153002	0.751263384	logistic	92458	483	91975	1	0.048416578	FALSE	Mucous polyp of cervix	genitourinary
772	`22:36618953_T`	-0.050377019	0.159313137	0.95087086	0.751840201	logistic	82299	1371	80928	1	0.048821978	FALSE	Symptoms of the muscles	symptoms
702.1	`22:36618953_T`	0.074560234	0.235822098	1.077410239	0.751872314	logistic	83759	9398	74361	1	0.053528576	FALSE	Actinic keratosis	dermatologic
535.6	`22:36618953_T`	0.063926401	0.202350519	1.066013939	0.752063886	logistic	77875	469	77406	1	0.050272873	FALSE	Duodenitis	digestive
110	`22:36618953_T`	-0.010878273	0.034437241	0.989180682	0.752088367	logistic	82197	9612	72585	1	0.046826527	FALSE	Dermatophytosis / Dermatomycosis	infectious diseases
278.3	`22:36618953_T`	-0.070855922	0.224509921	0.931596105	0.75230414	logistic	64509	350	64159	1	0.043265281	FALSE	Localized adiposity	endocrine/metabolic
706.1	`22:36618953_T`	0.016900991	0.053614758	1.017044621	0.75258687	logistic	76498	3105	73393	1	0.050230071	FALSE	Acne	dermatologic
429	`22:36618953_T`	0.023917426	0.076004961	1.024205741	0.753002786	logistic	78065	5463	72602	1	0.050124896	FALSE	Ill-defined descriptions and complications of heart disease	circulatory system
200.1	`22:36618953_T`	0.101090054	0.322034879	1.106376271	0.753589193	logistic	77607	238	77369	1	0.050407824	FALSE	Polycythemia vera	neoplasms
782	`22:36618953_T`	0.267737894	0.856172367	1.307004522	0.754497241	logistic	75088	20	75068	1	0.050747123	FALSE	Symptoms involving skin and other integumentary tissue	symptoms
611.1	`22:36618953_T`	-0.016768377	0.053693887	0.98337143	0.754815707	logistic	83400	7640	75760	1	0.048902878	FALSE	Abnormal mammogram	genitourinary
250.7	`22:36618953_T`	-0.019958906	0.064181309	0.980238955	0.755818172	logistic	79872	2651	77221	1	0.050487029	FALSE	Diabetic retinopathy	endocrine/metabolic
972	`22:36618953_T`	0.060351581	0.194220639	1.062209934	0.756000401	logistic	73260	638	72622	1	0.051201201	FALSE	Poisoning by agents primarily affecting the cardiovascular system	injuries & poisonings
627.21	`22:36618953_T`	-0.107013823	0.34452243	0.898513252	0.756093347	logistic	71785	321	71464	1	0.04734276	FALSE	Symptomatic artificial menopause	genitourinary
530.11	`22:36618953_T`	-0.009634451	0.031094616	0.990411812	0.7566803	logistic	78328	22687	55641	1	0.0505311	FALSE	GERD	digestive
362.22	`22:36618953_T`	-0.194147903	0.629443086	0.823536092	0.757744554	logistic	77924	703	77221	1	0.049509779	FALSE	Macular degeneration, wet	sense organs
619.2	`22:36618953_T`	-0.039970132	0.129728413	0.960818136	0.758001501	logistic	86772	807	85965	1	0.047140783	FALSE	Disorders of uterus, NEC	genitourinary
350.5	`22:36618953_T`	0.178035401	0.580929762	1.194867621	0.759249626	logistic	79010	101	78909	1	0.050734084	FALSE	Abnormal reflex	neurological
316.1	`22:36618953_T`	0.091992628	0.301996743	1.09635674	0.760659671	logistic	78536	289	78247	1	0.047837934	FALSE	Polyneuropathy due to drugs	mental disorders
676	`22:36618953_T`	0.158722771	0.522293332	1.172012986	0.761207247	logistic	95819	32	95787	1	0.048398543	FALSE	Other disorders of the breast associated with childbirth and disorders of lactation	pregnancy complications
520.1	`22:36618953_T`	-0.239706134	0.788854229	0.786859058	0.761229832	logistic	82823	53	82770	1	0.048030137	FALSE	Hereditary disturbances in tooth structure	digestive
165.1	`22:36618953_T`	-0.03939462	0.130648942	0.961371258	0.763010116	logistic	95444	1965	93479	1	0.048693475	FALSE	Cancer of bronchus; lung	neoplasms
441.1	`22:36618953_T`	-0.112634752	0.37394831	0.893476941	0.763258888	logistic	70732	274	70458	1	0.055738562	FALSE	Acute vascular insufficiency of intestine	circulatory system
743.9	`22:36618953_T`	0.01769075	0.058890137	1.017848158	0.763870083	logistic	81446	9779	71667	1	0.050794391	FALSE	Osteopenia or other disorder of bone and cartilage	musculoskeletal
323	`22:36618953_T`	0.069170195	0.232926567	1.071618578	0.766495993	logistic	94783	314	94469	1	0.048442231	FALSE	Encephalitis	neurological
599.9	`22:36618953_T`	0.026183439	0.088233517	1.026529236	0.766656147	logistic	64531	3216	61315	1	0.049743534	FALSE	Other abnormality of urination	genitourinary
701.6	`22:36618953_T`	0.029288403	0.098834768	1.029721527	0.766972698	logistic	76327	435	75892	1	0.05382761	FALSE	Acquired acanthosis nigricans	dermatologic
573.3	`22:36618953_T`	0.060192806	0.203196948	1.062041295	0.767055289	logistic	72956	382	72574	1	0.052771534	FALSE	Hepatomegaly	digestive
635	`22:36618953_T`	-0.042117736	0.142241196	0.958756894	0.767153081	logistic	93302	556	92746	1	0.047228355	FALSE	Hemorrhage during pregnancy; childbirth and postpartum	pregnancy complications
800.4	`22:36618953_T`	-0.07319657	0.248223312	0.929418116	0.768084074	logistic	76807	481	76326	1	0.052013488	FALSE	Fracture of patella	injuries & poisonings
250.23	`22:36618953_T`	-0.021555439	0.073151093	0.978675219	0.768245917	logistic	65222	2073	63149	1	0.049492503	FALSE	Type 2 diabetes with ophthalmic manifestations	endocrine/metabolic
592.13	`22:36618953_T`	0.168615965	0.572269847	1.183665483	0.768265729	logistic	63148	191	62957	1	0.052060239	FALSE	Chronic interstitial cystitis	genitourinary
245	`22:36618953_T`	0.041289089	0.140932732	1.042153337	0.769544938	logistic	74290	1533	72757	1	0.053244044	FALSE	Thyroiditis	endocrine/metabolic
362.29	`22:36618953_T`	-0.067009893	0.229161477	0.935185949	0.769970541	logistic	78870	1649	77221	1	0.049055408	FALSE	Macular degeneration (senile) of retina NOS	sense organs
440.9	`22:36618953_T`	0.051703538	0.177064423	1.053063503	0.770283488	logistic	72455	1997	70458	1	0.054647712	FALSE	Atherosclerosis of aorta	circulatory system
701.2	`22:36618953_T`	0.041169099	0.141185047	1.042028297	0.770594969	logistic	78104	2212	75892	1	0.052077999	FALSE	Scar conditions and fibrosis of skin	dermatologic
525	`22:36618953_T`	-0.027817064	0.095736465	0.972566268	0.771388841	logistic	84441	1671	82770	1	0.047980247	FALSE	Other diseases of the teeth and supporting structures	digestive
303	`22:36618953_T`	-0.041437079	0.143623929	0.959409701	0.772955637	logistic	54262	1123	53139	1	0.054568575	FALSE	Psychogenic and somatoform disorders	mental disorders
318	`22:36618953_T`	-0.012486274	0.043367172	0.987591356	0.773408019	logistic	86180	7933	78247	1	0.048503133	FALSE	Tobacco use disorder	mental disorders
601	`22:36618953_T`	-0.036713886	0.127867698	0.963951896	0.774017371	logistic	82435	1800	80635	1	0.053005398	FALSE	Inflammatory diseases of prostate	genitourinary
613.7	`22:36618953_T`	0.036293103	0.126442232	1.036959738	0.774086995	logistic	87233	1487	85746	1	0.049453762	FALSE	Other signs and symptoms in breast	genitourinary
348.7	`22:36618953_T`	0.089112112	0.311897043	1.093203211	0.775100226	logistic	69790	158	69632	1	0.053037684	FALSE	Coma	neurological
710.11	`22:36618953_T`	-0.047583931	0.166861977	0.953530439	0.775514355	logistic	75496	548	74948	1	0.051757709	FALSE	Acute osteomyelitis	musculoskeletal
740.11	`22:36618953_T`	0.014709348	0.051692801	1.014818062	0.775986532	logistic	73354	10867	62487	1	0.053732584	FALSE	Osteoarthrosis, localized, primary	musculoskeletal
362.23	`22:36618953_T`	0.047165068	0.167246921	1.048295035	0.777936923	logistic	77982	761	77221	1	0.049767895	FALSE	Cystoid macular degeneration of retina	sense organs
110.12	`22:36618953_T`	-0.024790236	0.088087306	0.975514518	0.778382126	logistic	74284	1699	72585	1	0.043185612	FALSE	Althete's foot	infectious diseases
701.5	`22:36618953_T`	-0.089264643	0.317755901	0.914603499	0.77877018	logistic	76160	268	75892	1	0.053052784	FALSE	Abnormal granulation tissue	dermatologic
501	`22:36618953_T`	-0.050381353	0.179866103	0.950866739	0.779397127	logistic	68351	1089	67262	1	0.05348861	FALSE	Pneumonitis due to inhalation of food or vomitus	respiratory
573	`22:36618953_T`	-0.02400208	0.085697931	0.976283679	0.779417887	logistic	76097	3523	72574	1	0.051618329	FALSE	Other disorders of liver	digestive
361	`22:36618953_T`	-0.04053318	0.144841176	0.960277302	0.779595889	logistic	79703	1149	78554	1	0.049835012	FALSE	Retinal detachments and defects	sense organs
681.5	`22:36618953_T`	-0.026874007	0.096057436	0.973483886	0.779653827	logistic	73755	2614	71141	1	0.047400176	FALSE	Cellulitis and abscess of leg, except foot	dermatologic
794	`22:36618953_T`	0.184507462	0.659749219	1.202625956	0.779736049	logistic	95661	172	95489	1	0.048630058	FALSE	Abnormal results of other function studies (bladder, pancreas, placenta, spleen, etc)	symptoms
426.25	`22:36618953_T`	-0.139095761	0.499179607	0.870144699	0.780514416	logistic	50133	154	49979	1	0.059282309	FALSE	Other heart block	circulatory system
569.2	`22:36618953_T`	0.03289729	0.118161615	1.033444389	0.780698197	logistic	78531	2178	76353	1	0.051189976	FALSE	Gastrointestinal complications	digestive
722.3	`22:36618953_T`	0.226518051	0.816719593	1.25422525	0.781510551	logistic	66885	59	66826	1	0.056963445	FALSE	Schmorl's nodes	musculoskeletal
573.4	`22:36618953_T`	-0.084229157	0.303908285	0.919220586	0.781662465	logistic	72786	212	72574	1	0.052764268	FALSE	Acute and subacute necrosis of liver	digestive
388	`22:36618953_T`	0.074273828	0.269454252	1.077101706	0.782820426	logistic	76071	634	75437	1	0.052648184	FALSE	Other disorders of ear	sense organs
620	`22:36618953_T`	0.07716757	0.28023808	1.080223075	0.783036348	logistic	92165	190	91975	1	0.048586774	FALSE	Dysplasia of female genital organs	genitourinary
306.1	`22:36618953_T`	-0.053846332	0.195820173	0.947577707	0.783332776	logistic	53408	269	53139	1	0.055160276	FALSE	Mental disorders durring/after pregnancy	mental disorders
202.24	`22:36618953_T`	0.101556445	0.369646725	1.106892395	0.783516614	logistic	91185	316	90869	1	0.049114438	FALSE	Large cell lymphoma	neoplasms
480.11	`22:36618953_T`	-0.056304236	0.205048423	0.945251512	0.783631288	logistic	68635	629	68006	1	0.049573833	FALSE	Pneumococcal pneumonia	respiratory
575.1	`22:36618953_T`	-0.086374137	0.314607392	0.917250989	0.783665214	logistic	85444	402	85042	1	0.050407284	FALSE	Cholangitis	digestive
604	`22:36618953_T`	-0.03118689	0.114453699	0.969294405	0.7852493	logistic	78678	1110	77568	1	0.052581408	FALSE	Disorders of penis	genitourinary
701	`22:36618953_T`	-0.01475614	0.05430341	0.985352198	0.785825739	logistic	85053	9161	75892	1	0.050292171	FALSE	Other hypertrophic and atrophic conditions of skin	dermatologic
636.1	`22:36618953_T`	0.044637588	0.164977096	1.045648836	0.786723006	logistic	93064	318	92746	1	0.047263174	FALSE	Threatened premature labor	pregnancy complications
872	`22:36618953_T`	0.056875996	0.211176398	1.058524541	0.78767627	logistic	78169	320	77849	1	0.050077396	FALSE	Traumatic amputation	injuries & poisonings
858	`22:36618953_T`	0.035978322	0.133844257	1.036633374	0.788077927	logistic	81958	1898	80060	1	0.049256936	FALSE	Complication of internal orthopedic device	injuries & poisonings
530.12	`22:36618953_T`	0.079300236	0.295375323	1.082529287	0.78833542	logistic	56095	454	55641	1	0.053908548	FALSE	Ulcer of esophagus	digestive
523.32	`22:36618953_T`	-0.153335725	0.572314416	0.857841675	0.788759222	logistic	83293	523	82770	1	0.047771121	FALSE	Chronic periodontitis	digestive
250.13	`22:36618953_T`	0.047971465	0.179114651	1.049140718	0.788833666	logistic	63685	536	63149	1	0.048841957	FALSE	Type 1 diabetes with ophthalmic manifestations	endocrine/metabolic
286.12	`22:36618953_T`	0.102920311	0.386090316	1.108403078	0.789799827	logistic	75075	256	74819	1	0.052960373	FALSE	Congenital deficiency of other clotting factors (including factor VII)	hematopoietic
695.2	`22:36618953_T`	-0.095417762	0.358461554	0.908993112	0.790095288	logistic	70593	186	70407	1	0.05224314	FALSE	Bullous dermatoses	dermatologic
385	`22:36618953_T`	0.068216352	0.256541805	1.070596909	0.790310563	logistic	78093	410	77683	1	0.046643105	FALSE	Other disorders of middle ear and mastoid	sense organs
874	`22:36618953_T`	0.059644071	0.225780565	1.061458675	0.791650228	logistic	78121	272	77849	1	0.050082564	FALSE	Complication of amputation stump	injuries & poisonings
561	`22:36618953_T`	0.028813941	0.109137176	1.029233078	0.791767731	logistic	62642	2590	60052	1	0.055050924	FALSE	Symptoms involving digestive system	digestive
170	`22:36618953_T`	-0.050116722	0.190313585	0.951118402	0.792290386	logistic	95777	971	94806	1	0.048487633	FALSE	Cancer of bone and connective tissue	neoplasms
277.4	`22:36618953_T`	0.081691191	0.310842067	1.085120663	0.792700036	logistic	89690	266	89424	1	0.049286431	FALSE	Disorders of bilirubin excretion	endocrine/metabolic
614.53	`22:36618953_T`	-0.072256578	0.277542721	0.930292173	0.794598448	logistic	85273	142	85131	1	0.046585672	FALSE	Cyst or abscess of Bartholin's gland	genitourinary
960.1	`22:36618953_T`	-0.205828537	0.793047182	0.813972631	0.795217582	logistic	72702	80	72622	1	0.051360348	FALSE	Adverse effects of antibacterials (not penicillins)	injuries & poisonings
350.3	`22:36618953_T`	-0.024349006	0.094110288	0.97594504	0.795844792	logistic	81807	2898	78909	1	0.050093513	FALSE	Lack of coordination	neurological
425.8	`22:36618953_T`	0.099219583	0.383610624	1.10430876	0.795907926	logistic	84857	193	84664	1	0.04987803	FALSE	Other cardiomyopathy	circulatory system
281.11	`22:36618953_T`	-0.064419896	0.249121144	0.937611218	0.795952656	logistic	59195	559	58636	1	0.045780894	FALSE	Pernicious anemia	hematopoietic
681.2	`22:36618953_T`	-0.040835937	0.15873737	0.959986615	0.796982145	logistic	71804	663	71141	1	0.048012646	FALSE	Cellulitis and abscess of face/neck	dermatologic
296.1	`22:36618953_T`	-0.019061011	0.074452977	0.981119502	0.797939962	logistic	55694	2555	53139	1	0.054907171	FALSE	Bipolar	mental disorders
389.4	`22:36618953_T`	-0.028696781	0.11229346	0.971711061	0.798297042	logistic	77694	2257	75437	1	0.052108271	FALSE	Tinnitus	sense organs
529	`22:36618953_T`	-0.058393436	0.228800479	0.943278755	0.798556636	logistic	86948	604	86344	1	0.049932143	FALSE	Diseases and other conditions of the tongue	digestive
795.8	`22:36618953_T`	0.083257358	0.327181482	1.086821474	0.799133691	logistic	95230	198	95032	1	0.04846687	FALSE	Abnormal tumor markers	symptoms
709.6	`22:36618953_T`	-0.060127417	0.236959263	0.941644545	0.799691952	logistic	69419	252	69167	1	0.052824155	FALSE	Other specified diffuse diseases of connective tissue	dermatologic
760	`22:36618953_T`	0.007962146	0.031398493	1.007993928	0.799817197	logistic	85924	25712	60212	1	0.048560356	FALSE	Back pain	symptoms
227	`22:36618953_T`	0.030581712	0.121002946	1.031054136	0.800472791	logistic	93673	1378	92295	1	0.048877478	FALSE	Benign neoplasm of other endocrine glands and related structures	neoplasms
555.2	`22:36618953_T`	-0.037758747	0.149539724	0.962945226	0.800654785	logistic	61512	1460	60052	1	0.055598908	FALSE	Ulcerative colitis	digestive
411	`22:36618953_T`	0.009211619	0.036512216	1.009254176	0.800817931	logistic	87744	22158	65586	1	0.049245532	FALSE	Ischemic Heart Disease	circulatory system
258	`22:36618953_T`	0.120910826	0.479535175	1.128524273	0.800931519	logistic	81166	91	81075	1	0.048382328	FALSE	Iatrogenic endocrine disorders	endocrine/metabolic
804	`22:36618953_T`	0.01952199	0.077439605	1.01971379	0.800969106	logistic	78937	2611	76326	1	0.051965491	FALSE	Fracture of hand or wrist	injuries & poisonings
963	`22:36618953_T`	0.032724852	0.13037752	1.033266199	0.801813547	logistic	74083	1461	72622	1	0.050929363	FALSE	Poisoning by primarily systemic agents	injuries & poisonings
614.31	`22:36618953_T`	-0.107370445	0.430112286	0.89819288	0.802870772	logistic	85164	33	85131	1	0.046586586	FALSE	Acute inflammatory pelvic disease	genitourinary
443.7	`22:36618953_T`	0.03512455	0.141585155	1.035748703	0.804071937	logistic	71146	688	70458	1	0.055835887	FALSE	Peripheral angiopathy in diseases classified elsewhere	circulatory system
362.2	`22:36618953_T`	-0.024575555	0.099801715	0.975723965	0.805493502	logistic	82382	5161	77221	1	0.047680319	FALSE	Degeneration of macula and posterior pole of retina	sense organs
745	`22:36618953_T`	0.007176157	0.029242508	1.007201967	0.806145536	logistic	85929	37706	48223	1	0.047754542	FALSE	Pain in joint	musculoskeletal
727.6	`22:36618953_T`	0.032244906	0.131441103	1.032770406	0.806209994	logistic	61623	1471	60152	1	0.057989712	FALSE	Rupture of tendon, nontraumatic	musculoskeletal
255.11	`22:36618953_T`	-0.083163624	0.339604873	0.920200568	0.806546652	logistic	81321	246	81075	1	0.048320852	FALSE	Cushing's syndrome	endocrine/metabolic
276.8	`22:36618953_T`	0.060200241	0.246091895	1.062049191	0.806746769	logistic	64160	118	64042	1	0.050140274	FALSE	Polydipsia	endocrine/metabolic
371.1	`22:36618953_T`	0.028985935	0.118706337	1.029410116	0.807089969	logistic	74758	862	73896	1	0.047954734	FALSE	Uveitis, noninfectious or NOS	sense organs
301	`22:36618953_T`	-0.026933381	0.110308318	0.973426088	0.807103378	logistic	54691	1552	53139	1	0.054570222	FALSE	Personality disorders	mental disorders
473.4	`22:36618953_T`	-0.022413343	0.092264962	0.97783597	0.808064534	logistic	59074	2890	56184	1	0.045773098	FALSE	Voice disturbance	respiratory
242.2	`22:36618953_T`	0.056829674	0.234485584	1.058475509	0.80850206	logistic	72945	188	72757	1	0.053931044	FALSE	Toxic multinodular goiter	endocrine/metabolic
601.11	`22:36618953_T`	-0.097180001	0.405012772	0.90739266	0.810374404	logistic	80873	238	80635	1	0.053546919	FALSE	Acute prostatitis	genitourinary
255	`22:36618953_T`	-0.023592046	0.098409871	0.976684071	0.810537626	logistic	83167	2092	81075	1	0.048023856	FALSE	Disorders of adrenal glands	endocrine/metabolic
496.21	`22:36618953_T`	0.024269569	0.101355189	1.024566472	0.810756133	logistic	66815	1908	64907	1	0.046748485	FALSE	Obstructive chronic bronchitis	respiratory
164	`22:36618953_T`	0.114863858	0.480942478	1.121720714	0.811236816	logistic	93562	83	93479	1	0.049288173	FALSE	Cancer of intrathoracic organs	neoplasms
557	`22:36618953_T`	0.044343236	0.186178693	1.045341092	0.811744842	logistic	60885	833	60052	1	0.056007227	FALSE	Intestinal malabsorption (non-celiac)	digestive
695.9	`22:36618953_T`	-0.06675078	0.280279475	0.9354283	0.811758604	logistic	70874	467	70407	1	0.052078336	FALSE	Unspecified erythematous condition	dermatologic
202	`22:36618953_T`	-0.029898503	0.126115345	0.970544036	0.812600408	logistic	92581	1712	90869	1	0.048773506	FALSE	Cancer of other lymphoid, histiocytic tissue	neoplasms
250.5	`22:36618953_T`	0.09882578	0.417504933	1.103873966	0.812885144	logistic	63241	92	63149	1	0.048908145	FALSE	Glycosuria or Acetonuria	endocrine/metabolic
702	`22:36618953_T`	-0.022926614	0.097100488	0.977334203	0.813345571	logistic	81889	16228	65661	1	0.048755022	FALSE	Degenerative skin conditions and other dermatoses	dermatologic
379	`22:36618953_T`	-0.016582467	0.070934455	0.983554265	0.815162231	logistic	82464	6331	76133	1	0.048093714	FALSE	Other disorders of eye	sense organs
564.1	`22:36618953_T`	0.025958762	0.11226317	1.026298625	0.817135095	logistic	63427	3375	60052	1	0.054306526	FALSE	Irritable Bowel Syndrome	digestive
380.4	`22:36618953_T`	0.013270987	0.05745658	1.013359437	0.817334858	logistic	87783	6816	80967	1	0.049536926	FALSE	Impacted cerumen	sense organs
287.2	`22:36618953_T`	-0.105783283	0.459700105	0.89961959	0.818003434	logistic	74909	90	74819	1	0.05305771	FALSE	Allergic purpura	hematopoietic
871.1	`22:36618953_T`	-0.052363423	0.228371639	0.948983921	0.818643218	logistic	78620	771	77849	1	0.049751972	FALSE	Open wound of hand except finger(s)	injuries & poisonings
613	`22:36618953_T`	-0.014270898	0.062692895	0.985830449	0.81993248	logistic	91626	5880	85746	1	0.048659769	FALSE	Other nonmalignant breast conditions	genitourinary
184.1	`22:36618953_T`	0.041578092	0.18330252	1.042454566	0.82055771	logistic	87270	583	86687	1	0.049232268	FALSE	Malignant neoplasm of ovary and other uterine adnexa	neoplasms
524	`22:36618953_T`	-0.0598739	0.264004849	0.941883298	0.820586332	logistic	83145	375	82770	1	0.047946359	FALSE	Dentofacial anomalies, including malocclusion	digestive
371.33	`22:36618953_T`	-0.247538442	1.09810171	0.780720208	0.82164947	logistic	74020	124	73896	1	0.047764118	FALSE	Noninfectious dermatoses of eyelid	sense organs
327.72	`22:36618953_T`	0.092630276	0.411024215	1.097056053	0.821695708	logistic	67471	196	67275	1	0.052504039	FALSE	Sleep related leg cramps	neurological
803.3	`22:36618953_T`	0.046361819	0.205771069	1.047453331	0.821739862	logistic	76953	627	76326	1	0.051986277	FALSE	Fracture of clavicle or scapula	injuries & poisonings
740.3	`22:36618953_T`	0.022028835	0.098015364	1.022273261	0.822174701	logistic	63937	1450	62487	1	0.05806497	FALSE	Osteoarthrosis involving more than one site, but not specified as generalized	musculoskeletal
281.9	`22:36618953_T`	0.044625394	0.198954417	1.045636085	0.822524195	logistic	59424	788	58636	1	0.045713853	FALSE	Deficiency anemias	hematopoietic
189.12	`22:36618953_T`	0.08722709	0.389346829	1.09114444	0.822730522	logistic	93346	181	93165	1	0.049054057	FALSE	Malignant neoplasm of renal pelvis	neoplasms
229.1	`22:36618953_T`	-0.253229968	1.132284209	0.77628934	0.823033363	logistic	94666	22	94644	1	0.048628864	FALSE	Benign neoplasm of lymph nodes	neoplasms
601.12	`22:36618953_T`	0.10315634	0.462128411	1.108664724	0.823364226	logistic	80966	331	80635	1	0.053473063	FALSE	Chronic prostatitis	genitourinary
362.7	`22:36618953_T`	0.074789843	0.337000725	1.07765765	0.824370057	logistic	77356	135	77221	1	0.049931486	FALSE	Hereditary retinal dystrophies	sense organs
345.11	`22:36618953_T`	0.022644645	0.102204121	1.022902981	0.824654139	logistic	70887	1255	69632	1	0.053056273	FALSE	Generalized convulsive epilepsy	neurological
722.9	`22:36618953_T`	-0.031022996	0.140119347	0.969453279	0.824777811	logistic	68333	1507	66826	1	0.056239299	FALSE	Other and unspecified disc disorder	musculoskeletal
483	`22:36618953_T`	-0.012076234	0.054954212	0.987996391	0.826065207	logistic	74347	6341	68006	1	0.04887218	FALSE	Acute bronchitis and bronchiolitis	respiratory
703.1	`22:36618953_T`	0.027504496	0.125543503	1.027886236	0.826585092	logistic	83342	2042	81300	1	0.049578844	FALSE	Ingrowing nail	dermatologic
593	`22:36618953_T`	0.012910059	0.058980894	1.012993754	0.826739288	logistic	71138	8181	62957	1	0.049186089	FALSE	Hematuria	genitourinary
550.4	`22:36618953_T`	-0.021402996	0.097785619	0.978824423	0.826746081	logistic	80102	1415	78687	1	0.052245886	FALSE	Umbilical hernia	digestive
182	`22:36618953_T`	-0.03866966	0.176733018	0.962068466	0.82680375	logistic	83409	702	82707	1	0.04742294	FALSE	Malignant neoplasm of uterus	neoplasms
726.3	`22:36618953_T`	-0.026437389	0.120888473	0.973909019	0.826889677	logistic	62404	2252	60152	1	0.05737613	FALSE	Bursitis	musculoskeletal
53.1	`22:36618953_T`	-0.044714422	0.204889799	0.956270533	0.827244888	logistic	66804	450	66354	1	0.044623076	FALSE	Herpes zoster with nervous system complications	infectious diseases
550.5	`22:36618953_T`	0.024100011	0.110528473	1.024392764	0.827395245	logistic	80267	1580	78687	1	0.051939153	FALSE	Ventral hernia	digestive
975	`22:36618953_T`	0.12926426	0.595145243	1.13799081	0.82805417	logistic	72657	35	72622	1	0.051405921	FALSE	Poisoning by agents primarily acting on the smooth and skeletal muscles and respiratory system	injuries & poisonings
626.8	`22:36618953_T`	-0.031483487	0.14514038	0.969006958	0.828272647	logistic	72921	1457	71464	1	0.046961781	FALSE	Infertility, female	genitourinary
502	`22:36618953_T`	0.026143771	0.120666324	1.026488518	0.828471995	logistic	69388	2126	67262	1	0.053071136	FALSE	Postinflammatory pulmonary fibrosis	respiratory
530.1	`22:36618953_T`	-0.006570978	0.030374231	0.993450564	0.828727438	logistic	80798	25157	55641	1	0.049698012	FALSE	Esophagitis, GERD and related diseases	digestive
281.13	`22:36618953_T`	0.113811659	0.526672381	1.120541061	0.828913119	logistic	58676	40	58636	1	0.046049492	FALSE	Folate-deficiency anemia	hematopoietic
184.2	`22:36618953_T`	-0.05804239	0.268793101	0.943609947	0.829036814	logistic	86915	228	86687	1	0.049306794	FALSE	Cancer of other female genital organs (excluding uterus and ovary)	neoplasms
634.3	`22:36618953_T`	0.045285327	0.210883779	1.046326363	0.8299695	logistic	92900	154	92746	1	0.047244349	FALSE	Ectopic pregnancy	pregnancy complications
334.21	`22:36618953_T`	-0.230518187	1.082133181	0.794121992	0.831309794	logistic	69739	107	69632	1	0.052983266	FALSE	Amyotrophic Lateral Sclerosis	neurological
747.13	`22:36618953_T`	0.038669956	0.181848031	1.03942737	0.831600089	logistic	90327	627	89700	1	0.049857739	FALSE	Congenital anomalies of great vessels	congenital anomalies
477	`22:36618953_T`	-0.01774632	0.083835112	0.982410219	0.832355729	logistic	58296	2112	56184	1	0.046735625	FALSE	Epistaxis or throat hemorrhage	respiratory
521	`22:36618953_T`	-0.015114295	0.072225641	0.984999352	0.834241411	logistic	85261	2491	82770	1	0.048222517	FALSE	Diseases of hard tissues of teeth	digestive
426.92	`22:36618953_T`	-0.023265759	0.111186743	0.977002802	0.834253554	logistic	51607	1628	49979	1	0.058654834	FALSE	Cardiac defibrillator in situ	circulatory system
352	`22:36618953_T`	-0.026054517	0.124810122	0.974281973	0.834640879	logistic	78695	1447	77248	1	0.051642417	FALSE	Disorders of other cranial nerves	neurological
573.5	`22:36618953_T`	0.034696891	0.166390038	1.035305851	0.834817149	logistic	73175	601	72574	1	0.052729757	FALSE	Jaundice (not of newborn)	digestive
270.35	`22:36618953_T`	-0.231579713	1.11095259	0.793279458	0.834876463	logistic	86386	53	86333	1	0.047918644	FALSE	Macroglobulinemia	endocrine/metabolic
198	`22:36618953_T`	0.016472136	0.079054398	1.01660855	0.83494431	logistic	82926	4898	78028	1	0.052323759	FALSE	Secondary malignant neoplasm	neoplasms
244.4	`22:36618953_T`	-0.011519112	0.055311706	0.988546979	0.835027432	logistic	84709	11952	72757	1	0.049097498	FALSE	Hypothyroidism NOS	endocrine/metabolic
796	`22:36618953_T`	0.023829019	0.11482759	1.024115198	0.835603793	logistic	83693	3058	80635	1	0.052369971	FALSE	Elevated prostate specific antigen [PSA]	genitourinary
221	`22:36618953_T`	0.097980861	0.47215278	1.102941676	0.835604244	logistic	78361	65	78296	1	0.049476142	FALSE	Benign neoplasm of other female genital organs	neoplasms
619.5	`22:36618953_T`	-0.035906344	0.173617103	0.964730642	0.83615559	logistic	86700	735	85965	1	0.046972318	FALSE	Noninflammatory disorders of vulva and perineum	genitourinary
145.5	`22:36618953_T`	-0.136322745	0.662828795	0.872560972	0.837050171	logistic	94209	50	94159	1	0.049002749	FALSE	Cancer of the mouth floor	neoplasms
654.1	`22:36618953_T`	0.031257488	0.15386392	1.031751133	0.839017626	logistic	94684	241	94443	1	0.047764142	FALSE	Abnormality of organs and soft tissues of pelvis complicating pregnancy, childbirth, or the puerperium	pregnancy complications
980	`22:36618953_T`	-0.048368789	0.239013152	0.952782346	0.839628468	logistic	95590	524	95066	1	0.048462182	FALSE	Encounter for long-term (current) use of antibiotics	infectious diseases
376	`22:36618953_T`	-0.132738116	0.658427398	0.875694392	0.840230451	logistic	76204	71	76133	1	0.050148286	FALSE	Disorders of the orbit	sense organs
150	`22:36618953_T`	0.07370191	0.366100607	1.076485868	0.840451491	logistic	86493	326	86167	1	0.050616813	FALSE	Cancer of esophagus	neoplasms
274.2	`22:36618953_T`	-0.041948692	0.209158756	0.95891898	0.841043342	logistic	88916	948	87968	1	0.049226236	FALSE	Crystal arthropathies	endocrine/metabolic
153.2	`22:36618953_T`	0.026247264	0.131121319	1.026594757	0.841343394	logistic	74933	1483	73450	1	0.054195081	FALSE	Colon cancer	neoplasms
571.6	`22:36618953_T`	0.073781154	0.368777433	1.076571177	0.841426147	logistic	72765	191	72574	1	0.05275201	FALSE	Primary biliary cirrhosis	digestive
149.1	`22:36618953_T`	-0.101788641	0.511707932	0.903220435	0.842325784	logistic	94346	187	94159	1	0.048942192	FALSE	Cancer of oropharynx	neoplasms
345.1	`22:36618953_T`	-0.013466548	0.067751514	0.98662372	0.842447516	logistic	72876	3244	69632	1	0.052829464	FALSE	Epilepsy	neurological
751.11	`22:36618953_T`	-0.062826185	0.318396068	0.939106691	0.843576459	logistic	90092	161	89931	1	0.048661368	FALSE	Congenital anomalies of female genital organs	congenital anomalies
562.1	`22:36618953_T`	0.011497126	0.058430515	1.011563472	0.844010834	logistic	69763	9711	60052	1	0.051703625	FALSE	Diverticulosis	digestive
433.2	`22:36618953_T`	0.012425879	0.063202928	1.012503401	0.844138299	logistic	80845	4429	76416	1	0.052068774	FALSE	Occlusion of cerebral arteries	circulatory system
800.2	`22:36618953_T`	0.037223474	0.189337806	1.037924944	0.844141969	logistic	76965	639	76326	1	0.052017151	FALSE	Fracture of unspecified part of femur	injuries & poisonings
327.1	`22:36618953_T`	-0.035154292	0.179085956	0.965456443	0.844376592	logistic	68375	1100	67275	1	0.052058501	FALSE	Hypersomnia	neurological
625.1	`22:36618953_T`	-0.042510189	0.217643264	0.958380701	0.845142058	logistic	84486	554	83932	1	0.047386549	FALSE	Dyspareunia	genitourinary
626.14	`22:36618953_T`	0.02792917	0.143688383	1.028322845	0.84588368	logistic	71985	521	71464	1	0.047600194	FALSE	Irregular menstrual bleeding	genitourinary
578.8	`22:36618953_T`	0.015732948	0.082308795	1.015857362	0.848411675	logistic	75067	3046	72021	1	0.051300838	FALSE	Hemorrhage of rectum and anus	digestive
603.2	`22:36618953_T`	-0.097773121	0.515108436	0.906854627	0.849457429	logistic	77746	178	77568	1	0.052542896	FALSE	Spermatocele	genitourinary
691	`22:36618953_T`	-0.03854539	0.203081653	0.96218803	0.849463955	logistic	70920	513	70407	1	0.05215736	FALSE	Congenital anomalies of skin	dermatologic
198.5	`22:36618953_T`	-0.046944998	0.248243733	0.954139876	0.850007787	logistic	78575	547	78028	1	0.053929367	FALSE	Secondary malignancy of brain/spine	neoplasms
281.1	`22:36618953_T`	-0.025556089	0.135598648	0.974767704	0.850509319	logistic	59884	1248	58636	1	0.04569668	FALSE	Megaloblastic anemia	hematopoietic
386.1	`22:36618953_T`	0.065112946	0.34649412	1.067279562	0.850939883	logistic	72583	282	72301	1	0.051609881	FALSE	Meniere's disease	sense organs
352.2	`22:36618953_T`	0.029402036	0.15862789	1.029838544	0.85295276	logistic	77938	690	77248	1	0.051938721	FALSE	Facial nerve disorders [CN7]	neurological
285.8	`22:36618953_T`	-0.146253542	0.792434693	0.863938631	0.853572386	logistic	58693	57	58636	1	0.046010598	FALSE	Hemoglobinuria	hematopoietic
562	`22:36618953_T`	-0.010347762	0.056257186	0.989705591	0.854063094	logistic	70754	10702	60052	1	0.051226786	FALSE	Diverticulosis and diverticulitis	digestive
292.2	`22:36618953_T`	-0.034859583	0.189869558	0.965741013	0.854329197	logistic	72695	1033	71662	1	0.051372171	FALSE	Mild cognitive impairment	mental disorders
443.8	`22:36618953_T`	-0.055568292	0.304548762	0.94594742	0.855220904	logistic	70798	340	70458	1	0.055721913	FALSE	Other specified peripheral vascular diseases	circulatory system
429.2	`22:36618953_T`	-0.019413952	0.106947893	0.980773286	0.855953786	logistic	74912	2310	72602	1	0.051386961	FALSE	Abnormal function study of cardiovascular system	circulatory system
378	`22:36618953_T`	-0.015858648	0.087371323	0.984266439	0.855968374	logistic	78628	2495	76133	1	0.049772346	FALSE	Strabismus and other disorders of binocular eye movements	sense organs
532	`22:36618953_T`	0.01012862	0.055986237	1.010180089	0.856436112	logistic	64114	8473	55641	1	0.050745547	FALSE	Dysphagia	digestive
117	`22:36618953_T`	0.026283535	0.146906707	1.026631994	0.858005931	logistic	73319	734	72585	1	0.042956123	FALSE	Mycoses	infectious diseases
244.2	`22:36618953_T`	-0.027405586	0.153276219	0.97296654	0.858095782	logistic	74180	1423	72757	1	0.053242114	FALSE	Acquired hypothyroidism	endocrine/metabolic
170.1	`22:36618953_T`	-0.04531815	0.255834938	0.955693379	0.859399806	logistic	95250	444	94806	1	0.048671916	FALSE	Bone cancer	neoplasms
290.11	`22:36618953_T`	-0.029515113	0.167518172	0.970916204	0.860144273	logistic	73100	1438	71662	1	0.051162791	FALSE	Alzheimer's disease	mental disorders
635.2	`22:36618953_T`	-0.02937158	0.166920235	0.971055572	0.860323976	logistic	93157	411	92746	1	0.047205256	FALSE	Antepartum hemorrhage, abruptio placentae, and placenta previa	pregnancy complications
339	`22:36618953_T`	-0.023455692	0.134367667	0.976817254	0.86142262	logistic	86213	966	85247	1	0.04915152	FALSE	Other headache syndromes	neurological
870.2	`22:36618953_T`	0.064370138	0.371415355	1.066487073	0.862407462	logistic	77959	110	77849	1	0.050077605	FALSE	Open wound of ear	injuries & poisonings
741.2	`22:36618953_T`	0.014734914	0.0854038	1.014844008	0.863019067	logistic	75229	2733	72496	1	0.05184171	FALSE	Stiffness of joint	musculoskeletal
724.8	`22:36618953_T`	-0.026549535	0.156069763	0.973799806	0.864921072	logistic	67688	862	66826	1	0.056679175	FALSE	Other symptoms referable to back	musculoskeletal
274.21	`22:36618953_T`	0.036320624	0.215011625	1.036988277	0.86585642	logistic	88807	839	87968	1	0.049281025	FALSE	Chondrocalcinosis	endocrine/metabolic
277.5	`22:36618953_T`	0.028783535	0.170602288	1.029201784	0.866019116	logistic	90599	1175	89424	1	0.048968532	FALSE	Other disorders of lipoid metabolism	endocrine/metabolic
642	`22:36618953_T`	0.015388413	0.09133943	1.015507424	0.866209586	logistic	96068	858	95210	1	0.048189824	FALSE	Hypertension complicating pregnancy, childbirth, and the puerperium	pregnancy complications
836	`22:36618953_T`	0.051901349	0.308240059	1.053271831	0.866284628	logistic	84935	348	84587	1	0.050768235	FALSE	Traumatic arthropathy	injuries & poisonings
386.3	`22:36618953_T`	-0.053586571	0.319350154	0.947823883	0.866741571	logistic	72672	371	72301	1	0.051560436	FALSE	Labyrinthitis	sense organs
731.1	`22:36618953_T`	-0.060334302	0.360243896	0.941449752	0.866990953	logistic	67556	113	67443	1	0.053081888	FALSE	Osteitis deformans [Paget's disease of bone]	musculoskeletal
618.1	`22:36618953_T`	-0.024106091	0.144272763	0.97618214	0.867301663	logistic	94696	1763	92933	1	0.048877461	FALSE	Prolapse of vaginal walls	genitourinary
415.21	`22:36618953_T`	-0.019880252	0.119906176	0.980316058	0.868315609	logistic	78039	997	77042	1	0.051121875	FALSE	Primary pulmonary hypertension	circulatory system
560.4	`22:36618953_T`	0.017567768	0.106621384	1.017722989	0.869126772	logistic	62364	2312	60052	1	0.055328395	FALSE	Other intestinal obstruction	digestive
604.3	`22:36618953_T`	-0.10792167	0.659325616	0.89769791	0.869979178	logistic	77690	122	77568	1	0.052567898	FALSE	Peyronie's disease	genitourinary
700	`22:36618953_T`	-0.015276044	0.093644996	0.984840043	0.870418301	logistic	78268	2376	75892	1	0.05259493	FALSE	Corns and callosities	dermatologic
789.1	`22:36618953_T`	0.039831808	0.244381117	1.040635733	0.87052589	logistic	70267	176	70091	1	0.046309078	FALSE	Persistent vomiting	symptoms
440.2	`22:36618953_T`	0.012243082	0.075368858	1.012318336	0.870957649	logistic	74610	4152	70458	1	0.054476612	FALSE	Atherosclerosis of the extremities	circulatory system
214	`22:36618953_T`	0.016086151	0.099381081	1.016216229	0.871413497	logistic	92159	2026	90133	1	0.049224709	FALSE	Lipoma	neoplasms
244.1	`22:36618953_T`	0.015386042	0.095385824	1.015505017	0.871854572	logistic	74485	1728	72757	1	0.053675237	FALSE	Secondary hypothyroidism	endocrine/metabolic
573.9	`22:36618953_T`	-0.015678322	0.09726006	0.984443943	0.871935882	logistic	75277	2703	72574	1	0.051895001	FALSE	Abnormal serum enzyme levels	digestive
519.9	`22:36618953_T`	0.016196622	0.10049	1.016328499	0.871954422	logistic	87261	2609	84652	1	0.049088367	FALSE	Symptoms involving respiratory system and other chest symptoms	respiratory
531.1	`22:36618953_T`	0.034333384	0.217859101	1.034929578	0.874776383	logistic	91005	547	90458	1	0.049063238	FALSE	Hemorrhage from gastrointestinal ulcer	digestive
470	`22:36618953_T`	-0.016513152	0.105011096	0.983622442	0.875046641	logistic	58431	2247	56184	1	0.045951635	FALSE	Septal Deviations/Turbinate Hypertrophy	respiratory
530.6	`22:36618953_T`	-0.123017183	0.785406344	0.884248468	0.875537474	logistic	55763	122	55641	1	0.054112942	FALSE	Diverticulum of esophagus, acquired	digestive
758.1	`22:36618953_T`	0.027804726	0.17844517	1.028194885	0.876177558	logistic	92706	670	92036	1	0.049112247	FALSE	Chromosomal anomalies	congenital anomalies
691.3	`22:36618953_T`	-0.171572627	1.109816786	0.842339089	0.877140256	logistic	70475	68	70407	1	0.052266761	FALSE	Congenital pigmentary anomalies of skin	dermatologic
496.2	`22:36618953_T`	0.014035115	0.091020502	1.01413407	0.877454174	logistic	67342	2435	64907	1	0.046627662	FALSE	Chronic bronchitis	respiratory
626.2	`22:36618953_T`	0.01212932	0.078727734	1.012203178	0.877557167	logistic	72800	1336	71464	1	0.048269231	FALSE	Dysmenorrhea	genitourinary
528.11	`22:36618953_T`	-0.041751954	0.271338978	0.959107654	0.87770926	logistic	86524	180	86344	1	0.050136378	FALSE	Stomatitis and mucositis (ulcerative)	digestive
840	`22:36618953_T`	0.007305165	0.047492331	1.007331912	0.877753418	logistic	83300	9877	73423	1	0.048163265	FALSE	Sprains and strains	injuries & poisonings
427.61	`22:36618953_T`	-0.042863544	0.279008597	0.958042112	0.877903026	logistic	51206	1227	49979	1	0.058157247	FALSE	Supraventricular premature beats	circulatory system
656	`22:36618953_T`	0.014313665	0.093200104	1.014416596	0.877940965	logistic	95851	802	95049	1	0.048340654	FALSE	Other perinatal conditions of fetus or newborn	pregnancy complications
530	`22:36618953_T`	-0.004592904	0.029977535	0.995417627	0.878231454	logistic	82165	26524	55641	1	0.049351914	FALSE	Diseases of esophagus	digestive
250.14	`22:36618953_T`	-0.018673413	0.122414542	0.981499855	0.878759122	logistic	63900	751	63149	1	0.049076682	FALSE	Type 1 diabetes with neurological manifestations	endocrine/metabolic
292.1	`22:36618953_T`	0.009961451	0.06536445	1.010011231	0.878872559	logistic	75884	4222	71662	1	0.051400822	FALSE	Aphasia/speech disturbance	mental disorders
710.1	`22:36618953_T`	-0.015032934	0.100018923	0.985079496	0.88052722	logistic	76564	1616	74948	1	0.051623478	FALSE	Osteomyelitis	musculoskeletal
985	`22:36618953_T`	-0.120124668	0.809071798	0.886809873	0.881970126	logistic	95651	40	95611	1	0.048013089	FALSE	Toxic effect of other metals	injuries & poisonings
574.3	`22:36618953_T`	-0.0203711	0.138663025	0.979834989	0.883202402	logistic	86371	1329	85042	1	0.050184668	FALSE	Cholecystitis without cholelithiasis	digestive
771.1	`22:36618953_T`	0.007918908	0.055073515	1.007950346	0.885667916	logistic	83158	5378	77780	1	0.048924938	FALSE	Swelling of limb	symptoms
735.23	`22:36618953_T`	-0.033917424	0.236651868	0.966651324	0.886035865	logistic	76004	538	75466	1	0.051267039	FALSE	Hallux rigidus	musculoskeletal
733.8	`22:36618953_T`	-0.034374119	0.242222148	0.96620996	0.887149877	logistic	68207	764	67443	1	0.052663216	FALSE	Malunion and nonunion of fracture	musculoskeletal
411.4	`22:36618953_T`	-0.005829767	0.041237641	0.994187193	0.887577621	logistic	83869	18283	65586	1	0.049362697	FALSE	Coronary atherosclerosis	circulatory system
716.8	`22:36618953_T`	-0.155226281	1.121256116	0.856221409	0.889892979	logistic	74993	45	74948	1	0.051791501	FALSE	Palindromic rheumatism	musculoskeletal
427.12	`22:36618953_T`	0.013917354	0.101167068	1.014014652	0.890581822	logistic	52591	2612	49979	1	0.057804567	FALSE	Paroxysmal ventricular tachycardia	circulatory system
578.2	`22:36618953_T`	-0.011497082	0.083642818	0.988568757	0.890671555	logistic	75651	3630	72021	1	0.050851939	FALSE	Blood in stool	digestive
365.2	`22:36618953_T`	-0.023450334	0.171142352	0.976822489	0.891013099	logistic	79528	974	78554	1	0.049831506	FALSE	Primary angle-closure glaucoma	sense organs
687.3	`22:36618953_T`	0.050290748	0.367942667	1.051576796	0.891283	logistic	65684	133	65551	1	0.051648803	FALSE	Changes in skin texture	dermatologic
860	`22:36618953_T`	-0.035155478	0.257211378	0.965455298	0.891284271	logistic	96379	384	95995	1	0.048438975	FALSE	Bone marrow or stem cell transplant	neoplasms
509.8	`22:36618953_T`	0.017673816	0.12969599	1.017830922	0.891606966	logistic	68176	914	67262	1	0.053926602	FALSE	Dependence on respirator [Ventilator] or supplemental oxygen	respiratory
306.9	`22:36618953_T`	0.022681298	0.16707283	1.022940474	0.892013424	logistic	54009	870	53139	1	0.054676073	FALSE	Tension headache	mental disorders
597.1	`22:36618953_T`	0.026710585	0.196764895	1.02707051	0.892019921	logistic	85432	558	84874	1	0.05015685	FALSE	Urethral stricture (not specified as infectious)	genitourinary
253.4	`22:36618953_T`	-0.03701495	0.273044046	0.963661729	0.892165947	logistic	81383	308	81075	1	0.048327046	FALSE	Anterior pituitary disorders	endocrine/metabolic
253.5	`22:36618953_T`	-0.063097555	0.466237518	0.93885188	0.8923482	logistic	81283	208	81075	1	0.048312685	FALSE	Pituitary dwarfism	endocrine/metabolic
275.2	`22:36618953_T`	0.111470002	0.838694272	1.117920208	0.894265363	logistic	84196	29	84167	1	0.048796855	FALSE	Disorders of copper metabolism	endocrine/metabolic
987	`22:36618953_T`	-0.147606277	1.114070999	0.86277074	0.894594595	logistic	95638	27	95611	1	0.048014388	FALSE	Toxic effect of other gases, fumes, or vapors	injuries & poisonings
250.15	`22:36618953_T`	-0.034609095	0.261249563	0.96598295	0.894608416	logistic	63350	201	63149	1	0.048918706	FALSE	Diabetes type 1 with peripheral circulatory disorders	endocrine/metabolic
597.2	`22:36618953_T`	-0.041068021	0.311726092	0.959763844	0.895186836	logistic	85198	324	84874	1	0.050165497	FALSE	Urinary complications NEC	genitourinary
282.8	`22:36618953_T`	0.0198058	0.150344691	1.020003236	0.895193152	logistic	58955	319	58636	1	0.046306505	FALSE	Other hemoglobinopathies	hematopoietic
374.2	`22:36618953_T`	0.068911596	0.523430134	1.071341495	0.895258084	logistic	73979	83	73896	1	0.047817624	FALSE	Lagophthalmos	sense organs
464	`22:36618953_T`	-0.007717575	0.058824604	0.992312129	0.895619956	logistic	66528	7497	59031	1	0.040802369	FALSE	Acute sinusitis	respiratory
599.3	`22:36618953_T`	-0.006386486	0.048680141	0.993633864	0.895622761	logistic	67601	6286	61315	1	0.050931199	FALSE	Dysuria	genitourinary
592.3	`22:36618953_T`	-0.146448315	1.119469462	0.863770375	0.895918182	logistic	62977	20	62957	1	0.052177779	FALSE	Urethral stricture due to infecton	genitourinary
362.5	`22:36618953_T`	0.040778349	0.313663738	1.041621204	0.896561223	logistic	77304	83	77221	1	0.049978009	FALSE	Toxic maculopathy of retina	sense organs
514.1	`22:36618953_T`	0.032311841	0.251223265	1.032839536	0.897659902	logistic	78457	370	78087	1	0.052882471	FALSE	Abnormal results of function study of pulmonary system	respiratory
741.5	`22:36618953_T`	0.055883699	0.434866038	1.057474692	0.897747087	logistic	72645	149	72496	1	0.052398651	FALSE	Hemarthrosis	musculoskeletal
803.1	`22:36618953_T`	0.01867464	0.146172981	1.018850101	0.898341182	logistic	77781	1455	76326	1	0.051632147	FALSE	Fracture of humerus	injuries & poisonings
451.2	`22:36618953_T`	-0.016480262	0.131785137	0.983654794	0.900480776	logistic	61829	1566	60263	1	0.055144026	FALSE	Phlebitis and thrombophlebitis of lower extremities	circulatory system
227.3	`22:36618953_T`	0.020884224	0.16855513	1.021103825	0.90139331	logistic	93062	767	92295	1	0.04895661	FALSE	Benign neoplasm of pituitary gland and craniopharyngeal duct (pouch)	neoplasms
972.1	`22:36618953_T`	-0.081710816	0.659571578	0.921538415	0.901406581	logistic	72735	113	72622	1	0.05134392	FALSE	Cardiac rhythm regulators causing adverse effects in therapeutic use	injuries & poisonings
695.21	`22:36618953_T`	-0.139607495	1.127776839	0.86969953	0.90148155	logistic	70446	39	70407	1	0.052288278	FALSE	Dermatitis herpetiformis	dermatologic
530.5	`22:36618953_T`	-0.026775596	0.216804093	0.973579692	0.901710112	logistic	56189	548	55641	1	0.053934044	FALSE	Disorders of esophageal motility	digestive
704.11	`22:36618953_T`	0.030411174	0.247004275	1.030878317	0.902012049	logistic	81505	205	81300	1	0.050291393	FALSE	Alopecia Areata	dermatologic
669	`22:36618953_T`	0.029463956	0.239499883	1.029902313	0.90208901	logistic	96055	277	95778	1	0.048274426	FALSE	Complications of labor and delivery NEC	pregnancy complications
520	`22:36618953_T`	0.02237135	0.181868075	1.022623465	0.902100231	logistic	83460	690	82770	1	0.047897196	FALSE	Disorders of tooth development	digestive
290	`22:36618953_T`	0.009077079	0.074060131	1.009118401	0.902452649	logistic	76392	4730	71662	1	0.050339041	FALSE	Delirium dementia and amnestic and other cognitive disorders	mental disorders
370.1	`22:36618953_T`	-0.04447683	0.365052333	0.956497762	0.903028222	logistic	74140	244	73896	1	0.047747505	FALSE	Corneal ulcer	sense organs
758	`22:36618953_T`	-0.020306887	0.16672514	0.979897909	0.903058529	logistic	92822	786	92036	1	0.049083191	FALSE	Chromosomal anomalies and genetic disorders	congenital anomalies
735.1	`22:36618953_T`	0.013274014	0.109752077	1.013362505	0.903734245	logistic	76779	1313	75466	1	0.051348676	FALSE	Flat foot	musculoskeletal
302	`22:36618953_T`	-0.025940489	0.214979421	0.974393075	0.903956392	logistic	53736	597	53139	1	0.054758449	FALSE	Sexual and gender identity disorders	mental disorders
525.1	`22:36618953_T`	0.030100011	0.251143963	1.030557596	0.904600689	logistic	83463	693	82770	1	0.047775661	FALSE	Loss of teeth or edentulism	digestive
751.3	`22:36618953_T`	-0.031207984	0.26651743	0.969273959	0.906784399	logistic	90134	203	89931	1	0.048671977	FALSE	Obstructive genitourinary defect	congenital anomalies
728.7	`22:36618953_T`	0.010598445	0.091217332	1.010654808	0.907502801	logistic	63629	3477	60152	1	0.056868723	FALSE	Fasciitis	musculoskeletal
958.1	`22:36618953_T`	0.053179498	0.461649713	1.05461893	0.908290976	logistic	94812	79	94733	1	0.04867	FALSE	Postoperative shock	injuries & poisonings
565.1	`22:36618953_T`	-0.023751393	0.206254872	0.976528452	0.908321833	logistic	77197	844	76353	1	0.051634131	FALSE	Anal and rectal polyp	digestive
374.3	`22:36618953_T`	-0.019301011	0.168047782	0.980884061	0.908560604	logistic	75389	1493	73896	1	0.047208479	FALSE	Ptosis of eyelid	sense organs
348	`22:36618953_T`	0.008408251	0.073308874	1.0084437	0.908685903	logistic	73301	3669	69632	1	0.05225031	FALSE	Other conditions of brain	neurological
647.1	`22:36618953_T`	0.020702676	0.183561562	1.020918463	0.910202371	logistic	95540	185	95355	1	0.047707766	FALSE	Infections of genitourinary tract during pregnancy	pregnancy complications
286.2	`22:36618953_T`	0.007799932	0.071295339	1.007830431	0.912882767	logistic	80934	6115	74819	1	0.050825364	FALSE	Encounter for long-term (current) use of anticoagulants	hematopoietic
334.2	`22:36618953_T`	0.062065914	0.568738802	1.064032477	0.91310015	logistic	69815	183	69632	1	0.052947074	FALSE	Anterior horn cell disease	neurological
475	`22:36618953_T`	-0.006561922	0.060989295	0.99345956	0.914319835	logistic	63704	7520	56184	1	0.044227992	FALSE	Chronic sinusitis	respiratory
473	`22:36618953_T`	-0.007618086	0.071354676	0.992410858	0.914976477	logistic	60297	4113	56184	1	0.045814883	FALSE	Diseases of the larynx and vocal cords	respiratory
750	`22:36618953_T`	0.015841725	0.148442544	1.01596787	0.915011453	logistic	90865	934	89931	1	0.048517031	FALSE	Digestive congenital anomalies	congenital anomalies
735	`22:36618953_T`	-0.005561048	0.052573364	0.994454386	0.915759356	logistic	82440	6974	75466	1	0.050321446	FALSE	Acquired foot deformities	musculoskeletal
370.2	`22:36618953_T`	-0.037881531	0.370059959	0.962827	0.918466228	logistic	74219	323	73896	1	0.047696681	FALSE	Superficial keratitis	sense organs
626.4	`22:36618953_T`	-0.043442154	0.427764453	0.95748794	0.919108907	logistic	71780	316	71464	1	0.047318194	FALSE	Premenstrual tension syndromes	genitourinary
394.3	`22:36618953_T`	0.043748291	0.433038387	1.044719357	0.919529536	logistic	72809	178	72631	1	0.052534714	FALSE	Aortic valve disease	circulatory system
655	`22:36618953_T`	-0.006404923	0.066175004	0.993615545	0.922895034	logistic	95327	2323	93004	1	0.048176277	FALSE	Known or suspected fetal abnormality affecting management of mother	pregnancy complications
480.13	`22:36618953_T`	-0.044777523	0.462923725	0.956210193	0.922942682	logistic	68140	134	68006	1	0.049750514	FALSE	MRSA pneumonia	respiratory
361.1	`22:36618953_T`	-0.022035954	0.231116206	0.978205064	0.924040184	logistic	79000	446	78554	1	0.050031646	FALSE	Retinal detachment with retinal defect	sense organs
612.1	`22:36618953_T`	0.022155889	0.236161747	1.022403153	0.925254857	logistic	75914	154	75760	1	0.050181785	FALSE	Galactorrhea	genitourinary
281.12	`22:36618953_T`	0.015065449	0.16060731	1.015179505	0.925265639	logistic	59396	760	58636	1	0.045895346	FALSE	Other vitamin B12 deficiency anemia	hematopoietic
750.22	`22:36618953_T`	0.033749861	0.362635106	1.034325849	0.925849239	logistic	90092	161	89931	1	0.048644719	FALSE	Congenital anomaly of gallbladder, bile ducts, liver, pancreas	congenital anomalies
338	`22:36618953_T`	0.00427314	0.046624611	1.004282283	0.926976212	logistic	86972	10378	76594	1	0.049377961	FALSE	Pain	neurological
574	`22:36618953_T`	0.00556457	0.061170701	1.005580081	0.927518105	logistic	90873	5831	85042	1	0.049404113	FALSE	Cholelithiasis and cholecystitis	digestive
375.2	`22:36618953_T`	-0.02564771	0.282553515	0.974678398	0.927674427	logistic	76539	406	76133	1	0.050020251	FALSE	Epiphora	sense organs
189.2	`22:36618953_T`	-0.017364255	0.194833611	0.982785635	0.928983756	logistic	94506	1341	93165	1	0.048589508	FALSE	Cancer of bladder	neoplasms
559	`22:36618953_T`	-0.022637626	0.256694477	0.977616683	0.929726471	logistic	60520	468	60052	1	0.056188037	FALSE	Ileostomy status	digestive
772.1	`22:36618953_T`	-0.02311703	0.263485674	0.977148121	0.930086955	logistic	81243	315	80928	1	0.04924732	FALSE	Muscular wasting and disuse atrophy	symptoms
740.9	`22:36618953_T`	-0.003383894	0.039007078	0.996621825	0.930869618	logistic	81431	18944	62487	1	0.051669512	FALSE	Osteoarthrosis NOS	musculoskeletal
526.9	`22:36618953_T`	0.037245504	0.430279339	1.03794781	0.931020293	logistic	83007	237	82770	1	0.047953787	FALSE	Jaw disease NOS	digestive
202.22	`22:36618953_T`	0.03351585	0.387329121	1.034083834	0.931044574	logistic	91213	344	90869	1	0.049093879	FALSE	Reticulosarcoma	neoplasms
441	`22:36618953_T`	0.016479546	0.192329071	1.016616082	0.931717532	logistic	71280	822	70458	1	0.055499439	FALSE	Vascular insufficiency of intestine	circulatory system
586.11	`22:36618953_T`	-0.056088682	0.662194698	0.945455287	0.932498946	logistic	66304	24	66280	1	0.050479609	FALSE	Small kidney	genitourinary
427.42	`22:36618953_T`	0.016633472	0.196752122	1.016772578	0.932626908	logistic	50562	583	49979	1	0.059075986	FALSE	Cardiac arrest	circulatory system
550.6	`22:36618953_T`	-0.012266346	0.146327335	0.987808579	0.933193088	logistic	80065	1378	78687	1	0.051757947	FALSE	Incisional hernia	digestive
333	`22:36618953_T`	0.01009344	0.122336317	1.01014455	0.934244611	logistic	72377	2745	69632	1	0.051666966	FALSE	Extrapyramidal disease and abnormal movement disorders	neurological
732.1	`22:36618953_T`	-0.013194601	0.161464291	0.986892066	0.93487066	logistic	67722	279	67443	1	0.053276631	FALSE	Juvenile osteochondrosis	musculoskeletal
478	`22:36618953_T`	-0.012316631	0.152086504	0.987758909	0.935454378	logistic	56669	485	56184	1	0.04678925	FALSE	Throat pain	respiratory
279.11	`22:36618953_T`	-0.022253296	0.275120053	0.977992482	0.935532802	logistic	85745	768	84977	1	0.050364453	FALSE	Deficiency of humoral immunity	endocrine/metabolic
805	`22:36618953_T`	-0.011149018	0.139302246	0.988912902	0.936209634	logistic	78373	2047	76326	1	0.051280415	FALSE	Fracture of vertebral column without mention of spinal cord injury	injuries & poisonings
315.3	`22:36618953_T`	0.009028762	0.112830789	1.009069644	0.936221054	logistic	86307	890	85417	1	0.046409909	FALSE	Mental retardation	mental disorders
931	`22:36618953_T`	0.024284145	0.304195259	1.024581407	0.936371842	logistic	60420	331	60089	1	0.048311817	FALSE	Contact dermatitis and other eczema due to plants [except food]	dermatologic
530.13	`22:36618953_T`	0.019616711	0.248448895	1.019810383	0.937067044	logistic	56670	1029	55641	1	0.053414505	FALSE	Barrett's esophagus	digestive
362.4	`22:36618953_T`	0.011539963	0.147178043	1.011606805	0.937503365	logistic	78597	1376	77221	1	0.049467537	FALSE	Retinal vascular changes and abnomalities	sense organs
367	`22:36618953_T`	-0.003488931	0.044798785	0.996517148	0.937923477	logistic	91788	13384	78404	1	0.048029154	FALSE	Disorders of refraction and accommodation; blindness and low vision	sense organs
681	`22:36618953_T`	-0.002812211	0.037627014	0.99719174	0.940422263	logistic	83774	12633	71141	1	0.047622174	FALSE	Superficial cellulitis and abscess	dermatologic
681.1	`22:36618953_T`	-0.007451885	0.100483738	0.992575811	0.940882985	logistic	73401	2260	71141	1	0.047540224	FALSE	Cellulitis and abscess of fingers/toes	dermatologic
751.21	`22:36618953_T`	-0.008506494	0.115374748	0.991529583	0.941225819	logistic	90885	954	89931	1	0.048720911	FALSE	Cystic kidney disease	congenital anomalies
133	`22:36618953_T`	-0.027971056	0.382622495	0.972416512	0.94172373	logistic	89920	76	89844	1	0.047481094	FALSE	Arthropod-borne diseases	infectious diseases
377.1	`22:36618953_T`	0.012891569	0.177416438	1.012975024	0.942074479	logistic	76813	680	76133	1	0.050017575	FALSE	Optic atrophy	sense organs
790.1	`22:36618953_T`	0.015909859	0.220178908	1.016037094	0.94239597	logistic	79717	479	79238	1	0.050183775	FALSE	Elevated sedimentation rate	symptoms
394.1	`22:36618953_T`	-0.015178494	0.211507419	0.984936119	0.942790191	logistic	73687	1056	72631	1	0.052058029	FALSE	Mitral valve stenosis and aortic valve stenosis	circulatory system
189.4	`22:36618953_T`	-0.033319268	0.466203205	0.967229704	0.943024169	logistic	93492	327	93165	1	0.048961408	FALSE	Malignant neoplasm of other urinary organs	neoplasms
325	`22:36618953_T`	0.035859706	0.51226549	1.03651042	0.944191916	logistic	94523	54	94469	1	0.048469685	FALSE	Phlebitis and thrombophlebitis of intracranial venous sinuses	neurological
317.11	`22:36618953_T`	-0.013932944	0.201132717	0.98616367	0.944772802	logistic	78721	474	78247	1	0.047839839	FALSE	Alcoholic liver damage	mental disorders
735.3	`22:36618953_T`	0.006234599	0.090726781	1.006254074	0.945213776	logistic	77953	2487	75466	1	0.050908881	FALSE	Hallux valgus (Bunion)	musculoskeletal
702.4	`22:36618953_T`	-0.034281054	0.504139502	0.966299884	0.945786317	logistic	65742	81	65661	1	0.05967266	FALSE	Degenerative skin disorders	dermatologic
696.3	`22:36618953_T`	-0.008285588	0.12276215	0.991748643	0.946189218	logistic	70673	266	70407	1	0.052785364	FALSE	Pityriasis	dermatologic
131	`22:36618953_T`	-0.008345619	0.126769207	0.991689109	0.947510647	logistic	90051	207	89844	1	0.04784511	FALSE	Protozoan infection	infectious diseases
740	`22:36618953_T`	-0.002280917	0.034841714	0.997721682	0.947803676	logistic	88580	26093	62487	1	0.049683902	FALSE	Osteoarthrosis	musculoskeletal
110.2	`22:36618953_T`	-0.008188904	0.125127641	0.991844533	0.947820167	logistic	73050	465	72585	1	0.043292266	FALSE	Dermatomycoses	infectious diseases
220	`22:36618953_T`	0.016113668	0.254007126	1.016244193	0.949417841	logistic	79269	311	78958	1	0.049224792	FALSE	Benign neoplasm of ovary	neoplasms
728.1	`22:36618953_T`	0.02580867	0.407080032	1.026144597	0.949448387	logistic	60288	136	60152	1	0.058693272	FALSE	Muscular calcification and ossification	musculoskeletal
320	`22:36618953_T`	-0.010704879	0.169157652	0.989352214	0.949540799	logistic	94907	438	94469	1	0.048494842	FALSE	Meningitis	neurological
112.3	`22:36618953_T`	-0.010270649	0.162783494	0.989781914	0.949691712	logistic	73232	647	72585	1	0.042932052	FALSE	Candidiasis of skin and nails	infectious diseases
362.31	`22:36618953_T`	0.029572127	0.475306761	1.030013724	0.950390082	logistic	77313	92	77221	1	0.049920453	FALSE	Separation of retinal layers	sense organs
527.7	`22:36618953_T`	-0.012056823	0.199149429	0.988015569	0.951724292	logistic	86882	538	86344	1	0.050021869	FALSE	Disturbance of salivary secretion	digestive
217	`22:36618953_T`	-0.016281148	0.27201737	0.983850674	0.952272444	logistic	76257	1595	74662	1	0.057358669	FALSE	Vascular hamartomas and non-neoplastic nevi	neoplasms
359.1	`22:36618953_T`	-0.024161231	0.407546488	0.976128315	0.952725426	logistic	84876	152	84724	1	0.050479523	FALSE	Muscular dystrophies	neurological
145.1	`22:36618953_T`	-0.067266704	1.141022169	0.934945814	0.952989527	logistic	94191	32	94159	1	0.049001497	FALSE	Cancer of lip	neoplasms
278.1	`22:36618953_T`	-0.001655716	0.028219543	0.998345654	0.953212813	logistic	84656	20497	64159	1	0.047899735	FALSE	Obesity	endocrine/metabolic
754.1	`22:36618953_T`	-0.046908795	0.804970823	0.954174419	0.953530451	logistic	91988	51	91937	1	0.049120537	FALSE	Lumbosacral spondylolysis, congenital	congenital anomalies
224.1	`22:36618953_T`	0.026929281	0.463698781	1.027295151	0.953688932	logistic	93272	655	92617	1	0.049285959	FALSE	Benign neoplasm of eye, uveal	neoplasms
132.1	`22:36618953_T`	0.027109432	0.475465106	1.027480236	0.954531925	logistic	89909	65	89844	1	0.04747022	FALSE	Pediculosis and phthirus infestation	infectious diseases
184	`22:36618953_T`	0.008429192	0.149503173	1.008464818	0.955038006	logistic	87503	816	86687	1	0.049215455	FALSE	Cancer of other female genital organs	neoplasms
555	`22:36618953_T`	0.006155793	0.109774333	1.006174779	0.95528063	logistic	62544	2492	60052	1	0.055105206	FALSE	Inflammatory bowel disease and other gastroenteritis and colitis	digestive
751.1	`22:36618953_T`	-0.007875441	0.142493103	0.992155489	0.955924218	logistic	90565	634	89931	1	0.048716392	FALSE	Congenital anomalies of genital organs	congenital anomalies
300	`22:36618953_T`	-0.00213104	0.038562427	0.997871229	0.955929677	logistic	70936	17797	53139	1	0.049523514	FALSE	Anxiety disorders	mental disorders
306	`22:36618953_T`	0.005073054	0.092566153	1.005085943	0.956294112	logistic	55247	2108	53139	1	0.054554998	FALSE	Other mental disorder	mental disorders
656.3	`22:36618953_T`	-0.023434531	0.44304015	0.976837925	0.957815708	logistic	95099	50	95049	1	0.047876424	FALSE	Endocrine and metabolic disturbances of fetus and newborn	pregnancy complications
599.5	`22:36618953_T`	0.002453513	0.047537736	1.002456525	0.958837941	logistic	70030	8715	61315	1	0.049350278	FALSE	Frequency of urination and polyuria	genitourinary
173	`22:36618953_T`	0.007134318	0.143175853	1.007159827	0.960258612	logistic	84284	4730	79554	1	0.053853638	FALSE	Neoplasm of uncertain behavior of skin	neoplasms
756.3	`22:36618953_T`	-13.8226713	278.1504284	9.93E-07	0.960365482	logistic	92153	216	91937	1	0.049021736	FALSE	Congenital anomalies of muscle, tendon, fascia, and connective tissue	congenital anomalies
635.3	`22:36618953_T`	-0.015543186	0.313148166	0.984576986	0.96041306	logistic	92870	124	92746	1	0.047168084	FALSE	Placenta previa and abruptio placenta	pregnancy complications
521.2	`22:36618953_T`	0.056731832	1.166905918	1.05837195	0.961224272	logistic	82804	34	82770	1	0.048035119	FALSE	Dental abrasion, erosion and attrition	digestive
346.2	`22:36618953_T`	0.014816767	0.309163401	1.014927079	0.96177573	logistic	69854	222	69632	1	0.052989092	FALSE	Nonspecific abnormal results of function study of brain and central nervous system	neurological
571.8	`22:36618953_T`	0.006324974	0.133217096	1.006345019	0.962131707	logistic	73646	1072	72574	1	0.052575836	FALSE	Liver abscess and sequelae of chronic liver disease	digestive
426.8	`22:36618953_T`	-0.01318203	0.281512786	0.986904472	0.962652154	logistic	50392	413	49979	1	0.059096682	FALSE	Other cardiac conduction disorders	circulatory system
244.3	`22:36618953_T`	-0.050822103	1.108730926	0.950447737	0.963439303	logistic	72814	57	72757	1	0.053863268	FALSE	Iodine hypothyroidism	endocrine/metabolic
709.4	`22:36618953_T`	0.012720158	0.28667942	1.012801403	0.964608941	logistic	69300	133	69167	1	0.052864358	FALSE	Polymyositis	dermatologic
300.13	`22:36618953_T`	-0.012604099	0.287274309	0.987475	0.965004212	logistic	53361	222	53139	1	0.055030828	FALSE	Phobia	mental disorders
377	`22:36618953_T`	-0.00530478	0.12152957	0.994709265	0.965183299	logistic	77713	1580	76133	1	0.04975358	FALSE	Disorders of optic nerve and visual pathways	sense organs
374	`22:36618953_T`	-0.0047666	0.109645225	0.995244743	0.965324541	logistic	77702	3806	73896	1	0.046240766	FALSE	Other disorders of eyelids	sense organs
610	`22:36618953_T`	0.003245383	0.075959502	1.003250655	0.965920608	logistic	80872	5112	75760	1	0.048508755	FALSE	Benign mammary dysplasias	genitourinary
531.3	`22:36618953_T`	-0.009414489	0.221779855	0.990629689	0.966140208	logistic	91060	602	90458	1	0.049028113	FALSE	Duodenal ulcer	digestive
497	`22:36618953_T`	0.003761226	0.089122608	1.003768309	0.966337006	logistic	68716	3809	64907	1	0.045717155	FALSE	Bronchitis	respiratory
110.13	`22:36618953_T`	0.002815327	0.066728968	1.002819294	0.966346849	logistic	74006	1421	72585	1	0.044496392	FALSE	Dermatophytosis of the body	infectious diseases
204.4	`22:36618953_T`	0.006686331	0.15879858	1.006708735	0.966414407	logistic	91450	581	90869	1	0.049212685	FALSE	Multiple myeloma	neoplasms
240	`22:36618953_T`	-0.004432001	0.105749151	0.995577805	0.966570034	logistic	74081	1324	72757	1	0.053772222	FALSE	Simple and unspecified goiter	endocrine/metabolic
270.21	`22:36618953_T`	-0.023098313	0.576374663	0.977166411	0.968033197	logistic	86380	47	86333	1	0.047939338	FALSE	Disorders of urea cycle metabolism	endocrine/metabolic
277.51	`22:36618953_T`	-0.007828731	0.195857988	0.992201833	0.968115874	logistic	90037	613	89424	1	0.049213101	FALSE	Lipoprotein disorders	endocrine/metabolic
199.4	`22:36618953_T`	-0.012753091	0.321142924	0.987327886	0.968323075	logistic	78149	121	78028	1	0.054172158	FALSE	Neurofibromatosis	neoplasms
610.1	`22:36618953_T`	-0.003744189	0.09647125	0.996262812	0.969040716	logistic	79839	4079	75760	1	0.048497601	FALSE	Cystic mastopathy	genitourinary
38.1	`22:36618953_T`	0.006101877	0.159203955	1.006120531	0.96942663	logistic	79686	640	79046	1	0.047712271	FALSE	Gram negative septicemia	infectious diseases
644	`22:36618953_T`	-0.004957391	0.140410338	0.995054877	0.971835377	logistic	95918	345	95573	1	0.048061886	FALSE	Anemia during pregnancy	pregnancy complications
772.4	`22:36618953_T`	-0.00983605	0.278792751	0.990212165	0.971855779	logistic	81156	228	80928	1	0.049287791	FALSE	Rhabdomyolysis	symptoms
855	`22:36618953_T`	0.010955707	0.310800783	1.011015941	0.971880444	logistic	80301	241	80060	1	0.049887299	FALSE	Complication of nervous system device, implant, and graft	injuries & poisonings
260.6	`22:36618953_T`	-0.004428055	0.125876246	0.995581735	0.971937931	logistic	67998	979	67019	1	0.047332274	FALSE	Anorexia	endocrine/metabolic
275.1	`22:36618953_T`	0.005654486	0.176872878	1.005670502	0.974496608	logistic	84640	473	84167	1	0.048783081	FALSE	Disorders of iron metabolism	hematopoietic
756.2	`22:36618953_T`	-13.73338127	436.9814445	1.09E-06	0.974928342	logistic	92039	102	91937	1	0.049082454	FALSE	Pectus and other congenital anomalies of ribs/sternum	congenital anomalies
172.22	`22:36618953_T`	0.013791889	0.440905201	1.013887436	0.975045563	logistic	81204	1650	79554	1	0.055545293	FALSE	Squamous cell carcinoma	neoplasms
10	`22:36618953_T`	-0.004465738	0.151716694	0.995544219	0.976517884	logistic	79372	326	79046	1	0.04793252	FALSE	Tuberculosis	infectious diseases
304	`22:36618953_T`	-0.001903962	0.064698136	0.998097849	0.976522929	logistic	59699	6560	53139	1	0.05221193	FALSE	Adjustment reaction	mental disorders
965.3	`22:36618953_T`	0.01674197	0.573646538	1.016882903	0.976716911	logistic	72695	73	72622	1	0.051379049	FALSE	Salicylates causing adverse effects in therapeutic use	injuries & poisonings
525.2	`22:36618953_T`	-14.06099524	483.3560932	7.82E-07	0.976792537	logistic	82940	170	82770	1	0.047950326	FALSE	Atrophy of edentulous alveolar ridge	digestive
939.1	`22:36618953_T`	-14.70298256	539.1250592	4.12E-07	0.978242843	logistic	60181	92	60089	1	0.048379057	FALSE	Contact and allergic dermatitis of eyelid	dermatologic
749	`22:36618953_T`	0.003555699	0.134331117	1.003562028	0.978882736	logistic	95043	1041	94002	1	0.048404406	FALSE	Congenital anomalies of face and neck	congenital anomalies
426.9	`22:36618953_T`	-0.002313662	0.088706019	0.997689013	0.979191653	logistic	53790	3811	49979	1	0.056915784	FALSE	Cardiac pacemaker/device in situ	circulatory system
255.2	`22:36618953_T`	-0.003894698	0.154753468	0.996112877	0.97992167	logistic	82052	977	81075	1	0.048164579	FALSE	Adrenal hypofunction	endocrine/metabolic
312	`22:36618953_T`	0.001862913	0.076762901	1.001864649	0.980638516	logistic	87084	1667	85417	1	0.046943181	FALSE	Conduct disorders	mental disorders
272.9	`22:36618953_T`	0.005053277	0.218623588	1.005066067	0.981559296	logistic	48733	1276	47457	1	0.061621489	FALSE	Unspecified disorder of lipoid metabolism	endocrine/metabolic
702.2	`22:36618953_T`	-0.002470256	0.113409406	0.997532792	0.982622047	logistic	86539	12178	74361	1	0.05227123	FALSE	Seborrheic keratosis	dermatologic
807	`22:36618953_T`	-0.003784761	0.179277546	0.996222393	0.983156966	logistic	77766	1440	76326	1	0.051500656	FALSE	Fracture of ribs	injuries & poisonings
180.3	`22:36618953_T`	-0.001716668	0.084292634	0.998284804	0.983751741	logistic	82322	1485	80837	1	0.047733291	FALSE	Cervical intraepithelial neoplasia [CIN] [Cervical dysplasia]	neoplasms
81.12	`22:36618953_T`	-15.15811359	746.2693649	2.61E-07	0.9837946	logistic	88389	74	88315	1	0.049067192	FALSE	Chronic graft-versus-host disease	infectious diseases
556.1	`22:36618953_T`	0.004511031	0.222177952	1.004521221	0.983801117	logistic	60517	465	60052	1	0.056248657	FALSE	Ulceration of intestine	digestive
457.3	`22:36618953_T`	-0.001324955	0.065692363	0.998675923	0.983908493	logistic	64505	4242	60263	1	0.054894969	FALSE	Encounter for long-term (current) use of aspirin	circulatory system
756.21	`22:36618953_T`	-13.97770483	708.6347481	8.50E-07	0.984262878	logistic	92012	75	91937	1	0.049096857	FALSE	Pectus excavatum	congenital anomalies
735.22	`22:36618953_T`	-14.9934936	785.6280724	3.08E-07	0.984773519	logistic	75535	69	75466	1	0.05143311	FALSE	Claw toe (acquired)	musculoskeletal
288.3	`22:36618953_T`	0.004096337	0.216093977	1.004104738	0.984875987	logistic	71175	552	70623	1	0.050965929	FALSE	Eosinophilia	hematopoietic
270.34	`22:36618953_T`	-14.23467424	750.9494619	6.58E-07	0.98487655	logistic	86399	66	86333	1	0.047905647	FALSE	Alpha-1-antitrypsin deficiency	endocrine/metabolic
446.6	`22:36618953_T`	-14.35109422	767.5975722	5.85E-07	0.985083526	logistic	70526	68	70458	1	0.055837563	FALSE	Polyarteritis nodosa	circulatory system
225.2	`22:36618953_T`	-13.64526692	730.7586733	1.19E-06	0.985102175	logistic	92677	60	92617	1	0.049570012	FALSE	Benign neoplasm of spinal cord, meninges	neoplasms
446.7	`22:36618953_T`	-14.74018904	791.1740801	3.97E-07	0.985135649	logistic	70487	29	70458	1	0.055868458	FALSE	Takayasu's disease	circulatory system
965.2	`22:36618953_T`	-14.4874003	783.028722	5.11E-07	0.985238583	logistic	72688	66	72622	1	0.051356483	FALSE	Antirheumatics causing adverse effects in therapeutic use	injuries & poisonings
363.4	`22:36618953_T`	-14.12977913	784.4303053	7.30E-07	0.985628649	logistic	78714	160	78554	1	0.050054628	FALSE	Choroidal degenerations	sense organs
425	`22:36618953_T`	0.001104503	0.06187289	1.001105113	0.98575759	logistic	90096	5432	84664	1	0.049025484	FALSE	Cardiomyopathy	circulatory system
145	`22:36618953_T`	0.00532438	0.306929008	1.00533858	0.986159577	logistic	94689	530	94159	1	0.048812428	FALSE	Cancer of mouth	neoplasms
444.5	`22:36618953_T`	-12.78747164	738.3798835	2.80E-06	0.9861827	logistic	70523	65	70458	1	0.055839939	FALSE	Atheroembolism	circulatory system
369.5	`22:36618953_T`	0.000890574	0.052717636	1.00089097	0.986521758	logistic	77698	3802	73896	1	0.049209761	FALSE	Conjunctivitis, infectious	sense organs
691.1	`22:36618953_T`	-0.008394059	0.517416088	0.991641073	0.987056459	logistic	70454	47	70407	1	0.052310728	FALSE	Ichthyosis congenita	dermatologic
418	`22:36618953_T`	-0.00048807	0.030664323	0.999512049	0.98730097	logistic	83997	29749	54248	1	0.048727931	FALSE	Nonspecific chest pain	circulatory system
230	`22:36618953_T`	-16.78208078	1136.837985	5.15E-08	0.988222001	logistic	96525	34	96491	1	0.048417508	FALSE	Kaposi's sarcoma	neoplasms
656.7	`22:36618953_T`	-16.92791219	1148.724509	4.45E-08	0.988242585	logistic	95087	38	95049	1	0.047845657	FALSE	Conditions involving the integument and temperature regulation of fetus and newborn	pregnancy complications
425.12	`22:36618953_T`	0.004107424	0.279797315	1.004115871	0.988287478	logistic	84959	295	84664	1	0.049865229	FALSE	Other hypertrophic cardiomyopathy	circulatory system
382	`22:36618953_T`	-0.000938218	0.065213366	0.999062222	0.988521312	logistic	80112	2429	77683	1	0.047496006	FALSE	Otalgia	sense organs
983	`22:36618953_T`	-16.21258274	1212.836429	9.10E-08	0.989334601	logistic	95639	28	95611	1	0.048008658	FALSE	Toxic effect of corrosive aromatics, acids, and caustic alkalis	injuries & poisonings
81.11	`22:36618953_T`	-16.11659095	1222.150734	1.00E-07	0.989478543	logistic	88353	38	88315	1	0.049087184	FALSE	Acute graft-versus-host disease	infectious diseases
750.14	`22:36618953_T`	-11.01321267	868.6618746	1.65E-05	0.989884399	logistic	89964	33	89931	1	0.048658352	FALSE	Congenital anomalies of esophagus	congenital anomalies
750.15	`22:36618953_T`	-15.63686875	1252.218945	1.62E-07	0.990036813	logistic	89953	22	89931	1	0.048664302	FALSE	Congenital anomalies of stomach	congenital anomalies
433.32	`22:36618953_T`	-15.76432523	1310.803444	1.42E-07	0.990404505	logistic	76440	24	76416	1	0.05272763	FALSE	Moyamoya disease	circulatory system
145.4	`22:36618953_T`	-11.79977404	990.8054312	7.51E-06	0.990497998	logistic	94192	33	94159	1	0.048995668	FALSE	Cancer of the gums	neoplasms
255.13	`22:36618953_T`	-15.41710433	1301.333715	2.02E-07	0.990547558	logistic	81096	21	81075	1	0.048387097	FALSE	Medulloadrenal hyperfunction	endocrine/metabolic
870.4	`22:36618953_T`	-0.009603955	0.812165983	0.990442016	0.990565145	logistic	77933	84	77849	1	0.050042986	FALSE	Open wound of nose and sinus	injuries & poisonings
379.51	`22:36618953_T`	-11.22255754	981.4416124	1.34E-05	0.990876574	logistic	76249	116	76133	1	0.050099018	FALSE	Pigmentary iris degeneration	sense organs
972.2	`22:36618953_T`	-14.51849345	1270.768451	4.95E-07	0.99088439	logistic	72668	46	72622	1	0.051370617	FALSE	Antilipemic and antiarteriosclerotic drugs causing adverse effects in therapeutic use	injuries & poisonings
323.2	`22:36618953_T`	-12.73067697	1124.615793	2.96E-06	0.990968121	logistic	94497	28	94469	1	0.048456565	FALSE	Acute (transverse) myelitis	neurological
259.8	`22:36618953_T`	-14.85770501	1312.840821	3.53E-07	0.99097036	logistic	81100	25	81075	1	0.04838471	FALSE	Polyglandular activity in multiple endocrine adenomatosis	endocrine/metabolic
289.1	`22:36618953_T`	-11.22074037	1046.222066	1.34E-05	0.991442845	logistic	70664	41	70623	1	0.051129288	FALSE	Myelofibrosis	hematopoietic
281	`22:36618953_T`	0.001156109	0.109816964	1.001156777	0.991600348	logistic	60731	2095	58636	1	0.045396914	FALSE	Other deficiency anemia	hematopoietic
283	`22:36618953_T`	0.002061105	0.195939348	1.002063231	0.991607128	logistic	58911	275	58636	1	0.046120419	FALSE	Acquired hemolytic anemias	hematopoietic
441.2	`22:36618953_T`	-0.004305749	0.430467089	0.995703508	0.99201929	logistic	70670	212	70458	1	0.055773313	FALSE	Chronic vascular insufficiency of intestine	circulatory system
365.11	`22:36618953_T`	0.000926422	0.093280676	1.000926851	0.992075896	logistic	79888	1334	78554	1	0.050339225	FALSE	Primary open angle glaucoma	sense organs
602.3	`22:36618953_T`	-16.16052571	1697.939197	9.58E-08	0.992406065	logistic	80699	64	80635	1	0.053612808	FALSE	Dysplasia of prostate	genitourinary
556.11	`22:36618953_T`	-0.003029356	0.335337505	0.996975227	0.992792205	logistic	60216	164	60052	1	0.056405274	FALSE	Angiodysplasia of intestine (without mention of hemorrhage)	digestive
604.2	`22:36618953_T`	-13.43994279	1539.344464	1.46E-06	0.993033797	logistic	77651	83	77568	1	0.052574983	FALSE	Vascular disorders of penis	genitourinary
560	`22:36618953_T`	-0.00071647	0.082187189	0.999283786	0.993044494	logistic	63572	3520	60052	1	0.054953439	FALSE	Intestinal obstruction without mention of hernia	digestive
564.9	`22:36618953_T`	-10.45371062	1237.63462	2.88E-05	0.993260729	logistic	60072	20	60052	1	0.056440605	FALSE	Personal history of diseases of digestive system	digestive
655.1	`22:36618953_T`	-0.001109681	0.13238956	0.998890934	0.993312258	logistic	93511	507	93004	1	0.047700271	FALSE	Abnormality in fetal heart rate or rhythm	pregnancy complications
368.5	`22:36618953_T`	-13.05447326	1834.524841	2.14E-06	0.994322304	logistic	81531	21	81510	1	0.04858888	FALSE	Color vision deficiencies	sense organs
521.4	`22:36618953_T`	-13.32474099	2024.993494	1.63E-06	0.994749846	logistic	82790	20	82770	1	0.048037203	FALSE	Tooth complications likely association with other diseases	digestive
722.7	`22:36618953_T`	0.001493453	0.227226886	1.001494568	0.994755928	logistic	67142	316	66826	1	0.056924131	FALSE	Intervertebral disc disorder with myelopathy	musculoskeletal
433	`22:36618953_T`	0.000216378	0.042293735	1.000216401	0.995917979	logistic	90009	13593	76416	1	0.04960615	FALSE	Cerebrovascular disease	circulatory system
603.1	`22:36618953_T`	-0.000709691	0.175668518	0.999290561	0.996776601	logistic	78176	608	77568	1	0.052509722	FALSE	Hydrocele	genitourinary
706.2	`22:36618953_T`	-0.00032504	0.095983518	0.999675013	0.997298035	logistic	77970	4577	73393	1	0.046723099	FALSE	Sebaceous cyst	dermatologic
818.2	`22:36618953_T`	-0.001275222	0.404640469	0.99872559	0.997485475	logistic	91310	249	91061	1	0.048888402	FALSE	Subarachnoid hemorrhage (injury)	injuries & poisonings
8.51	22:36618953_T	NA	NA	NA	NA	logistic	88698	19	88679	1	0.047272768	NA	Intestinal e.coli	infectious diseases
31.1	22:36618953_T	NA	NA	NA	NA	logistic	79048	2	79046	1	0.047762119	NA	Leprosy	infectious diseases
117.2	22:36618953_T	NA	NA	NA	NA	logistic	72602	17	72585	1	0.042953362	NA	Coccidioidomycosis	infectious diseases
117.3	22:36618953_T	NA	NA	NA	NA	logistic	72602	17	72585	1	0.042960249	NA	Blastomycotic infection	infectious diseases
251.8	22:36618953_T	NA	NA	NA	NA	logistic	81089	14	81075	1	0.048391274	NA	Abnormality of secretion of glucagon or gastrin	endocrine/metabolic
256.1	22:36618953_T	NA	NA	NA	NA	logistic	81078	3	81075	1	0.048404006	NA	Hyperestrogenism	endocrine/metabolic
260.21	22:36618953_T	NA	NA	NA	NA	logistic	67037	18	67019	1	0.047376822	NA	Kwashiorkor	endocrine/metabolic
261.3	22:36618953_T	NA	NA	NA	NA	logistic	67029	10	67019	1	0.047382476	NA	Vitamin C deficiencies	endocrine/metabolic
270.12	22:36618953_T	NA	NA	NA	NA	logistic	86337	4	86333	1	0.047940049	NA	Phenylketonuria [PKU]	endocrine/metabolic
277.2	22:36618953_T	NA	NA	NA	NA	logistic	89435	11	89424	1	0.04935428	NA	Other disorders of purine and pyrimidine metabolism	endocrine/metabolic
300.2	22:36618953_T	NA	NA	NA	NA	logistic	53140	1	53139	1	0.055109146	NA	Generalized anxiety & phobic disorders	mental disorders
324.1	22:36618953_T	NA	NA	NA	NA	logistic	94471	2	94469	1	0.048469901	NA	Jakob-Creutzfeldt disease	neurological
368.7	22:36618953_T	NA	NA	NA	NA	logistic	81520	10	81510	1	0.048595437	NA	Disorders of accommodation	sense organs
592.21	22:36618953_T	NA	NA	NA	NA	logistic	62976	19	62957	1	0.052170668	NA	Urethral syndrome	genitourinary
626.21	22:36618953_T	NA	NA	NA	NA	logistic	71482	18	71464	1	0.04747349	NA	Mittelschmerz	genitourinary
654	22:36618953_T	NA	NA	NA	NA	logistic	94459	16	94443	1	0.047586784	NA	Other and unspecified complications of birth; puerperium affecting management of mother	pregnancy complications
656.1	22:36618953_T	NA	NA	NA	NA	logistic	95056	7	95049	1	0.047866521	NA	Isoimmunization of fetus or newborn	pregnancy complications
656.22	22:36618953_T	NA	NA	NA	NA	logistic	95051	2	95049	1	0.047863778	NA	Interstitial emphysema and related conditions of newborn	pregnancy complications
656.5	22:36618953_T	NA	NA	NA	NA	logistic	95067	18	95049	1	0.047876761	NA	Hematological disorders of newborn	pregnancy complications
656.9	22:36618953_T	NA	NA	NA	NA	logistic	95055	6	95049	1	0.047861764	NA	Neonatal bradycardia or tachycardia	pregnancy complications
710.2	22:36618953_T	NA	NA	NA	NA	logistic	74962	14	74948	1	0.051806248	NA	Periostitis	musculoskeletal
710.3	22:36618953_T	NA	NA	NA	NA	logistic	74961	13	74948	1	0.05181361	NA	Osteopathy resulting from poliomyelitis	musculoskeletal
716.3	22:36618953_T	NA	NA	NA	NA	logistic	74953	5	74948	1	0.051812469	NA	Kaschin-Beck disease	musculoskeletal
750.5	22:36618953_T	NA	NA	NA	NA	logistic	89934	3	89931	1	0.048680143	NA	Congenital hypertrophic pyloric stenosis	congenital anomalies
756.22	22:36618953_T	NA	NA	NA	NA	logistic	91949	12	91937	1	0.049130496	NA	Pectus carinatum	congenital anomalies
823	22:36618953_T	NA	NA	NA	NA	logistic	73517	7	73510	1	0.052280425	NA	Torus fracture	injuries & poisonings
905	22:36618953_T	NA	NA	NA	NA	logistic	95150	2	95148	1	0.048575933	NA	Late effects of musculoskeletal and connective tissue injuries	injuries & poisonings
957	22:36618953_T	NA	NA	NA	NA	logistic	96181	9	96172	1	0.048325553	NA	Injury to other and unspecified nerves	injuries & poisonings
960.3	22:36618953_T	NA	NA	NA	NA	logistic	72623	1	72622	1	0.051402448	NA	Poisoning by antifungal antibiotics	injuries & poisonings
973	22:36618953_T	NA	NA	NA	NA	logistic	72641	19	72622	1	0.051417244	NA	Poisoning by agents primarily affecting the gastrointestinal system	injuries & poisonings
988	22:36618953_T	NA	NA	NA	NA	logistic	95614	3	95611	1	0.04802121	NA	Toxic effect of noxious substances eaten as food	injuries & poisonings
